# Supplementary material for: Combined Metabolomics and Transcriptomics Analysis of the Distribution of Flavonoids in the Fibrous Root and Taproot of Polygonatum kingianum Coll.et Hemsl
Source: Genes (Basel). 2024 Jun 22;15(7):828. doi: 10.3390/genes15070828 (PMC11275391; doi:10.3390/genes15070828)
Supplement: Supplementary file 1 [file genes-15-00828-s001.zip]

Archive with 12 entries (12 files):
- .DS_Store
- Figure S1.png
- Table S1 KEGG pathway enrichment of metabolites in WR and RR of Polygonatum kingianum Coll.et Hemsl..xlsx
- Table S10 Connection network between DEGs and DAMs of flavone and flavonol biosynthesis between WR and RR of Polygonatum kingianum Coll.et Hemsl.xlsx
- Table S2 Flavonoid biosynthesis-related metabolites in WR and RR of Polygonatum kingianum Coll.et Hemsl..xlsx
- Table S3 Differentially accumulated metabolites involved in flavonoid biosynthesis in  WR and RR of Polygonatum kingianum Coll.et Hemsl..xlsx
- Table S4 KEGG Enrichment in  WR and RR of Polygonatum kingianum Coll.et Hemsl.xlsx
- Table S5  Transcription factors expressed in WR and RR of Polygonatum kingianum Coll.et Hemsl..xlsx
- Table S6 Flavonoid biosynthesis-related genes in WR and RR of Polygonatum kingianum Coll.et Hemsl..xlsx
- Table S7 KEGG enrichment analysis of DEGs  and DAMs  enriched in the taproot and fibrous root of Polygonatum kingianum Coll.et Hemsl..xlsx
- Table S8 Connection network between DEGs  and DAMs of Flavonoid biosynthesis between WR and RR of Polygonatum kingianum Coll.et Hemsl.xlsx
- Table S9 Connection network between DEGs and DAMs of isoflavonoid biosynthesis between WR and RR of Polygonatum kingianum Coll.et Hemsl.xlsx
