# Supplementary material for: Combined Metabolomics and Transcriptomics Analysis of the Distribution of Flavonoids in the Fibrous Root and Taproot of Polygonatum kingianum Coll.et Hemsl
Source: Genes (Basel). 2024 Jun 22;15(7):828. doi: 10.3390/genes15070828 (PMC11275391; doi:10.3390/genes15070828)
Supplement: Supplementary file 1 [file genes-15-00828-s001.zip › Table S1 KEGG pathway enrichment of metabolites in WR and RR of Polygonatum kingianum Coll.et Hemsl..xlsx]

## Sheet: Sheet1
Kegg_pathway	ko_ID	Sig_compound	compound	Sig_compound_all	compound_all	IndexList	CIDList	Pathway
Arginine and proline metabolism	ko00330	9	20	198	328	mws0567;pme2527;Lmlp003161;pmb0490;pmb0501;Zbzp002804;pme2693;ML10197929;mws0017	C01035+C00077+C10497+C18326+C00179+C18325+C02714+C00300+C00315	https:\\www.genome.jp\dbget-bin\www_bget?map00330
Cysteine and methionine metabolism	ko00270	8	14	198	328	pme0057;mws4052;mws1375;pme1086;pme1286;Zmgn001039;mws1050;pme1210	C00155+C01234+C05324+C00051+C00021+C03539+C00979+C00073	https:\\www.genome.jp\dbget-bin\www_bget?map00270
Biosynthesis of unsaturated fatty acids	ko01040	8	11	198	328	mws0371;mws0367;mws1491;pmn001606;Lmyn011997;Zmpn003698;Lmbn006210;pmf0397	C06429+C06427+C01595+C16526+C08316+C16522+C03242+C06425	https:\\www.genome.jp\dbget-bin\www_bget?map01040
Flavone and flavonol biosynthesis	ko00944	8	9	198	328	mws1068;pme2954;mws0059;mws0917;MWSHY0104;MWSHY0162;MWSHY0046;mws0047	C05903+C00389+C05625+C01265+C03951+C12667+C05623+C12627	https:\\www.genome.jp\dbget-bin\www_bget?map00944
Biosynthesis of secondary metabolites	ko01110	71	127	198	328	mws0254;mws1337;mws0281;mws1346;pme2527;pmb0981;MWSHC2054;MWSHY0017;MWS20194;pme0057;pmp000436;mws4052;pme2550;mws1375;Zmzn003953;pme1002;mws0275;mws0367;pme2024;pme0075;mws0001;mws1068;pme0026;pme1654;Zmyn000155;pme2960;pme2954;MWS5083;mws0014;mws0921;pme0490;pme0220;mws0668;pme3443;pme0008;pmb2922;mws0458;pme1201;Lmbn001609;pme0256;mws0054;mws0183;pme0534;MWSHY0145;pme3311;mws1038;Zaxn005652;pm…	C00135+C00864+C00158+C00956+C00077+C00020+C00147+C00509+C00423+C00155+C08637+C01234+C00417+C05324+C04785+C00483+C00149+C06427+C00780+C00624+C00152+C05903+C00047+C08491+C00437+C06561+C00389+C00061+C01494+C02646+C00253+C11512+C01762+C05610+C00327+C00029+C00755+C00774+C06006+C00385+C06562+C00230+C00257+C05631+C00354+C00831+C09163+C00130+C14463+C00979+C00745+C00761+C12136+C00073+C01772+C05625+C00805+…	https:\\www.genome.jp\dbget-bin\www_bget?map01110
Phenylalanine metabolism	ko00360	7	14	198	328	ML10179289;MWS20194;Zmgn002106;Lmbn001364;Lmmn001643;MWSmce248;Lmbn002648	C05853+C00423+C03519+C03589+C01772+C12621+C02763	https:\\www.genome.jp\dbget-bin\www_bget?map00360
Carbon metabolism	ko01200	7	21	198	328	mws0281;mws0275;pmb1912;pme0534;pme3311;mws1050;pma6455	C00158+C00149+C00234+C00257+C00354+C00979+C00199	https:\\www.genome.jp\dbget-bin\www_bget?map01200
Galactose metabolism	ko00052	7	17	198	328	pmf0139;mws1333;mws0214;pmf0138;pmb2922;mws1080;pme2125	C00124+C05402+C00794+C00159+C00029+C01235+C00492	https:\\www.genome.jp\dbget-bin\www_bget?map00052
Biosynthesis of nucleotide sugars	ko01250	7	15	198	328	MWSmce676;pmf0138;Lcsn000415;mws1189;pmb2922;Zmyn000110;pma6455	C00216+C00159+C20934+C00333+C00029+C06156+C00199	https:\\www.genome.jp\dbget-bin\www_bget?map01250
beta-Alanine metabolism	ko00410	6	11	198	328	mws0254;mws1337;pme1975;pme0151;MWS2413;mws0017	C00135+C00864+C00383+C00429+C01073+C00315	https:\\www.genome.jp\dbget-bin\www_bget?map00410
Aminoacyl-tRNA biosynthesis	ko00970	6	17	198	328	mws0254;pmb1912;mws0001;pme0026;pme0193;pme1210	C00135+C00234+C00152+C00047+C00064+C00073	https:\\www.genome.jp\dbget-bin\www_bget?map00970
Pantothenate and CoA biosynthesis	ko00770	6	11	198	328	mws1337;pme0151;pme1261;mws1038;Lmbn001288;mws0823	C00864+C00429+C05944+C00831+C06010+C00141	https:\\www.genome.jp\dbget-bin\www_bget?map00770
Nicotinate and nicotinamide metabolism	ko00760	6	13	198	328	pme2268;pma3101;pmb0530;mws0133;pme1738;pme0490	C01004+C05841+C00003+C00153+C02918+C00253	https:\\www.genome.jp\dbget-bin\www_bget?map00760
alpha-Linolenic acid metabolism	ko00592	6	6	198	328	Zmzn003953;mws0367;Zmyn004676;pme1654;pme0220;Zmyn004732	C04785+C06427+C16346+C08491+C11512+C16342	https:\\www.genome.jp\dbget-bin\www_bget?map00592
Tryptophan metabolism	ko00380	6	13	198	328	pme1228;pmb0774;pme2024;pmb0818;pme1216;pme3083	C00643+C17203+C00780+C05660+C10164+C05653	https:\\www.genome.jp\dbget-bin\www_bget?map00380
Ascorbate and aldarate metabolism	ko00053	6	11	198	328	MWSmce676;Zmyn000108;mws1189;pmb2922;Zmpn000199;Lmbn000198	C00216+C00818+C00333+C00029+C00879+C03064	https:\\www.genome.jp\dbget-bin\www_bget?map00053
Amino sugar and nucleotide sugar metabolism	ko00520	6	14	198	328	MWSmce676;pmf0138;Lcsn000415;mws1189;pmb2922;Zmyn000110	C00216+C00159+C20934+C00333+C00029+C06156	https:\\www.genome.jp\dbget-bin\www_bget?map00520
D-Amino acid metabolism	ko00470	5	17	198	328	mws0254;pme2527;pme0026;pme0193;pme1210	C00135+C00077+C00047+C00064+C00073	https:\\www.genome.jp\dbget-bin\www_bget?map00470
Alanine, aspartate and glutamate metabolism	ko00250	5	10	198	328	mws0281;mws0001;pme2559;pme0193;MWS0994	C00158+C00152+C01042+C00064+C00438	https:\\www.genome.jp\dbget-bin\www_bget?map00250
Glyoxylate and dicarboxylate metabolism	ko00630	5	12	198	328	mws0281;pme2550;mws0275;pmf0096;pme0193	C00158+C00417+C00149+C00209+C00064	https:\\www.genome.jp\dbget-bin\www_bget?map00630
Arginine biosynthesis	ko00220	5	9	198	328	pme2527;pme0075;pme0193;Zmyn000155;pme0008	C00077+C00624+C00064+C00437+C00327	https:\\www.genome.jp\dbget-bin\www_bget?map00220
Biosynthesis of various plant secondary metabolites	ko00999	5	13	198	328	MWS20194;mws1375;pme1210;Lmmn001643;mws1077	C00423+C05324+C00073+C01772+C01527	https:\\www.genome.jp\dbget-bin\www_bget?map00999
Tyrosine metabolism	ko00350	5	9	198	328	pme1002;pmb2497;Lmbn001981;Ymjm000148;mws0180	C00483+C05584+C05585+C06046+C00628	https:\\www.genome.jp\dbget-bin\www_bget?map00350
Lysine degradation	ko00310	4	11	198	328	mws1346;pme0026;Lmbn001467;Zmzp000145	C00956+C00047+C03087+C03793	https:\\www.genome.jp\dbget-bin\www_bget?map00310
Zeatin biosynthesis	ko00908	4	7	198	328	pmb0981;MWSHC2054;pmb2922;mws1050	C00020+C00147+C00029+C00979	https:\\www.genome.jp\dbget-bin\www_bget?map00908
Biosynthesis of various alkaloids	ko00996	4	7	198	328	MWS20194;mws0458;Lmgn001670;NK10246260	C00423+C00755+C00805+C16716	https:\\www.genome.jp\dbget-bin\www_bget?map00996
C5-Branched dibasic acid metabolism	ko00660	4	9	198	328	pme2550;pmb2826;pme3009;Lmbn001288	C00417+C02614+C02341+C06010	https:\\www.genome.jp\dbget-bin\www_bget?map00660
Carbon fixation in photosynthetic organisms	ko00710	4	10	198	328	mws0275;Hmcn000192;pme3311;pma6455	C00149+C02076+C00354+C00199	https:\\www.genome.jp\dbget-bin\www_bget?map00710
Pentose and glucuronate interconversions	ko00040	4	8	198	328	MWSmce676;mws1189;pmb2922;pma6455	C00216+C00333+C00029+C00199	https:\\www.genome.jp\dbget-bin\www_bget?map00040
Valine, leucine and isoleucine biosynthesis	ko00290	4	11	198	328	Lmbn001609;Lmbn001676;Lmbn001288;mws0823	C06006+C14463+C06010+C00141	https:\\www.genome.jp\dbget-bin\www_bget?map00290
Citrate cycle (TCA cycle)	ko00020	3	7	198	328	mws0281;pme2550;mws0275	C00158+C00417+C00149	https:\\www.genome.jp\dbget-bin\www_bget?map00020
Glutathione metabolism	ko00480	3	9	198	328	pme2527;pme1086;mws0017	C00077+C00051+C00315	https:\\www.genome.jp\dbget-bin\www_bget?map00480
Sphingolipid metabolism	ko00600	3	5	198	328	ML10195036;Wcfp008029;Wcdp005073	C02934+C00836+C12144	https:\\www.genome.jp\dbget-bin\www_bget?map00600
Starch and sucrose metabolism	ko00500	3	9	198	328	Zmyn000083;pmb2922;mws0264	C01231+C00029+C01083	https:\\www.genome.jp\dbget-bin\www_bget?map00500
Cutin, suberine and wax biosynthesis	ko00073	3	4	198	328	MWSslk132;Zmgn005057;mws1355	C19615+C19418+C18218	https:\\www.genome.jp\dbget-bin\www_bget?map00073
Glycine, serine and threonine metabolism	ko00260	3	7	198	328	pme3033;pmb0484;ML10197929	C01026+C00114+C00300	https:\\www.genome.jp\dbget-bin\www_bget?map00260
Tropane, piperidine and pyridine alkaloid biosynthesis	ko00960	3	11	198	328	pme0026;pme0490;mws1478	C00047+C00253+C00745	https:\\www.genome.jp\dbget-bin\www_bget?map00960
Riboflavin metabolism	ko00740	3	4	198	328	MWS5083;Lmsp003511;pma6455	C00061+C00255+C00199	https:\\www.genome.jp\dbget-bin\www_bget?map00740
Fructose and mannose metabolism	ko00051	3	6	198	328	mws0214;pmf0138;MWS4285	C00794+C00159+C00186	https:\\www.genome.jp\dbget-bin\www_bget?map00051
ABC transporters	ko02010	22	44	198	328	mws0254;pme2527;pme3961;pme1194;MWS0442;mws1333;pme0026;pme0193;pme1184;mws0668;mws0214;pmf0138;pmb0484;pme1119;pme1086;mws1189;pme3732;mws0017;pme2125;pme1178;mws0264;Lmsp003511	C00135+C00077+C00559+C00881+C01835+C05402+C00047+C00064+C00330+C01762+C00794+C00159+C00114+C00294+C00051+C00333+C00475+C00315+C00492+C00387+C01083+C00255	https:\\www.genome.jp\dbget-bin\www_bget?map02010
Biosynthesis of cofactors	ko01240	22	42	198	328	mws1337;mws0281;pmb0981;pme1002;pmb0530;pmb1912;mws0133;pme0193;MWS5083;pme0490;pme1086;mws1189;pmb2922;pme1286;Zmjn001813;Lmgn002184;MWS0994;pmb0532;pme1210;Lmsp003511;mws0823;pma6455	C00864+C00158+C00020+C00483+C00003+C00234+C00153+C00064+C00061+C00253+C00051+C00333+C00029+C00021+C02656+C16588+C00438+C00130+C00073+C00255+C00141+C00199	https:\\www.genome.jp\dbget-bin\www_bget?map01240
Lysine biosynthesis	ko00300	2	5	198	328	mws1346;pme0026	C00956+C00047	https:\\www.genome.jp\dbget-bin\www_bget?map00300
Isoflavonoid biosynthesis	ko00943	2	3	198	328	MWSHY0017;mws1172	C00509+C10538	https:\\www.genome.jp\dbget-bin\www_bget?map00943
Sulfur metabolism	ko00920	2	5	198	328	pme0057;mws1050	C00155+C00979	https:\\www.genome.jp\dbget-bin\www_bget?map00920
Fatty acid biosynthesis	ko00061	2	5	198	328	pme1975;mws0361	C00383+C08362	https:\\www.genome.jp\dbget-bin\www_bget?map00061
Isoquinoline alkaloid biosynthesis	ko00950	2	4	198	328	pme1002;Hmgn001653	C00483+C16700	https:\\www.genome.jp\dbget-bin\www_bget?map00950
Pyruvate metabolism	ko00620	2	8	198	328	mws0275;MWS4285	C00149+C00186	https:\\www.genome.jp\dbget-bin\www_bget?map00620
Oxidative phosphorylation	ko00190	2	4	198	328	pmb0530;MWS5083	C00003+C00061	https:\\www.genome.jp\dbget-bin\www_bget?map00190
Biotin metabolism	ko00780	2	2	198	328	pme0026;Zmjn001813	C00047+C02656	https:\\www.genome.jp\dbget-bin\www_bget?map00780
Vitamin B6 metabolism	ko00750	2	4	198	328	pme0193;pme2596	C00064+C00847	https:\\www.genome.jp\dbget-bin\www_bget?map00750
Plant hormone signal transduction	ko04075	2	3	198	328	pme1654;Lmgn001670	C08491+C00805	https:\\www.genome.jp\dbget-bin\www_bget?map04075
Caffeine metabolism	ko00232	2	2	198	328	mws0668;pme0256	C01762+C00385	https:\\www.genome.jp\dbget-bin\www_bget?map00232
Butanoate metabolism	ko00650	2	6	198	328	mws0576;Lmbn001288	C01089+C06010	https:\\www.genome.jp\dbget-bin\www_bget?map00650
Pentose phosphate pathway	ko00030	2	9	198	328	pme0534;pma6455	C00257+C00199	https:\\www.genome.jp\dbget-bin\www_bget?map00030
Glucosinolate biosynthesis	ko00966	2	8	198	328	pme1210;mws0823	C00073+C00141	https:\\www.genome.jp\dbget-bin\www_bget?map00966
Glycolysis / Gluconeogenesis	ko00010	2	7	198	328	MWS4285;MWSmce675	C00186+C06186	https:\\www.genome.jp\dbget-bin\www_bget?map00010
Biosynthesis of amino acids	ko01230	19	42	198	328	mws0254;mws0281;mws1346;pme2527;pme0057;pme0075;mws0001;pme0026;pme0193;Zmyn000155;pme0008;pme1286;Lmbn001609;Zmgn001039;mws1050;pme1210;Lmbn001288;mws0823;pma6455	C00135+C00158+C00956+C00077+C00155+C00624+C00152+C00047+C00064+C00437+C00327+C00021+C06006+C03539+C00979+C00073+C06010+C00141+C00199	https:\\www.genome.jp\dbget-bin\www_bget?map01230
Nucleotide metabolism	ko01232	17	21	198	328	pme0264;pmb0981;MWSHC2054;pme3961;pme1194;pme3184;pme0193;pme1184;mws0668;pme1119;pme0256;pme0033;pmb0532;pme3732;pme1109;pme1178;mws0255	C00214+C00020+C00147+C00559+C00881+C00360+C00064+C00330+C01762+C00294+C00385+C00262+C00130+C00475+C00242+C00387+C00380	https:\\www.genome.jp\dbget-bin\www_bget?map01232
Purine metabolism	ko00230	16	18	198	328	pmb0981;MWSHC2054;pme3961;pme3184;pmf0096;pme0193;pme1184;mws0668;pme1119;pme0256;pme0033;mws0884;pmb0532;pme1109;pme1178;mws0609	C00020+C00147+C00559+C00360+C00209+C00064+C00330+C01762+C00294+C00385+C00262+C00575+C00130+C00242+C00387+C00942	https:\\www.genome.jp\dbget-bin\www_bget?map00230
Flavonoid biosynthesis	ko00941	15	16	198	328	MWSHY0017;mws1068;pme2960;pme2954;pme1201;mws0054;MWSHY0145;mws1033;MWSHY0098;mws0463;mws0914;Lmzp002365;pmb3074;MWSHY0124;mws0046	C00509+C05903+C06561+C00389+C00774+C06562+C05631+C09756+C12136+C01709+C09826+C16422+C12208+C09827+C09789	https:\\www.genome.jp\dbget-bin\www_bget?map00941
Metabolic pathways	ko01100	146	254	198	328	mws0567;mws0254;mws1337;mws0281;pme0264;mws1346;Lmbn005662;pme2527;pmb0981;Lmlp003161;ML10195036;MWSHC2054;MWSHY0017;MWS20194;pme0057;pme3961;mws0572;mws0208;pma3101;pmf0139;Wcfp008029;Wcdp005073;pme1194;Zmyn000083;mws4052;pme1975;pme2550;mws1375;Zmzn003953;pme1002;MWSslk132;mws0275;mws0367;Lmbp000728;pme1228;pmb0490;pmb0774;pme2024;pmb0530;pmb1912;pme0075;MWSmce676;mws0001;mws1068;pme3184;pmb279…	C01035+C00135+C00864+C00158+C00214+C00956+C14825+C00077+C00020+C10497+C02934+C00147+C00509+C00423+C00155+C00559+C02376+C06104+C05841+C00124+C00836+C12144+C00881+C01231+C01234+C00383+C00417+C05324+C04785+C00483+C19615+C00149+C06427+C20782+C00643+C18326+C17203+C00780+C00003+C00234+C00624+C00216+C00152+C05903+C00360+C14826+C00429+C01026+C05402+C00209+C01042+C00153+C00047+C00818+C00064+C03519+C08491+…	https:\\www.genome.jp\dbget-bin\www_bget?map01100
Linoleic acid metabolism	ko00591	14	16	198	328	Lmbn005662;pmb2799;Lmbn005487;Rfmb091;Lmbn006152;mws1491;Lmbn005369;Lmbn005287;Zmjn004133;Lmbn006210;Lmbn003970;pmb2804;pmn001694;Lmbn004240	C14825+C14826+C14829+C14767+C04056+C01595+C14762+C07354+C14827+C03242+C14833+C04717+C14835+C14837	https:\\www.genome.jp\dbget-bin\www_bget?map00591
2-Oxocarboxylic acid metabolism	ko01210	13	26	198	328	mws0281;mws1346;pme2527;pme2550;pme0075;pme0026;Zmyn000155;Lmbn001609;Lmgn002184;Lmbn001676;pme1210;Lmbn001288;mws0823	C00158+C00956+C00077+C00417+C00624+C00047+C00437+C06006+C16588+C14463+C00073+C06010+C00141	https:\\www.genome.jp\dbget-bin\www_bget?map01210
Phenylpropanoid biosynthesis	ko00940	11	16	198	328	MWS20194;mws0459;mws0014;mws0921;pme3443;mws0898;mws0017;mws0906;HJN003;pmb3074;pma0149	C00423+C10453+C01494+C02646+C05610+C10469+C00315+C00761+C01175+C12208+C02887	https:\\www.genome.jp\dbget-bin\www_bget?map00940
Pyrimidine metabolism	ko00240	10	16	198	328	pme0264;mws0572;pme1194;pme1975;pme0151;pme0193;MWS0994;MWS2027;pme3732;mws0255	C00214+C02376+C00881+C00383+C00429+C00064+C00438+C00813+C00475+C00380	https:\\www.genome.jp\dbget-bin\www_bget?map00240
Histidine metabolism	ko00340	1	6	198	328	mws0254	C00135	https:\\www.genome.jp\dbget-bin\www_bget?map00340
Penicillin and cephalosporin biosynthesis	ko00311	1	2	198	328	mws1346	C00956	https:\\www.genome.jp\dbget-bin\www_bget?map00311
Ubiquinone and other terpenoid-quinone biosynthesis	ko00130	1	2	198	328	MWS20194	C00423	https:\\www.genome.jp\dbget-bin\www_bget?map00130
Sesquiterpenoid and triterpenoid biosynthesis	ko00909	1	1	198	328	pmp000436	C08637	https:\\www.genome.jp\dbget-bin\www_bget?map00909
Fatty acid metabolism	ko01212	1	2	198	328	pme1975	C00383	https:\\www.genome.jp\dbget-bin\www_bget?map01212
Thiamine metabolism	ko00730	1	3	198	328	pmb0530	C00003	https:\\www.genome.jp\dbget-bin\www_bget?map00730
One carbon pool by folate	ko00670	1	1	198	328	pmb1912	C00234	https:\\www.genome.jp\dbget-bin\www_bget?map00670
Cyanoamino acid metabolism	ko00460	1	7	198	328	mws0001	C00152	https:\\www.genome.jp\dbget-bin\www_bget?map00460
Nitrogen metabolism	ko00910	1	2	198	328	pme0193	C00064	https:\\www.genome.jp\dbget-bin\www_bget?map00910
Glycerophospholipid metabolism	ko00564	1	7	198	328	pmb0484	C00114	https:\\www.genome.jp\dbget-bin\www_bget?map00564
Neomycin, kanamycin and gentamicin biosynthesis	ko00524	1	4	198	328	pmb2922	C00029	https:\\www.genome.jp\dbget-bin\www_bget?map00524
Glycerolipid metabolism	ko00561	1	4	198	328	pmb2922	C00029	https:\\www.genome.jp\dbget-bin\www_bget?map00561
Phenylalanine, tyrosine and tryptophan biosynthesis	ko00400	1	8	198	328	pme3311	C00354	https:\\www.genome.jp\dbget-bin\www_bget?map00400
Carbapenem biosynthesis	ko00332	1	3	198	328	mws1038	C00831	https:\\www.genome.jp\dbget-bin\www_bget?map00332
Diterpenoid biosynthesis	ko00904	1	3	198	328	Zaxn005652	C09163	https:\\www.genome.jp\dbget-bin\www_bget?map00904
Sulfur relay system	ko04122	1	3	198	328	mws1050	C00979	https:\\www.genome.jp\dbget-bin\www_bget?map04122
Propanoate metabolism	ko00640	1	4	198	328	MWS4285	C00186	https:\\www.genome.jp\dbget-bin\www_bget?map00640
Valine, leucine and isoleucine degradation	ko00280	1	6	198	328	mws0823	C00141	https:\\www.genome.jp\dbget-bin\www_bget?map00280
Stilbenoid, diarylheptanoid and gingerol biosynthesis	ko00945	1	1	198	328	pmb3074	C12208	https:\\www.genome.jp\dbget-bin\www_bget?map00945
