# Supplementary material for: Combined Metabolomics and Transcriptomics Analysis of the Distribution of Flavonoids in the Fibrous Root and Taproot of Polygonatum kingianum Coll.et Hemsl
Source: Genes (Basel). 2024 Jun 22;15(7):828. doi: 10.3390/genes15070828 (PMC11275391; doi:10.3390/genes15070828)
Supplement: Supplementary file 1 [file genes-15-00828-s001.zip › Table S10 Connection network between DEGs and DAMs of flavone and flavonol biosynthesis between WR and RR of Polygonatum kingianum Coll.et Hemsl.xlsx]

## Sheet: Sheet1
geneID	KO	KEGG_map_geneID	metaID	Compounds	Class I	CID	KEGG_map_metaID	coefficient	pvalue	relationType
Cluster-44641.2	K22771	ko00944	mws0047	Apigenin-7-O-neohesperidoside (Rhoifolin)	Flavonoids	C12627	ko00944	0.999526	3.36768e-07	gene-meta
Cluster-66706.0	K22771	ko00944	pme2954	Quercetin	Flavonoids	C00389	ko00941,ko00944,ko01100,ko01110	0.999507	3.65186e-07	gene-meta
Cluster-42682.0	K22771	ko00944	pme2954	Quercetin	Flavonoids	C00389	ko00941,ko00944,ko01100,ko01110	0.999276	7.86047e-07	gene-meta
Cluster-42682.0	K22771	ko00944	MWSHY0104	Luteolin-7-O-glucoside (Cynaroside)*	Flavonoids	C03951	ko00944	0.999243	8.59116e-07	gene-meta
Cluster-66706.0	K22771	ko00944	MWSHY0104	Luteolin-7-O-glucoside (Cynaroside)*	Flavonoids	C03951	ko00944	0.999121	1.15992e-06	gene-meta
Cluster-66706.0	K22771	ko00944	mws0917	3,7-Di-O-methylquercetin	Flavonoids	C01265	ko00944,ko01110	0.999069	1.29845e-06	gene-meta
Cluster-42682.0	K22771	ko00944	MWSHY0046	Quercetin-3-O-glucoside (Isoquercitrin)*	Flavonoids	C05623	ko00944,ko01100,ko01110	0.998745	2.36083e-06	gene-meta
Cluster-42682.0	K22771	ko00944	MWSHY0162	Quercetin-3-O-sophoroside (Baimaside)	Flavonoids	C12667	ko00944,ko01110	0.998711	2.48975e-06	gene-meta
Cluster-66706.0	K22771	ko00944	MWSHY0162	Quercetin-3-O-sophoroside (Baimaside)	Flavonoids	C12667	ko00944,ko01110	0.99861	2.89737e-06	gene-meta
Cluster-66706.0	K22771	ko00944	MWSHY0046	Quercetin-3-O-glucoside (Isoquercitrin)*	Flavonoids	C05623	ko00944,ko01100,ko01110	0.99852	3.28488e-06	gene-meta
Cluster-42682.0	K22771	ko00944	mws0917	3,7-Di-O-methylquercetin	Flavonoids	C01265	ko00944,ko01110	0.998448	3.61266e-06	gene-meta
Cluster-50202.0	K13264	ko00943,ko00944	mws0917	3,7-Di-O-methylquercetin	Flavonoids	C01265	ko00944,ko01110	0.997781	7.38294e-06	gene-meta
Cluster-66706.1	K22771	ko00944	MWSHY0104	Luteolin-7-O-glucoside (Cynaroside)*	Flavonoids	C03951	ko00944	0.997657	8.23102e-06	gene-meta
Cluster-66706.1	K22771	ko00944	MWSHY0046	Quercetin-3-O-glucoside (Isoquercitrin)*	Flavonoids	C05623	ko00944,ko01100,ko01110	0.997623	8.46574e-06	gene-meta
Cluster-66706.1	K22771	ko00944	MWSHY0162	Quercetin-3-O-sophoroside (Baimaside)	Flavonoids	C12667	ko00944,ko01110	0.997475	9.55854e-06	gene-meta
Cluster-50202.0	K13264	ko00943,ko00944	MWSHY0162	Quercetin-3-O-sophoroside (Baimaside)	Flavonoids	C12667	ko00944,ko01110	0.997385	1.02457e-05	gene-meta
Cluster-50202.0	K13264	ko00943,ko00944	MWSHY0046	Quercetin-3-O-glucoside (Isoquercitrin)*	Flavonoids	C05623	ko00944,ko01100,ko01110	0.997296	1.09555e-05	gene-meta
Cluster-66706.1	K22771	ko00944	pme2954	Quercetin	Flavonoids	C00389	ko00941,ko00944,ko01100,ko01110	0.997143	1.22355e-05	gene-meta
Cluster-52616.0	K05280	ko00941,ko00944,ko01100,ko01110	MWSHY0104	Luteolin-7-O-glucoside (Cynaroside)*	Flavonoids	C03951	ko00944	0.997062	1.29342e-05	gene-meta
Cluster-52616.0	K05280	ko00941,ko00944,ko01100,ko01110	MWSHY0046	Quercetin-3-O-glucoside (Isoquercitrin)*	Flavonoids	C05623	ko00944,ko01100,ko01110	0.997043	1.31069e-05	gene-meta
Cluster-50202.0	K13264	ko00943,ko00944	MWSHY0104	Luteolin-7-O-glucoside (Cynaroside)*	Flavonoids	C03951	ko00944	0.997008	1.34135e-05	gene-meta
Cluster-52616.0	K05280	ko00941,ko00944,ko01100,ko01110	MWSHY0162	Quercetin-3-O-sophoroside (Baimaside)	Flavonoids	C12667	ko00944,ko01110	0.996899	1.44052e-05	gene-meta
Cluster-43808.0	K22771	ko00944	MWSHY0104	Luteolin-7-O-glucoside (Cynaroside)*	Flavonoids	C03951	ko00944	0.996896	1.44333e-05	gene-meta
Cluster-50202.0	K13264	ko00943,ko00944	pme2954	Quercetin	Flavonoids	C00389	ko00941,ko00944,ko01100,ko01110	0.996864	1.47348e-05	gene-meta
Cluster-43808.0	K22771	ko00944	pme2954	Quercetin	Flavonoids	C00389	ko00941,ko00944,ko01100,ko01110	0.996665	1.66604e-05	gene-meta
Cluster-52616.0	K05280	ko00941,ko00944,ko01100,ko01110	pme2954	Quercetin	Flavonoids	C00389	ko00941,ko00944,ko01100,ko01110	0.996554	1.77964e-05	gene-meta
Cluster-66706.1	K22771	ko00944	mws0917	3,7-Di-O-methylquercetin	Flavonoids	C01265	ko00944,ko01110	0.996515	1.81944e-05	gene-meta
Cluster-43808.0	K22771	ko00944	MWSHY0046	Quercetin-3-O-glucoside (Isoquercitrin)*	Flavonoids	C05623	ko00944,ko01100,ko01110	0.996404	1.93726e-05	gene-meta
Cluster-43808.0	K22771	ko00944	MWSHY0162	Quercetin-3-O-sophoroside (Baimaside)	Flavonoids	C12667	ko00944,ko01110	0.99626	2.09602e-05	gene-meta
Cluster-52616.0	K05280	ko00941,ko00944,ko01100,ko01110	mws0917	3,7-Di-O-methylquercetin	Flavonoids	C01265	ko00944,ko01110	0.995972	2.43019e-05	gene-meta
Cluster-6463.0	K13264	ko00943,ko00944	MWSHY0046	Quercetin-3-O-glucoside (Isoquercitrin)*	Flavonoids	C05623	ko00944,ko01100,ko01110	0.995544	2.97382e-05	gene-meta
Cluster-43808.0	K22771	ko00944	mws0917	3,7-Di-O-methylquercetin	Flavonoids	C01265	ko00944,ko01110	0.995355	3.23088e-05	gene-meta
Cluster-6463.0	K13264	ko00943,ko00944	MWSHY0162	Quercetin-3-O-sophoroside (Baimaside)	Flavonoids	C12667	ko00944,ko01110	0.995326	3.27225e-05	gene-meta
Cluster-6463.0	K13264	ko00943,ko00944	MWSHY0104	Luteolin-7-O-glucoside (Cynaroside)*	Flavonoids	C03951	ko00944	0.99505	3.66907e-05	gene-meta
Cluster-6463.0	K13264	ko00943,ko00944	pme2954	Quercetin	Flavonoids	C00389	ko00941,ko00944,ko01100,ko01110	0.994059	5.28317e-05	gene-meta
Cluster-6463.0	K13264	ko00943,ko00944	mws0917	3,7-Di-O-methylquercetin	Flavonoids	C01265	ko00944,ko01110	0.993929	5.51713e-05	gene-meta
Cluster-50202.0	K13264	ko00943,ko00944	mws1068	Kaempferol (3,5,7,4'-Tetrahydroxyflavone)	Flavonoids	C05903	ko00941,ko00944,ko01100,ko01110	0.991064	0.000119421	gene-meta
Cluster-22814.0	K05280	ko00941,ko00944,ko01100,ko01110	pme2954	Quercetin	Flavonoids	C00389	ko00941,ko00944,ko01100,ko01110	0.989799	0.000155549	gene-meta
Cluster-22814.0	K05280	ko00941,ko00944,ko01100,ko01110	MWSHY0104	Luteolin-7-O-glucoside (Cynaroside)*	Flavonoids	C03951	ko00944	0.989782	0.000156084	gene-meta
Cluster-52739.1	K13264	ko00943,ko00944	pme2954	Quercetin	Flavonoids	C00389	ko00941,ko00944,ko01100,ko01110	0.989181	0.000174931	gene-meta
Cluster-22814.0	K05280	ko00941,ko00944,ko01100,ko01110	MWSHY0046	Quercetin-3-O-glucoside (Isoquercitrin)*	Flavonoids	C05623	ko00944,ko01100,ko01110	0.988508	0.000197345	gene-meta
Cluster-66706.0	K22771	ko00944	mws1068	Kaempferol (3,5,7,4'-Tetrahydroxyflavone)	Flavonoids	C05903	ko00941,ko00944,ko01100,ko01110	0.988317	0.000203953	gene-meta
Cluster-22814.0	K05280	ko00941,ko00944,ko01100,ko01110	MWSHY0162	Quercetin-3-O-sophoroside (Baimaside)	Flavonoids	C12667	ko00944,ko01110	0.988271	0.00020554	gene-meta
Cluster-52739.1	K13264	ko00943,ko00944	MWSHY0104	Luteolin-7-O-glucoside (Cynaroside)*	Flavonoids	C03951	ko00944	0.987929	0.000217687	gene-meta
Cluster-22814.0	K05280	ko00941,ko00944,ko01100,ko01110	mws0917	3,7-Di-O-methylquercetin	Flavonoids	C01265	ko00944,ko01110	0.986887	0.000256807	gene-meta
Cluster-4410.1	K13264	ko00943,ko00944	mws0917	3,7-Di-O-methylquercetin	Flavonoids	C01265	ko00944,ko01110	0.985959	0.000294343	gene-meta
Cluster-43808.0	K22771	ko00944	mws1068	Kaempferol (3,5,7,4'-Tetrahydroxyflavone)	Flavonoids	C05903	ko00941,ko00944,ko01100,ko01110	0.985736	0.000303748	gene-meta
Cluster-42682.0	K22771	ko00944	mws1068	Kaempferol (3,5,7,4'-Tetrahydroxyflavone)	Flavonoids	C05903	ko00941,ko00944,ko01100,ko01110	0.98558	0.000310386	gene-meta
Cluster-52739.1	K13264	ko00943,ko00944	MWSHY0046	Quercetin-3-O-glucoside (Isoquercitrin)*	Flavonoids	C05623	ko00944,ko01100,ko01110	0.985362	0.000319834	gene-meta
Cluster-52739.1	K13264	ko00943,ko00944	MWSHY0162	Quercetin-3-O-sophoroside (Baimaside)	Flavonoids	C12667	ko00944,ko01110	0.985323	0.000321528	gene-meta
Cluster-52739.1	K13264	ko00943,ko00944	mws0917	3,7-Di-O-methylquercetin	Flavonoids	C01265	ko00944,ko01110	0.985169	0.000328312	gene-meta
Cluster-66706.1	K22771	ko00944	mws1068	Kaempferol (3,5,7,4'-Tetrahydroxyflavone)	Flavonoids	C05903	ko00941,ko00944,ko01100,ko01110	0.985082	0.000332139	gene-meta
Cluster-4410.1	K13264	ko00943,ko00944	pme2954	Quercetin	Flavonoids	C00389	ko00941,ko00944,ko01100,ko01110	0.984114	0.000376545	gene-meta
Cluster-4410.1	K13264	ko00943,ko00944	MWSHY0162	Quercetin-3-O-sophoroside (Baimaside)	Flavonoids	C12667	ko00944,ko01110	0.983754	0.000393739	gene-meta
Cluster-52616.0	K05280	ko00941,ko00944,ko01100,ko01110	mws1068	Kaempferol (3,5,7,4'-Tetrahydroxyflavone)	Flavonoids	C05903	ko00941,ko00944,ko01100,ko01110	0.983528	0.000404756	gene-meta
Cluster-4410.1	K13264	ko00943,ko00944	mws1068	Kaempferol (3,5,7,4'-Tetrahydroxyflavone)	Flavonoids	C05903	ko00941,ko00944,ko01100,ko01110	0.983458	0.000408186	gene-meta
Cluster-4410.1	K13264	ko00943,ko00944	MWSHY0046	Quercetin-3-O-glucoside (Isoquercitrin)*	Flavonoids	C05623	ko00944,ko01100,ko01110	0.983356	0.000413232	gene-meta
Cluster-4410.1	K13264	ko00943,ko00944	MWSHY0104	Luteolin-7-O-glucoside (Cynaroside)*	Flavonoids	C03951	ko00944	0.983355	0.000413258	gene-meta
Cluster-6463.0	K13264	ko00943,ko00944	mws1068	Kaempferol (3,5,7,4'-Tetrahydroxyflavone)	Flavonoids	C05903	ko00941,ko00944,ko01100,ko01110	0.979042	0.000654261	gene-meta
Cluster-4410.0	K13264	ko00943,ko00944	pme2954	Quercetin	Flavonoids	C00389	ko00941,ko00944,ko01100,ko01110	0.978795	0.000669724	gene-meta
Cluster-4410.0	K13264	ko00943,ko00944	mws0917	3,7-Di-O-methylquercetin	Flavonoids	C01265	ko00944,ko01110	0.977057	0.000783526	gene-meta
Cluster-4410.0	K13264	ko00943,ko00944	MWSHY0104	Luteolin-7-O-glucoside (Cynaroside)*	Flavonoids	C03951	ko00944	0.976526	0.000820061	gene-meta
Cluster-4410.0	K13264	ko00943,ko00944	mws1068	Kaempferol (3,5,7,4'-Tetrahydroxyflavone)	Flavonoids	C05903	ko00941,ko00944,ko01100,ko01110	0.976263	0.000838479	gene-meta
Cluster-52739.1	K13264	ko00943,ko00944	mws1068	Kaempferol (3,5,7,4'-Tetrahydroxyflavone)	Flavonoids	C05903	ko00941,ko00944,ko01100,ko01110	0.974931	0.000934771	gene-meta
Cluster-4410.0	K13264	ko00943,ko00944	MWSHY0162	Quercetin-3-O-sophoroside (Baimaside)	Flavonoids	C12667	ko00944,ko01110	0.974527	0.00096506	gene-meta
Cluster-22814.0	K05280	ko00941,ko00944,ko01100,ko01110	mws1068	Kaempferol (3,5,7,4'-Tetrahydroxyflavone)	Flavonoids	C05903	ko00941,ko00944,ko01100,ko01110	0.974239	0.000986911	gene-meta
Cluster-4410.0	K13264	ko00943,ko00944	MWSHY0046	Quercetin-3-O-glucoside (Isoquercitrin)*	Flavonoids	C05623	ko00944,ko01100,ko01110	0.9741	0.000997527	gene-meta
Cluster-30761.0	K13083	ko00941,ko00944,ko01110	mws0047	Apigenin-7-O-neohesperidoside (Rhoifolin)	Flavonoids	C12627	ko00944	0.957691	0.00264715	gene-meta
Cluster-44641.2	K22771	ko00944	mws0059	Quercetin-3-O-rutinoside (Rutin)	Flavonoids	C05625	ko00944,ko01100,ko01110	0.920215	0.00929455	gene-meta
Cluster-30761.0	K13083	ko00941,ko00944,ko01110	mws0059	Quercetin-3-O-rutinoside (Rutin)	Flavonoids	C05625	ko00944,ko01100,ko01110	0.873337	0.0230491	gene-meta
Cluster-6463.0	K13264	ko00943,ko00944	mws0059	Quercetin-3-O-rutinoside (Rutin)	Flavonoids	C05625	ko00944,ko01100,ko01110	-0.904792	0.0131654	gene-meta
Cluster-22814.0	K05280	ko00941,ko00944,ko01100,ko01110	mws0059	Quercetin-3-O-rutinoside (Rutin)	Flavonoids	C05625	ko00944,ko01100,ko01110	-0.913452	0.0109117	gene-meta
Cluster-66706.1	K22771	ko00944	mws0059	Quercetin-3-O-rutinoside (Rutin)	Flavonoids	C05625	ko00944,ko01100,ko01110	-0.920457	0.00923902	gene-meta
Cluster-52616.0	K05280	ko00941,ko00944,ko01100,ko01110	mws0059	Quercetin-3-O-rutinoside (Rutin)	Flavonoids	C05625	ko00944,ko01100,ko01110	-0.921461	0.00901025	gene-meta
Cluster-43808.0	K22771	ko00944	mws0059	Quercetin-3-O-rutinoside (Rutin)	Flavonoids	C05625	ko00944,ko01100,ko01110	-0.924091	0.00842458	gene-meta
Cluster-42682.0	K22771	ko00944	mws0059	Quercetin-3-O-rutinoside (Rutin)	Flavonoids	C05625	ko00944,ko01100,ko01110	-0.925946	0.00802291	gene-meta
Cluster-52739.1	K13264	ko00943,ko00944	mws0059	Quercetin-3-O-rutinoside (Rutin)	Flavonoids	C05625	ko00944,ko01100,ko01110	-0.926503	0.00790425	gene-meta
Cluster-30761.0	K13083	ko00941,ko00944,ko01110	mws1068	Kaempferol (3,5,7,4'-Tetrahydroxyflavone)	Flavonoids	C05903	ko00941,ko00944,ko01100,ko01110	-0.926745	0.0078529	gene-meta
Cluster-50202.0	K13264	ko00943,ko00944	mws0059	Quercetin-3-O-rutinoside (Rutin)	Flavonoids	C05625	ko00944,ko01100,ko01110	-0.930105	0.00715722	gene-meta
Cluster-66706.0	K22771	ko00944	mws0059	Quercetin-3-O-rutinoside (Rutin)	Flavonoids	C05625	ko00944,ko01100,ko01110	-0.933618	0.00646362	gene-meta
Cluster-4410.1	K13264	ko00943,ko00944	mws0059	Quercetin-3-O-rutinoside (Rutin)	Flavonoids	C05625	ko00944,ko01100,ko01110	-0.948473	0.00391415	gene-meta
Cluster-30761.0	K13083	ko00941,ko00944,ko01110	MWSHY0104	Luteolin-7-O-glucoside (Cynaroside)*	Flavonoids	C03951	ko00944	-0.949913	0.00370019	gene-meta
Cluster-30761.0	K13083	ko00941,ko00944,ko01110	pme2954	Quercetin	Flavonoids	C00389	ko00941,ko00944,ko01100,ko01110	-0.950018	0.00368487	gene-meta
Cluster-30761.0	K13083	ko00941,ko00944,ko01110	MWSHY0046	Quercetin-3-O-glucoside (Isoquercitrin)*	Flavonoids	C05623	ko00944,ko01100,ko01110	-0.950938	0.00355154	gene-meta
Cluster-30761.0	K13083	ko00941,ko00944,ko01110	MWSHY0162	Quercetin-3-O-sophoroside (Baimaside)	Flavonoids	C12667	ko00944,ko01110	-0.951315	0.00349767	gene-meta
Cluster-30761.0	K13083	ko00941,ko00944,ko01110	mws0917	3,7-Di-O-methylquercetin	Flavonoids	C01265	ko00944,ko01110	-0.953329	0.00321644	gene-meta
Cluster-4410.0	K13264	ko00943,ko00944	mws0059	Quercetin-3-O-rutinoside (Rutin)	Flavonoids	C05625	ko00944,ko01100,ko01110	-0.960886	0.00226492	gene-meta
Cluster-4410.0	K13264	ko00943,ko00944	mws0047	Apigenin-7-O-neohesperidoside (Rhoifolin)	Flavonoids	C12627	ko00944	-0.97633	0.000833794	gene-meta
Cluster-52739.1	K13264	ko00943,ko00944	mws0047	Apigenin-7-O-neohesperidoside (Rhoifolin)	Flavonoids	C12627	ko00944	-0.984607	0.000353609	gene-meta
Cluster-4410.1	K13264	ko00943,ko00944	mws0047	Apigenin-7-O-neohesperidoside (Rhoifolin)	Flavonoids	C12627	ko00944	-0.984813	0.0003442	gene-meta
Cluster-44641.2	K22771	ko00944	mws1068	Kaempferol (3,5,7,4'-Tetrahydroxyflavone)	Flavonoids	C05903	ko00941,ko00944,ko01100,ko01110	-0.985346	0.000320533	gene-meta
Cluster-22814.0	K05280	ko00941,ko00944,ko01100,ko01110	mws0047	Apigenin-7-O-neohesperidoside (Rhoifolin)	Flavonoids	C12627	ko00944	-0.987786	0.00022285	gene-meta
Cluster-6463.0	K13264	ko00943,ko00944	mws0047	Apigenin-7-O-neohesperidoside (Rhoifolin)	Flavonoids	C12627	ko00944	-0.99471	4.19008e-05	gene-meta
Cluster-43808.0	K22771	ko00944	mws0047	Apigenin-7-O-neohesperidoside (Rhoifolin)	Flavonoids	C12627	ko00944	-0.995214	3.43017e-05	gene-meta
Cluster-50202.0	K13264	ko00943,ko00944	mws0047	Apigenin-7-O-neohesperidoside (Rhoifolin)	Flavonoids	C12627	ko00944	-0.995677	2.79922e-05	gene-meta
Cluster-66706.1	K22771	ko00944	mws0047	Apigenin-7-O-neohesperidoside (Rhoifolin)	Flavonoids	C12627	ko00944	-0.996955	1.38984e-05	gene-meta
Cluster-52616.0	K05280	ko00941,ko00944,ko01100,ko01110	mws0047	Apigenin-7-O-neohesperidoside (Rhoifolin)	Flavonoids	C12627	ko00944	-0.997274	1.11384e-05	gene-meta
Cluster-44641.2	K22771	ko00944	pme2954	Quercetin	Flavonoids	C00389	ko00941,ko00944,ko01100,ko01110	-0.998305	4.30512e-06	gene-meta
Cluster-66706.0	K22771	ko00944	mws0047	Apigenin-7-O-neohesperidoside (Rhoifolin)	Flavonoids	C12627	ko00944	-0.998663	2.67896e-06	gene-meta
Cluster-44641.2	K22771	ko00944	mws0917	3,7-Di-O-methylquercetin	Flavonoids	C01265	ko00944,ko01110	-0.998813	2.11085e-06	gene-meta
Cluster-44641.2	K22771	ko00944	MWSHY0104	Luteolin-7-O-glucoside (Cynaroside)*	Flavonoids	C03951	ko00944	-0.998851	1.97806e-06	gene-meta
Cluster-42682.0	K22771	ko00944	mws0047	Apigenin-7-O-neohesperidoside (Rhoifolin)	Flavonoids	C12627	ko00944	-0.998917	1.75871e-06	gene-meta
Cluster-44641.2	K22771	ko00944	MWSHY0162	Quercetin-3-O-sophoroside (Baimaside)	Flavonoids	C12667	ko00944,ko01110	-0.999222	9.07704e-07	gene-meta
Cluster-44641.2	K22771	ko00944	MWSHY0046	Quercetin-3-O-glucoside (Isoquercitrin)*	Flavonoids	C05623	ko00944,ko01100,ko01110	-0.99927	7.98395e-07	gene-meta
