# Supplementary material for: Combined Metabolomics and Transcriptomics Analysis of the Distribution of Flavonoids in the Fibrous Root and Taproot of Polygonatum kingianum Coll.et Hemsl
Source: Genes (Basel). 2024 Jun 22;15(7):828. doi: 10.3390/genes15070828 (PMC11275391; doi:10.3390/genes15070828)
Supplement: Supplementary file 1 [file genes-15-00828-s001.zip › Table S2 Flavonoid biosynthesis-related metabolites in WR and RR of Polygonatum kingianum Coll.et Hemsl..xlsx]

## Sheet: Sheet2
Index	Q1 (Da)	Q3 (Da)	Molecular weight (Da)	Formula	Ionization model	Compounds	Class I	Class II	CAS	Level	RR1	RR2	RR3	WR1	WR2	WR3	QC01	QC02	QC03	cpd_ID	kegg_map	RR_vs_WR_VIP	RR_vs_WR_P-value	RR_vs_WR_Fold_Change	RR_vs_WR_Log2FC	RR_vs_WR_Type
Hmhp006830	331.11	137.06	330.11	C18H18O6	[M+H]+	6,8-Dihydroxy-2-(2-hydroxy-4-methoxybenzyl)-7-methyl-3,4-dihydronaphthalen-1(2H)-one*	Flavonoids	Other Flavonoids	-	1	1.67213e+06	4.0452e+06	2.63746e+06	1.56001e+07	1.19753e+07	1.08613e+07	7.91765e+06	8.02412e+06	7.97018e+06	-	-	1.02446	0.00905075	0.217365	-2.20181	down
Smdp007779	287.09	167.03	286.084	C16H14O5	[M+H]+	8-Demethylfarrerol	Flavonoids	Flavanones	-	2	58446.1	92851.1	72273.4	3.80587e+06	4.23721e+06	2.5528e+06	1.61842e+06	1.64972e+06	1.62873e+06	-	-	1.07934	0.0206537	0.0210998	-5.56663	down
Zjhp090635	329.14	121.07	328.131	C19H20O5	[M+H]+	5,7-dihydroxy-6,8-dimethyl-3-(4'-methoxybenzyl)-chroman-4-one	Flavonoids	Other Flavonoids	-	3	0	0	0	368372	273813	297052	145840	151745	147934	-	-	1.0851	0.00815602	0	#DIV/0!	down
Zjmp102031	329.14	121.07	328.131	C19H20O5	[M+H]+	methyl-iso-ophiopogonanone B*	Flavonoids	Other Flavonoids	-	3	0	0	0	368372	273813	297052	145840	151745	147934	-	-	1.0851	0.00815602	0	#DIV/0!	down
Lalp007415	301.11	107.05	300.1	C17H16O5	[M+H]+	5,7-dihydroxy-6-methyl-3-(4'-hydroxybenzyl)-4-chromanone*	Flavonoids	Other Flavonoids	-	2	50056.3	94137.2	58002.9	2.93782e+06	2.98637e+06	2.11097e+06	1.37952e+06	1.44574e+06	1.41114e+06	-	-	1.07775	0.0114887	0.0251639	-5.3125	down
Lalp010122	287.13	167.07	286.12	C17H18O4	[M+H]+	7,3'-Dihydroxy-4'-methoxy-8-methylflavan	Flavonoids	Other Flavonoids	87733-81-1	3	62758.8	105497	77431.8	3.53348e+06	4.41054e+06	2.67099e+06	1.61868e+06	1.6972e+06	1.70001e+06	C09646	-	1.07869	0.020408	0.0231453	-5.43314	down
Lamp009984	285.07	191.03	284.068	C16H12O5	[M+H]+	4'-Demethyleucomin	Flavonoids	Other Flavonoids	34818-83-2	1	9513.64	9522.35	11240.5	654970	767559	570206	345276	355226	365593	-	-	1.08403	0.00754409	0.0151934	-6.04041	down
Zjhp090605	301.11	107.05	300.1	C17H16O5	[M+H]+	(3R)-5,7-dihydroxy-8-methyl-3-(4'-hydroxybenzyl)-chroman-4-one	Flavonoids	Other Flavonoids	-	2	47077.7	67200.7	65062.8	2.80541e+06	3.01148e+06	2.1292e+06	1.34257e+06	1.38758e+06	1.30686e+06	-	-	1.08176	0.0103957	0.0225698	-5.46946	down
MWSHY0017	273.08	153.02	272.068	C15H12O5	[M+H]+	Naringenin (5,7,4'-Trihydroxyflavanone)	Flavonoids	Flavanones	480-41-1	3	42380	26033.5	29810.4	3.94018e+06	3.22369e+06	3.06823e+06	1.80062e+06	1.87763e+06	1.91081e+06	C00509	ko00941,ko00943,ko01100,ko01110	1.08276	0.00624567	0.00959958	-6.70281	down
Zjhp090611	315.12	121.06	314.115	C18H18O5	[M+H]+	(3S)-5,7-dihydroxy-3-[(4-methoxyphenyl)methyl]-6-methyl-2,3-dihydrochromen-4-one	Flavonoids	Other Flavonoids	-	3	285021	484239	562910	4.92149e+06	4.88874e+06	4.41116e+06	2.75978e+06	2.6002e+06	2.74943e+06	-	-	1.06933	0.000195923	0.0936737	-3.41621	down
MWSHY0072	329.14	121.06	328.131	C19H20O5	[M+H]+	Methylophiopogonanone B*	Flavonoids	Other Flavonoids	74805-91-7	3	2717.8	3580.93	2367.71	379958	280721	305039	173272	161850	169238	-	-	1.0833	0.00864165	0.0089741	-6.80002	down
Zjhp090604	287.09	167.04	286.084	C16H14O5	[M+H]+	5,7-dihydroxy-3-(4'-hydroxybenzyl)-chroman-4-one	Flavonoids	Other Flavonoids	-	1	58160.1	95703.1	67811.8	3.32991e+06	4.44494e+06	2.71885e+06	1.64104e+06	1.65394e+06	1.74765e+06	-	-	1.07923	0.0210487	0.0211246	-5.56493	down
Lamp009532	287.09	181.05	286.084	C16H14O5	[M+H]+	4'-demethyl-3,9-dihydroeucomin	Flavonoids	Other Flavonoids	107585-77-3	1	20663	22118.7	36664.5	1.54558e+06	1.35662e+06	1.05453e+06	654985	702802	692529	-	-	1.0791	0.0119415	0.0200787	-5.63819	down
pmp000004	331.08	316.06	330.074	C17H14O7	[M+H]+	4',5,7-Trihydroxy-3',6-dimethoxyflavone (Jaceosidin)	Flavonoids	Flavones	18085-97-7	1	3040.6	3835.11	5005	632640	1.05227e+06	628762	389765	421583	416997	-	-	1.08134	0.0319446	0.005135	-7.60542	down
Zjhp090607	303.09	123.04	302.079	C16H14O6	[M+H]+	Disporopsin/5,7-dihydroxy-3-(2',4'-dihydroxybenzyl)-chroman-4-one	Flavonoids	Other Flavonoids	-	1	149843	198205	175291	1.50876e+07	1.63221e+07	14947197	8.42066e+06	9.15222e+06	8.71388e+06	-	-	1.08459	0.00080762	0.0112893	-6.46889	down
Zjhp090603	287.09	107.05	286.084	C16H14O5	[M+H]+	(3R)-5,7-dihydroxy-3-(4'-hydroxybenzyl)-chroman-4-one	Flavonoids	Other Flavonoids	-	1	91832.2	75506.8	97951	5.55169e+06	5.12187e+06	4.10104e+06	2.65623e+06	2.61805e+06	2.83349e+06	-	-	1.08348	0.0078076	0.0179558	-5.7994	down
Lcyp000677	447.13	285.08	446.121	C22H22O10	[M+H]+	Prunetin-4'-O-glucoside(Prunitrin)	Flavonoids	Isoflavones	154-36-9	3	23465.5	18766.8	28683	221670	171956	117785	103858	109631	113332	-	-	1.05892	0.038229	0.138666	-2.85031	down
Zjhp090625	447.13	285.08	446.121	C22H22O10	[M+H]+	(E)-7-O-β-D-glucopyranoside-5-hydroxy-3-(4'-hydroxybenzylidene)-chroman-4-one	Flavonoids	Other Flavonoids	-	3	14761.4	13878.4	45369.6	0	0	0	39609.9	42510.8	38340	-	-	1.06741	0.140049	#DIV/0!	#DIV/0!	up
Zjhn090628	315.09	125.02	316.095	C17H16O6	[M-H]-	(3R)-5,7-Dihydroxy-8-methyl-3-(2',4'-dihydroxybenzyl)-chroman-4-one	Flavonoids	Other Flavonoids	-	1	99552.1	228645	178573	6.67686e+06	6.12297e+06	6.6608e+06	2.51502e+06	2.65109e+06	2.80613e+06	-	-	1.07586	0.000532303	0.0260408	-5.26308	down
Zjhp090634	329.102	205.049	328.095	C18H16O6	[M+H]+	(E)-3-(3',4'-dihydroxybenzylidene)-5,7-dihydroxy-6,8-dimethylchroman-4-one	Flavonoids	Other Flavonoids	-	3	1652.42	6531.27	3557.5	35760.7	35162.4	23208	18967.2	16993.5	17593.5	-	-	1.01416	0.0137411	0.124732	-3.00309	down
MWSslk101	225.092	147.046	224.084	C15H12O2	[M+H]+	4-Hydroxychalcone	Flavonoids	Chalcones	20426-12-4	3	63697.1	71536.2	138379	2.08568e+07	2.16398e+07	2.04966e+07	1.33284e+07	1.27917e+07	1.19013e+07	C14231	-	1.08117	0.000244389	0.00434352	-7.84692	down
Zjhp090613	317.1	137.06	316.095	C17H16O6	[M+H]+	2-(2,4-dihydroxybenzyl)-6,8-dihydroxy-7-methyl-3,4-dihydronaphthalen-1(2H)-one	Flavonoids	Other Flavonoids	-	3	71541.8	217518	89415.6	1.41769e+06	1.60369e+06	1.3115e+06	831658	799020	893304	-	-	1.04802	0.000765087	0.0873498	-3.51705	down
mws1068	285.04	151	286.048	C15H10O6	[M-H]-	Kaempferol (3,5,7,4'-Tetrahydroxyflavone)	Flavonoids	Flavonols	520-18-3	3	16852.6	6659.66	15427.5	900227	1.0228e+06	769345	427902	437331	476962	C05903	ko00941,ko00944,ko01100,ko01110	1.0744	0.00669439	0.014463	-6.11149	down
Zjhp090606	301.11	107.05	300.1	C17H16O5	[M+H]+	(3R)-5,7-dihydroxyl-6-methyl-3-(4'-hydroxylbenzyl)-chroman-4-one*	Flavonoids	Other Flavonoids	-	2	53182	75334.8	79091.2	2.96483e+06	2.78882e+06	2.11973e+06	1.33847e+06	1.48654e+06	1.48147e+06	-	-	1.08115	0.00994195	0.0263683	-5.24505	down
Zjmp102042	345.13	137.06	344.126	C19H20O6	[M+H]+	iso-5,7-dihydroxy-6,8-dimethyl-3-(4'-hydroxy-3'-methoxybenzyl)chroman-4-one*	Flavonoids	Other Flavonoids	-	3	0	0	0	414620	326561	435570	199849	226052	214642	-	-	1.08511	0.0071712	0	#DIV/0!	down
MWSHY0031	447.09	271.06	446.085	C21H18O11	[M+H]+	Apigenin-7-O-glucuronide	Flavonoids	Flavones	29741-09-1	3	0	0	0	1.15838e+06	1.22036e+06	1.39663e+06	1.08173e+06	1.22793e+06	1.13698e+06	-	-	1.08529	0.00320057	0	#DIV/0!	down
mws0052	447.09	271.06	446.085	C21H18O11	[M+H]+	Baicalin	Flavonoids	Flavones	21967-41-9	3	0	0	0	1.15838e+06	1.22036e+06	1.39663e+06	1.08173e+06	1.22793e+06	1.13698e+06	C10025	-	1.08529	0.00320057	0	#DIV/0!	down
Wahp006589	303.09	153.02	302.079	C16H14O6	[M+H]+	Homeriodictyol	Flavonoids	Flavanones	-	2	5005	3538.52	2793.86	34655.5	39853.2	31039.9	17009	15713.7	14946.9	-	-	1.07112	0.00440549	0.107414	-3.21875	down
pmb0603	625.176	301.6	624.169	C28H32O16	[M+H]+	Chrysoeriol-7,4'-di-O-glucoside	Flavonoids	Flavones	-	3	0	0	0	486916	583064	618004	267811	257640	235066	-	-	1.08515	0.00481697	0	#DIV/0!	down
Zjhp090621	345.13	137.06	344.126	C19H20O6	[M+H]+	5,7-dihydroxy-6,8-dimethyl-3-(2'-methoxy-4'-hydroxybenzyl)-chroman-4-one*	Flavonoids	Other Flavonoids	-	3	3305.46	2186.39	1998.15	442554	263516	253212	183187	185971	164226	-	-	1.08038	0.0355431	0.00780793	-7.00084	down
Jmyp005575	345.13	137.06	344.126	C19H20O6	[M+H]+	5,7-Dihydroxy-6,8-dimethyl-3-(3'-hydroxy-4'-methoxybenzyl)-chroma4-one*	Flavonoids	Other Flavonoids	-	3	3305.46	2186.39	1998.15	442554	263516	253212	183187	185971	164226	-	-	1.08038	0.0355431	0.00780793	-7.00084	down
Zjmp102003	315.12	121.06	314.115	C18H18O5	[M+H]+	iso-ophiopogonanone B	Flavonoids	Other Flavonoids	-	3	256247	382807	453640	4.12795e+06	4.52676e+06	3.95817e+06	2.18384e+06	2.39474e+06	2.49241e+06	-	-	1.07474	0.000721617	0.0866334	-3.52893	down
pmb0578	655.17	207	654.159	C32H30O15	[M+H]+	Luteolin-7-O-(6''-sinapoyl)glucoside	Flavonoids	Flavones	-	3	0	0	0	146812	106577	128370	76138	85704	76602.2	-	-	1.08496	0.0082469	0	#DIV/0!	down
Lamp008236	333.1	123.04	332.09	C17H16O7	[M+H]+	3-(3,4-dihydroxybenzyl)-5,7-dihydroxy-6-methoxychroman-4-one	Flavonoids	Other Flavonoids	-	3	6460.68	5241.98	6670	882461	902839	1.03973e+06	499835	493949	558627	-	-	1.08466	0.00277213	0.00650354	-7.26456	down
Zjhp090615	317.1	123.04	316.095	C17H16O6	[M+H]+	5,7-dihydroxy-8-methyl-3-(2',4'-dihydroxybenzyl)-chroman-4-one*	Flavonoids	Other Flavonoids	-	1	63517.3	161730	81514.3	4.75271e+06	5.46659e+06	5.1283e+06	2.72631e+06	2.51542e+06	2.91497e+06	-	-	1.07471	0.00138863	0.0199876	-5.64475	down
Zjmp102044	317.102	123.043	316.095	C17H16O6	[M+H]+	5,7-dihydroxy-6-methyl-3(R)-(2,4-dihydroxybenzyl)chroman-4-one*	Flavonoids	Other Flavonoids	-	1	65322.2	182924	71460	4.75271e+06	5.46659e+06	5.1283e+06	2.72631e+06	2.51542e+06	2.91497e+06	-	-	1.07069	0.0012397	0.0208311	-5.58512	down
Zjmp102025	299.092	205.048	298.084	C17H14O5	[M+H]+	Desmethyl-ophiopogonone B*	Flavonoids	Other Flavonoids	-	3	0	0	0	135614	113457	94358.6	52784.6	57661.4	49576.9	-	-	1.08475	0.0106697	0	#DIV/0!	down
Zjmp102024	299.092	205.049	298.084	C17H14O5	[M+H]+	Desmethyl-iso-ophiopogonone B*	Flavonoids	Other Flavonoids	-	3	0	0	0	135614	113457	94358.6	52784.6	57661.4	49576.9	-	-	1.08475	0.0106697	0	#DIV/0!	down
Lmnp002584	625.18	463.13	624.169	C28H32O16	[M+H]+	Hispidulin-8-C-(2''-O-glucosyl)glucoside	Flavonoids	Flavones	-	3	0	0	0	511938	674169	479520	273667	237943	272907	-	-	1.08491	0.0115577	0	#DIV/0!	down
Hmgp002189	463.13	301.07	462.116	C22H22O11	[M+H]+	Hispidulin-7-O-glucoside(Homoplantaginin)	Flavonoids	Flavones	17680-84-1	3	0	0	0	727357	626016	740187	357938	418205	381001	C17762	-	1.08532	0.00266664	0	#DIV/0!	down
Lmjn004351	331.05	165.99	332.053	C16H12O8	[M-H]-	Quercetagetin-4'-Methyl Ether	Flavonoids	Flavonols	-	3	0	0	0	99086.2	103447	127547	37329.4	43797.2	41221.2	-	-	1.08499	0.00640798	0	#DIV/0!	down
Lcyp000678	493.13	331.08	492.127	C23H24O12	[M+H]+	Prudomenin	Flavonoids	Flavonols	-	3	6988.98	10005	11670	56670	65005	86670	46670	43340	39695.2	-	-	1.06465	0.0195968	0.137579	-2.86166	down
pmb0736	493.134	331.081	492.127	C23H24O12	[M+H]+	Tricin-7-O-Glucoside	Flavonoids	Flavones	32769-01-0	3	6988.98	10005	11670	56670	65005	86670	46670	43340	39695.2	-	-	1.06465	0.0195968	0.137579	-2.86166	down
Zjhp090614	317.1	123.04	316.095	C17H16O6	[M+H]+	5,7-dihydroxy-6-methyl-3-(2',4'-dihydroxybenzyl)-chroman-4-one	Flavonoids	Other Flavonoids	-	1	72385.6	204479	90421	5.45862e+06	5.69937e+06	5.15106e+06	2.58165e+06	2.71845e+06	3.0235e+06	-	-	1.07137	0.000447716	0.0225203	-5.47263	down
pme2960	273.08	153.02	272.068	C15H12O5	[M+H]+	Naringenin chalcone; 2',4,4',6'-Tetrahydroxychalcone	Flavonoids	Chalcones	73692-50-9	3	20700.4	21362.5	11407.5	3.91075e+06	3.40375e+06	2.7222e+06	1.57914e+06	1.69261e+06	1.85952e+06	C06561	ko00941,ko01100,ko01110	1.08135	0.0105329	0.00532748	-7.55233	down
pme2954	303.05	137.02	302.043	C15H10O7	[M+H]+	Quercetin	Flavonoids	Flavonols	117-39-5	3	0	0	0	65318.5	189150	153606	61596.4	72315.4	64597.9	C00389	ko00941,ko00944,ko01100,ko01110	1.07866	0.0660641	0	#DIV/0!	down
Zmhp003514	301.07	286.05	300.063	C16H12O6	[M+H]+	6,7,8-Tetrahydroxy-5-methoxyflavone	Flavonoids	Flavones	-	3	0	0	0	42411.6	85196.9	49149.3	29076.1	29076.1	24972.6	-	-	1.08151	0.0472451	0	#DIV/0!	down
Lamp008287	301.11	167.07	300.099	C17H16O5	[M+H]+	3-Hydroxy-9,10-dimethoxypterocarpan	Flavonoids	Other Flavonoids	-	3	0	0	0	76587.4	82532	43960.9	39558.5	41256.3	34874.7	-	-	1.08233	0.0299677	0	#DIV/0!	down
pmp000596	627.16	465.1	626.148	C27H30O17	[M+H]+	Quercetin-3-O-(2''-O-galactosyl)glucoside	Flavonoids	Flavonols	56782-99-1	3	41670	40005	23340	866670	903340	785206	576670	483340	525005	-	-	1.07784	0.00141915	0.0410983	-4.60478	down
pmp001080	609.18	301.07	608.174	C28H32O15	[M+H]+	Diosmetin-7-O-Neohesperidoside (Neodiosmin)*	Flavonoids	Flavones	38665-01-9	3	33340	35005	48340	8340	13538.6	16911.5	15005	12600.5	14345.8	-	-	1.00012	0.0164757	3.00811	1.58886	up
pmp000006	345.1	330.07	344.09	C18H16O7	[M+H]+	Eupatilin (5,7-Dihydroxy-3',4',6-Trimethoxyflavone)*	Flavonoids	Flavones	22368-21-4	3	0	0	0	17227.3	7910.64	23814.6	10572	9261.62	11029.1	C10040	-	1.07014	0.0714754	0	#DIV/0!	down
pmp000786	345.1	330.07	344.09	C18H16O7	[M+H]+	Eupatorin; 3',5-Dihydroxy-4',6,7-Trimethoxyflavone*	Flavonoids	Flavones	855-96-9	3	0	0	0	17227.3	7910.64	23814.6	10572	9261.62	11029.1	-	-	1.07014	0.0714754	0	#DIV/0!	down
Hmgp001888	641.17	317.06	640.164	C28H32O17	[M+H]+	Patuletin-3-O-rutinoside	Flavonoids	Flavonols	-	3	0	0	0	744764	770427	1.26698e+06	554989	620695	663783	-	-	1.08437	0.0319828	0	#DIV/0!	down
Wagp009079	403.139	373.093	402.132	C21H22O8	[M+H]+	3,5,6,7,8,4'-Hexamethoxyflavone	Flavonoids	Flavones	34170-18-8	3	0	0	0	35655.9	27099.4	41855.1	17148.2	14354	15344.4	-	-	1.08388	0.0147177	0	#DIV/0!	down
Hajp007218	301.07	286.05	300.063	C16H12O6	[M+H]+	5,7,3',5'-tetrahydroxy-6-methylfavanone	Flavonoids	Flavones	-	3	0	0	0	33203.5	43425.9	37782.5	23280.8	19492.3	20611.2	-	-	1.08473	0.00595527	0	#DIV/0!	down
MWSHC20110	301.07	286.05	300.063	C16H12O6	[M+H]+	8-Methoxyapigenin	Flavonoids	Flavones	57096-02-3	3	0	0	0	33203.5	43425.9	37782.5	23280.8	19492.3	20611.2	-	-	1.08473	0.00595527	0	#DIV/0!	down
Jmyn006493	313.11	207.06	314.115	C18H18O5	[M-H]-	(3R)-5,7-Dihydroxy-6,8-dimethyl-3-(4'-hydroxybenzyl)-chromone-4-one	Flavonoids	Other Flavonoids	-	1	28640.1	32504.9	32647.4	1.32871e+06	1.36978e+06	1.22442e+06	571455	588629	682058	-	-	1.08492	0.00113666	0.0239089	-5.38631	down
Zjmp102019	315.086	205.049	314.079	C17H14O6	[M+H]+	iso-ophiopogonone D	Flavonoids	Other Flavonoids	-	3	0	0	0	136829	77958.1	110845	44253.6	53185	46445.2	-	-	1.08381	0.0237521	0	#DIV/0!	down
WaYn004793	579.17	285.08	580.179	C27H32O14	[M-H]-	Isosakuranetin 7-Alpha-L-Arabinofuranosyl-(1->6)-Glucoside	Flavonoids	Flavanones	-	3	0	0	0	10005	87420.9	92550.9	45425.7	46286.4	53995.9	-	-	1.03908	0.141111	0	#DIV/0!	down
Hmcp001578	641.17	479.11	640.164	C28H32O17	[M+H]+	Isorhamnetin-3,7-O-diglucoside	Flavonoids	Flavonols	6758-51-6	3	0	0	0	436584	396582	425613	205159	250138	226896	-	-	1.08538	0.000807885	0	#DIV/0!	down
Zjmp102043	345.13	121.06	344.126	C19H20O6	[M+H]+	2,5,7-trihydroxy-6,8-dimethyl-3-(4'-methoxybenzyl)chroman-4-one	Flavonoids	Other Flavonoids	-	2	6133.11	9007.55	13495.7	176529	138884	158393	118331	110096	96844.5	-	-	1.0707	0.00409981	0.060439	-4.04838	down
Zjhp090636	285.08	191.03	284.068	C16H12O5	[M+H]+	5,7-dihydroxy-3-(4'-hydroxybenzylidene)-chroman-4-one	Flavonoids	Other Flavonoids	-	1	10822.6	4326.4	9561.95	761906	869596	511394	366929	334835	409194	-	-	1.07395	0.0218157	0.0115316	-6.43827	down
Hmcp004055	789.207	303.05	788.201	C33H40O22	[M+H]+	Quercetin-5,7,4'-tri-O-glucoside	Flavonoids	Flavonols	-	3	3085.16	14861.4	3340	134882	100005	73208.2	66426.5	71647.9	58519.6	-	-	1.01827	0.0285109	0.069091	-3.85536	down
mws1172	445.11	283.06	446.121	C22H22O10	[M-H]-	Trifolirhizin (Maackiain-3-O-glucoside)	Flavonoids	Isoflavones	6807-83-6	3	1.81036e+06	1.5901e+06	1.64692e+06	59185.2	101554	119761	291103	303014	248282	C10538	ko00943	1.07405	0.000899887	17.9942	4.16946	up
Zblp004976	303.12	165.06	302.115	C17H18O5	[M+H]+	2,4'-Dihydroxy-4,6-dimethoxydihydrochalcone	Flavonoids	Chalcones	151752-07-7	3	8340	8151.36	10005	134622	167276	144057	74561.2	80228.8	91129.7	-	-	1.08299	0.00465742	0.0594149	-4.07303	down
Lamp008416	303.09	123.05	302.079	C16H14O6	[M+H]+	3-(4-hydroxy)-5,7-dihydroxy-9-hydroxychroman-4-one	Flavonoids	Other Flavonoids	-	1	172138	185217	167005	1.65884e+07	1.62725e+07	1.52539e+07	7.65339e+06	8.41348e+06	9.39302e+06	-	-	1.08524	0.000642348	0.0108981	-6.51978	down
Jmyn006479	329.1	139.04	330.11	C18H18O6	[M-H]-	3,5,7-Trihydroxy-6,8-dimethyl-3-(4'-hydroxybenzyl)-chroman-4-one (Polygonatone C)	Flavonoids	Other Flavonoids	-	1	4.27511e+06	1.06295e+07	7.06109e+06	3.72099e+07	3.12888e+07	3.25798e+07	1.72959e+07	2.02508e+07	2.1386e+07	-	-	1.02865	0.000511172	0.217313	-2.20215	down
Zbdp002220	333.117	171.065	332.111	C14H20O9	[M+H]+	2,6-Dimethoxypydroquinone-1-O-glucoside	Flavonoids	Other Flavonoids	-	3	22867	26511.9	39431.9	179939	211422	221431	116281	105588	131568	-	-	1.06834	0.00186387	0.144928	-2.78659	down
Hmpp002612	611.16	287.05	610.153	C27H30O16	[M+H]+	Luteolin-7-O-gentiobioside	Flavonoids	Flavones	-	3	0	0	0	320658	301339	322717	184122	146156	168617	-	-	1.08539	0.000467161	0	#DIV/0!	down
Zjhp090618	331.12	137.06	330.11	C18H18O6	[M+H]+	5,7-Dihydroxy-6,8-dimethyl-3-(2',4'-hydroxybenzyl)chroman-4-One*	Flavonoids	Other Flavonoids	-	1	45598.7	42117.8	48835	507860	579646	522166	284127	324020	258003	-	-	1.08406	0.00185745	0.0848319	-3.55925	down
Cmyp002064	463.12	301.08	462.116	C22H22O11	[M+H]+	Yuanhuanin	Flavonoids	Flavones	83133-14-6	3	0	0	0	833600	773540	799197	459029	581146	522275	-	-	1.08539	0.000470185	0	#DIV/0!	down
Zmxp004480	625.18	301.07	624.169	C28H32O16	[M+H]+	Chrysoeriol-7-O-gentiobioside	Flavonoids	Flavones	-	3	4938.16	3340	33209.4	405560	440073	489518	215727	228056	269177	-	-	1.02223	0.00102612	0.0310733	-5.00818	down
Hmhn007438	285.08	179.04	286.084	C16H14O5	[M-H]-	4'-Demethyl-3,9-dihydropunctatin	Flavonoids	Flavones	96911-00-1	1	136176	117078	146346	1.41305e+07	1.44135e+07	1.11035e+07	4.79427e+06	6.03314e+06	5.83749e+06	-	-	1.0842	0.00648966	0.0100788	-6.63253	down
Zjhp090633	347.113	137.059	346.105	C18H18O7	[M+H]+	(3R)-5,7-dihydroxy-6-methoxyl-8-methyl-3-(2',4'-dihydroxybenzyl)-chroman-4-one	Flavonoids	Other Flavonoids	-	3	0	0	0	208055	213578	215720	129283	102224	124556	-	-	1.08538	0.000115484	0	#DIV/0!	down
Zjhp090617	331.12	137.06	330.11	C18H18O6	[M+H]+	5-hydroxy-3-(2-hydroxy-4-methoxybenzyl)-7-methoxychroman-4-one	Flavonoids	Other Flavonoids	-	1	1.2673e+06	3.25765e+06	2.05486e+06	572703	360762	420337	204053	187432	237608	-	-	1.00757	0.0932102	4.86025	2.28103	up
mws1454	477.14	315.09	478.147	C23H26O11	[M-H]-	Persicoside	Flavonoids	Flavanones	28978-03-2	3	0	0	0	146670	61312.3	62031	34052.3	26947	33254.2	-	-	1.07978	0.0864437	0	#DIV/0!	down
Lmpn007255	331.04	316.02	332.053	C16H12O8	[M-H]-	Patuletin (Quercetagetin-6-methyl ether)	Flavonoids	Flavonols	519-96-0	2	0	0	0	228985	175987	292757	81087.4	87092.6	102884	C10118	-	1.08437	0.020423	0	#DIV/0!	down
mws0058	299.06	284.03	300.063	C16H12O6	[M-H]-	Diosmetin (5,7,3'-Trihydroxy-4'-methoxyflavone)*	Flavonoids	Flavones	520-34-3	3	6322.21	7367.16	8990.63	63171.3	86570.5	74752.1	34180.9	29832.8	26674.6	C10038	-	1.07754	0.00922369	0.101027	-3.30718	down
pme1201	273.08	167.03	274.084	C15H14O5	[M-H]-	Phloretin	Flavonoids	Chalcones	60-82-2	1	287689	117956	159498	2.46941e+07	2.00855e+07	2.11901e+07	1.08112e+07	1.09556e+07	1.34708e+07	C00774	ko00941,ko01110	1.07875	0.00399521	0.00856669	-6.86705	down
Lmtn002997	493.1	331.05	494.106	C22H22O13	[M-H]-	Mearnsetin-3-O-glucoside	Flavonoids	Flavones	-	3	0	0	0	383779	304020	367736	206558	265290	227866	-	-	1.08522	0.00475807	0	#DIV/0!	down
pmp001309	465.1	303.1	464.096	C21H20O12	[M+H]+	6-Hydroxykaempferol-7-O-glucoside	Flavonoids	Flavonols	-	3	305234	587032	180923	1.99874e+06	1.6133e+06	2.20415e+06	1.4809e+06	1.70221e+06	1.3158e+06	-	-	1.01069	0.0026421	0.184518	-2.43817	down
HJAP026	625.18	463.13	624.169	C28H32O16	[M+H]+	Chrysoeriol-6-C-glucoside-4'-O-glucoside	Flavonoids	Flavones	-	3	11221.2	6173.63	8646.5	517832	472124	553045	249016	231778	297140	-	-	1.0813	0.00206869	0.0168771	-5.88879	down
Ybnn006457	301.07	151	302.079	C16H14O6	[M-H]-	Artocarpanone	Flavonoids	Flavanones	-	2	0	0	0	131628	78115.3	131157	60639.1	63467.5	77109.4	-	-	1.08363	0.0235661	0	#DIV/0!	down
Hajp009554	271.1	167.03	270.089	C16H14O4	[M+H]+	2',4'-Dihydroxy-4-methoxychalcone; (E)-Cardamonin	Flavonoids	Chalcones	19309-14-9	3	0	0	0	62326.3	38759.5	42449.2	27285.7	21668.6	27704.9	-	-	1.08369	0.0226076	0	#DIV/0!	down
Zjhn090630	315.09	178.03	316.095	C17H16O6	[M-H]-	(3S)-5,7-dihydroxy-3-(2'-hydroxy-4'-methoxybenzyl)-chroman-4-one	Flavonoids	Other Flavonoids	-	3	4387.52	3436.53	2667.67	50868.5	40797.2	41500.4	19408.2	25030.5	24247.2	-	-	1.07713	0.00536303	0.0787867	-3.6659	down
Lmyp004963	579.17	415.11	578.164	C27H30O14	[M+H]+	Apigenin-6-C-(2''-rhamnosyl)glucoside	Flavonoids	Flavones	-	3	405392	417135	293340	171670	193340	181670	218269	270408	212491	-	-	1.02901	0.0377598	2.04117	1.0294	up
Zjmp102008	361.13	137.059	360.121	C19H20O7	[M+H]+	5-hydroxy-7,8-dimethoxy-6-methyl-3-(3',4-dihydroxybenzyl)chroman-4-one	Flavonoids	Other Flavonoids	-	3	7917.03	7525.76	6369.71	337394	345470	349986	195668	226606	257866	-	-	1.08475	9.49976e-05	0.0211187	-5.56533	down
Lmbp002592	611.16	287.05	610.153	C27H30O16	[M+H]+	Kaempferol-3,7-O-diglucoside	Flavonoids	Flavonols	25615-14-9	3	0	0	0	240005	238513	313340	159658	137438	181670	-	-	1.08501	0.00864157	0	#DIV/0!	down
Lmmp000897	611.14	287.05	610.132	C30H26O14	[M+H]+	Gallocatechin-(4α→8)-gallocatechin	Flavonoids	Flavanols	-	3	0	0	0	248340	222870	276670	145147	130643	171670	-	-	1.08523	0.00386236	0	#DIV/0!	down
HJN087	433.12	271.06	434.121	C21H22O10	[M-H]-	Naringenin-4'-O-glucoside	Flavonoids	Flavanones	-	3	5370.5	8340	10005	32480	20005	25323.2	15005	19566.2	19126.5	-	-	1.01325	0.026292	0.304794	-1.71409	down
mws0054	289.07	245.08	290.079	C15H14O6	[M-H]-	Catechin	Flavonoids	Flavanols	154-23-4	2	22582.7	14289.8	23340	162393	174031	140287	96215.1	102420	125377	C06562	ko00941,ko01110	1.07106	0.00285961	0.126309	-2.98498	down
Xmgp006913	341.14	137.06	340.131	C20H20O5	[M+H]+	2,4,2',4'-tetrahydroxy-3'-prenylchalcone	Flavonoids	Chalcones	-	3	4488.71	8588.9	15393.6	118084	114393	95163.4	90005	120005	106670	-	-	1.04437	0.00150979	0.0868979	-3.52454	down
Hmdp103165	741.22	287.06	740.216	C33H40O19	[M+H]+	Clitorin	Flavonoids	Flavones	55804-74-5	3	316670	550005	506670	28340	25395.6	38340	115005	130005	97439.5	-	-	1.07212	0.0267144	14.9154	3.89873	up
Lmsp003881	741.22	287.06	740.216	C33H40O19	[M+H]+	Kaempferol-3-O-rutinoside-7-O-rhamnoside	Flavonoids	Flavonols	-	3	316670	550005	506670	28340	25395.6	38340	115005	130005	97439.5	-	-	1.07212	0.0267144	14.9154	3.89873	up
HJAP020	613.15	289.07	612.169	C27H32O16	[M+H]+	Eriodictyol-5,3'-Di-O-glucoside	Flavonoids	Flavanones	-	3	0	0	0	188340	120747	92173.6	51034	38739.6	49329.8	-	-	1.08288	0.0425619	0	#DIV/0!	down
Lmhp002800	641.17	317.07	640.164	C28H32O17	[M+H]+	2'-Hydoxy-5-methoxyGenistein-4',7-O-diglucoside	Flavonoids	Isoflavones	-	3	0	0	0	1.00433e+06	1.04108e+06	877708	609741	455344	556266	-	-	1.0853	0.00256907	0	#DIV/0!	down
pmp000172	477.14	315.08	476.132	C23H24O11	[M+H]+	5,2'-Dihydroxy-7,8-dimethoxyflavone glycoside	Flavonoids	Flavones	-	3	0	0	0	336876	406041	740005	132089	173835	142529	-	-	1.08305	0.0579421	0	#DIV/0!	down
Wbtn007675	285.04	285.04	286.048	C15H10O6	[M-H]-	Calyxanthone	Flavonoids	Other Flavonoids	98973-45-6	3	0	0	0	337401	240175	277229	120493	118633	153017	-	-	1.08502	0.00974146	0	#DIV/0!	down
MWSHY0145	289.07	153.02	288.063	C15H12O6	[M+H]+	Eriodictyol (5,7,3',4'-Tetrahydroxyflavanone)	Flavonoids	Flavanones	552-58-9	3	0	0	0	54947.4	44122.2	33093.3	20547.3	27680.5	23812.6	C05631	ko00941,ko01100,ko01110	1.08351	0.0198978	0	#DIV/0!	down
Hmhp006887	315.12	209.08	314.115	C18H18O5	[M+H]+	6,8-Dihydroxy-2-(4-hydroxybenzyl)-5,7-dimethyl-3,4-dihydronaphthalen-1(2H)-one	Flavonoids	Other Flavonoids	-	3	3677.66	5723.37	6768.65	154283	134309	97538.5	68878.4	92599.5	77722.8	-	-	1.07461	0.0174419	0.0418762	-4.57773	down
Zjmp102002	315.12	209.08	314.115	C18H18O5	[M+H]+	ophiopogonanone B	Flavonoids	Other Flavonoids	1316759-83-7	3	3677.66	5723.37	6768.65	154283	134309	97538.5	68878.4	92599.5	77722.8	-	-	1.07461	0.0174419	0.0418762	-4.57773	down
Lmbn005454	285.08	119.05	286.084	C16H14O5	[M-H]-	Naringenin-5-methyl ether	Flavonoids	Flavones	61823-56-1	2	29601.2	35890.1	41595.9	1.45482e+06	2.20139e+06	1.06823e+06	591994	791508	773440	-	-	1.07704	0.043642	0.0226666	-5.46329	down
Lmhn005110	299.06	284.02	300.063	C16H12O6	[M-H]-	Aracarpene 1*	Flavonoids	Isoflavones	1261245-78-6	3	6672.33	7193.98	10214.4	90752.4	72807.6	98374.5	43838.7	41660.2	55381.3	-	-	1.07607	0.00797528	0.091934	-3.44326	down
pmb2999	461.109	299.1	462.116	C22H22O11	[M-H]-	Chrysoeriol-5-O-glucoside	Flavonoids	Flavones	-	3	302356	329682	331267	999027	1.01455e+06	1.00872e+06	562813	672459	775343	-	-	1.08389	1.13153e-05	0.318732	-1.64959	down
Lmhn004976	299.06	284.02	300.063	C16H12O6	[M-H]-	Aracarpene 2*	Flavonoids	Isoflavones	-	3	7574.1	7644.48	8678.45	76155.5	107032	91617.4	40458.2	44840.9	54966.6	-	-	1.08093	0.0110708	0.0869601	-3.5235	down
mws1329	463.09	301.04	464.096	C21H20O12	[M-H]-	Quercetin-7-O-glucoside	Flavonoids	Flavonols	491-50-9	2	97875.9	135666	101295	346873	340070	247017	165008	190004	137622	C12639	-	1.04122	0.0156923	0.358513	-1.4799	down
Lmsn003588	297.08	282.05	298.084	C17H14O5	[M-H]-	Pterocarpine	Flavonoids	Isoflavones	524-97-0	3	0	0	0	44358.2	48060.2	43337	23876.9	26235.9	32404	-	-	1.08528	0.00100384	0	#DIV/0!	down
mws0043	403.14	373.1	402.132	C21H22O8	[M+H]+	Nobiletin (5,6,7,8,3',4'-Hexamethoxyflavone)	Flavonoids	Flavones	478-01-3	3	11419.9	17219	5993	58043.2	58974.2	55435.5	40670	37481.4	29438.8	C10112	-	1.0203	0.00245602	0.20082	-2.31603	down
Lmfn006411	269.08	165.02	270.089	C16H14O4	[M-H]-	Cryptostrobin (8-C-Methyl-5,7-Dihydroxyflavanone)	Flavonoids	Flavanones	-	3	0	0	0	31618.9	20956.8	173612	29016	27988.4	37576.4	-	-	1.05098	0.265144	0	#DIV/0!	down
Lahp003599	627.19	303.09	626.185	C28H34O16	[M+H]+	(2S)-Homoeriodictyol-7,4'-di-O-β-D-glucopyranoside	Flavonoids	Flavanones	-	3	58168.1	52633.5	73340	1.34186e+06	1.30739e+06	1.36101e+06	744706	1.01884e+06	806380	-	-	1.08316	1.97878e-05	0.0459177	-4.44481	down
Lmdp003286	465.1	303.06	464.096	C21H20O12	[M+H]+	Isohyperoside*	Flavonoids	Flavonols	35589-21-0	3	56017.9	51970.7	15309.1	476670	388340	536670	218340	241670	301670	-	-	1.02929	0.00626503	0.0879642	-3.50694	down
pmp001105	757.22	287.06	756.211	C33H40O20	[M+H]+	Kaempferol-3-O-neohesperidoside-7-O-glucoside	Flavonoids	Flavonols	-	3	28288.4	45782.9	17046.9	0	0	0	10950.2	12630	8903.78	-	-	1.07654	0.0681198	#DIV/0!	#DIV/0!	up
Lmsp003252	641.17	317.07	640.164	C28H32O17	[M+H]+	Isorhamnetin-3-O-sophoroside	Flavonoids	Flavonols	-	3	0	0	0	235713	98425.6	109674	128141	105303	90720	-	-	1.08116	0.078246	0	#DIV/0!	down
Lmhp002832	549.16	411.11	548.153	C26H28O13	[M+H]+	Chrysin-6-C-arabinoside-8-C-glucoside	Flavonoids	Flavones	185145-33-9	3	0	0	0	33471	16784.7	34145.4	18027.8	25744	23167.7	-	-	1.07962	0.0383993	0	#DIV/0!	down
Zbpn004496	583.17	289.07	584.174	C26H32O15	[M-H]-	3-HydroxyPhloretin-2'-O-(6''-O-xylosyl)glucoside	Flavonoids	Chalcones	-	2	2942.16	3918.35	2939	16670	25005	21670	10823.5	11670	15005	-	-	1.07083	0.0165342	0.154701	-2.69245	down
Xmyn008071	299.06	284.03	300.063	C16H12O6	[M-H]-	Gnetifolin B*	Flavonoids	Flavones	140671-06-3	3	5963.79	6526.12	4214.21	83886	81066	75916.9	34414.8	47454	48336.4	-	-	1.07989	0.000405601	0.0693494	-3.84997	down
Lmtp002642	565.16	457.11	564.148	C26H28O14	[M+H]+	Apigenin-8-C-(2''-glucosyl)arabinoside	Flavonoids	Flavones	-	3	102692	82179.3	71599.2	30306.7	15005	27070.1	37423.9	53340	42700.5	-	-	1.01616	0.00954623	3.54329	1.82509	up
ZBN0076	461.109	315.05	462.116	C22H22O11	[M-H]-	Isorhamnetin-3-O-rhamnoside*	Flavonoids	Flavonols	-	3	0	0	0	830726	603764	785741	366062	422602	530740	-	-	1.08511	0.00867494	0	#DIV/0!	down
Lmmn006022	461.11	315.05	462.116	C22H22O11	[M-H]-	Rhamnetin-3-O-rhamnoside*	Flavonoids	Flavonols	20188-83-4	3	0	0	0	830726	603764	785741	366062	422602	530740	-	-	1.08511	0.00867494	0	#DIV/0!	down
Lajp005753	493.13	331.08	492.127	C23H24O12	[M+H]+	5,3'-dihydroxy-6,7,4'-trimethoxyflavone-8-O-β-D-glucoside	Flavonoids	Flavones	-	3	15005	9691.51	10636	205804	127348	159435	89132.7	60850.6	73340	-	-	1.0743	0.0211455	0.0717283	-3.80131	down
Lmjp003655	463.12	301.08	462.116	C22H22O11	[M+H]+	6-C-MethylKaempferol-3-glucoside	Flavonoids	Flavones	-	3	0	0	0	599968	623092	617993	308391	248328	367424	-	-	1.08538	0.000130618	0	#DIV/0!	down
Zbsn003878	563.15	353.07	564.148	C26H28O14	[M-H]-	Vicenin-3	Flavonoids	Flavones	59914-91-9	2	182720	190220	297206	40708.8	48106.6	51520.5	113787	103307	76677.7	-	-	1.05995	0.0402566	4.77529	2.25559	up
mws1033	303.09	153.02	302.079	C16H14O6	[M+H]+	Homoeriodictyol	Flavonoids	Flavanones	446-71-9	3	0	0	0	40269.9	44735.4	44288.8	34779.3	23505.7	27533.6	C09756	ko00941	1.08526	0.00108371	0	#DIV/0!	down
Wbtn008012	299.054	284.033	300.063	C16H12O6	[M-H]-	2-hydroxy-8-methoxy-6-methyl-9-oxoxanthene-1-carboxylic acid	Flavonoids	Other Flavonoids	-	3	0	0	0	85981.3	90541.8	58608.7	33701.3	34044.9	47380.1	-	-	1.08401	0.0158036	0	#DIV/0!	down
MWSHY0098	307.081	139.039	306.074	C15H14O7	[M+H]+	Epigallocatechin	Flavonoids	Flavanols	970-74-1	3	51725.2	78473	58619.4	26828.4	27563	26055.8	32891.3	27977.3	21659.5	C12136	ko00941,ko01110	1.04031	0.0455272	2.3471	1.23088	up
Hmhn006723	301.07	179.03	302.079	C16H14O6	[M-H]-	Disporopsin	Flavonoids	Flavones	-	1	226065	235464	255344	2.47988e+07	2.6645e+07	2.71635e+07	1.11864e+07	1.49838e+07	1.70875e+07	-	-	1.08517	0.00076185	0.00911968	-6.7768	down
Lmsp003729	627.16	319.05	626.148	C27H30O17	[M+H]+	Myricetin-3-O-rutinoside	Flavonoids	Flavonols	-	3	3340	5002.33	4663.23	40917.9	33340	36702.1	21398.1	16312.2	14273.1	-	-	1.07679	0.00307911	0.117209	-3.09284	down
ZBN0188	625.14	463.089	626.148	C27H30O17	[M-H]-	Quercetin-3,7-Di-O-glucoside	Flavonoids	Flavonols	-	3	26949.5	36273.5	43313.4	1.38752e+06	1.35507e+06	1.66821e+06	786982	717002	1.06073e+06	-	-	1.08177	0.00469065	0.0241535	-5.37162	down
Hmpn005101	451.123	289.07	452.132	C21H24O11	[M-H]-	Sieboldin	Flavonoids	Chalcones	18777-73-6	3	46020.1	127381	66623.6	1.1567e+06	1295005	1621670	537034	693431	833155	-	-	1.06108	0.00969847	0.0589253	-4.08497	down
Cmxn004016	451.128	289.078	452.132	C21H24O11	[M-H]-	Dihydromarein	Flavonoids	Chalcones	-	3	55296.1	83284.9	58142.1	1240005	1515005	1291670	828340	668340	1033340	-	-	1.08057	0.00396292	0.0486135	-4.3625	down
HJAP123	933.28	479.12	932.28	C40H52O25	[M+H]+	Isorhamnetin-3-O-rutinoside-7-O-rutinoside	Flavonoids	Flavonols	-	3	138020	145085	83546.1	1670	942.02	3340	53452.6	42704	34484.3	-	-	1.06561	0.0250374	61.6012	5.94489	up
mws1292	565.16	409.09	564.148	C26H28O14	[M+H]+	Isoschaftoside	Flavonoids	Flavones	52012-29-0	2	328113	531670	393340	71042.6	53003.8	76670	210005	151670	142075	-	-	1.06447	0.0266397	6.24325	2.6423	up
pmp000579	463.12	301.07	462.116	C22H22O11	[M+H]+	Diosmetin-7-O-galactoside	Flavonoids	Flavones	-	3	0	0	0	31245.9	102970	137824	33340	45129.9	30005	-	-	1.07033	0.101761	0	#DIV/0!	down
mws0059	609.15	301.04	610.153	C27H30O16	[M-H]-	Quercetin-3-O-rutinoside (Rutin)	Flavonoids	Flavonols	153-18-4	2	209676	364854	172028	72511.8	49775.4	72664.2	171670	164168	110617	C05625	ko00944,ko01100,ko01110	1.00889	0.0870557	3.82945	1.93714	up
Lmfp003403	481.1	319.05	480.09	C21H20O13	[M+H]+	Quercetagetin-7-O-glucoside(Quercetagitrin)	Flavonoids	Flavonols	548-75-4	3	0	0	0	3.80703e+06	4.40837e+06	4.17635e+06	1.65578e+06	2.58584e+06	2.01388e+06	-	-	1.08533	0.00179206	0	#DIV/0!	down
Zmhn003257	299.06	284.04	300.063	C16H12O6	[M-H]-	5,7,2'-Trihydroxy-8-methoxyflavone*	Flavonoids	Flavones	-	3	6181.7	9487.2	6164.23	75569.7	87867.8	91502.8	31263.4	47007.9	48499.4	-	-	1.07699	0.00260709	0.0856402	-3.54557	down
pmp000003	317.07	302.04	316.058	C16H12O7	[M+H]+	Nepetin (5,7,3',4'-Tetrahydroxy-6-methoxyflavone)	Flavonoids	Flavones	520-11-6	3	0	0	0	24950.9	25294.1	26779.8	9978.49	15624.5	14828.8	-	-	1.08534	0.000477524	0	#DIV/0!	down
Lmfn004093	435.13	315.09	436.137	C21H24O10	[M-H]-	Phloretin-4'-O-glucoside (Trilobatin)	Flavonoids	Chalcones	4192-90-9	3	0	0	0	45005	61670	96670	36314.2	56670	55005	-	-	1.0815	0.0469258	0	#DIV/0!	down
pmp001310	627.16	303.1	626.148	C27H30O17	[M+H]+	6-Hydroxykaempferol-3,6-O-Diglucoside*	Flavonoids	Flavonols	-	3	0	0	0	183718	212247	224829	181670	113340	148533	-	-	1.08517	0.00343633	0	#DIV/0!	down
Wbtn006715	301.04	151	302.043	C15H10O7	[M-H]-	1,2,4,5,8-pentahydroxy-6-methylanthracene-9,10-dione	Flavonoids	Other Flavonoids	-	1	3868.82	7974.35	3375.85	127395	119739	119406	49911.7	51118.1	74155.7	-	-	1.07115	2.50645e-05	0.0415208	-4.59002	down
ZBN0432	591.171	283.062	592.179	C28H32O14	[M-H]-	Acacetin-7-O-rutinoside (Linarin)	Flavonoids	Flavones	480-36-4	3	6358.24	4947.65	7774.61	76919	54853.3	71026.9	33892.2	54853.3	42992.4	-	-	1.07509	0.0105105	0.0940857	-3.40988	down
mws0856	463.09	301.04	464.096	C21H20O12	[M-H]-	Quercetin-4'-O-glucoside (Spiraeoside)	Flavonoids	Flavonols	20229-56-5	3	128279	140870	157856	284161	359915	320617	193900	167934	117700	-	-	1.05884	0.00757426	0.442632	-1.17582	down
Lmjp002906	479.118	317.065	478.111	C22H22O12	[M+H]+	Rhamnetin-3-O-Glucoside	Flavonoids	Flavonols	27875-34-9	3	18348.2	35796.9	23798.6	1.10382e+06	1.43179e+06	1.13942e+06	1.09543e+06	1.06264e+06	681936	-	-	1.07898	0.00731243	0.0212091	-5.55917	down
Lmjp003295	479.12	317.07	478.111	C22H22O12	[M+H]+	6-Methoxykaempferol-3-O-glucoside	Flavonoids	Flavonols	63422-27-5	3	80077.7	74173.5	27968.3	1.10382e+06	1.43179e+06	1.13942e+06	1.09543e+06	1.06264e+06	681936	-	-	1.05887	0.00676581	0.0495832	-4.334	down
Lmtp002474	565.16	427.1	564.148	C26H28O14	[M+H]+	Apigenin-6-C-(2''-glucosyl)arabinoside	Flavonoids	Flavones	-	2	688340	978340	998340	126670	126670	143340	455005	291670	323340	-	-	1.07565	0.0168607	6.71831	2.7481	up
mws0463	301.07	164.01	302.079	C16H14O6	[M-H]-	Hesperetin	Flavonoids	Flavanones	520-33-2	3	1245.73	863.965	832.475	80653.7	103625	111582	47022.2	42029.4	66165.8	C01709	ko00941	1.08265	0.00888748	0.00994442	-6.6519	down
Wbtp006564	317.07	302.04	316.058	C16H12O7	[M+H]+	(2s)-4,8,10-trihydroxy-2-methoxy-1h,2h-furo[3,2-a]xanthen-11-one	Flavonoids	Other Flavonoids	-	3	0	0	0	30593.6	26237.3	15983.9	6108.25	9162.54	6120.18	-	-	1.08092	0.0303888	0	#DIV/0!	down
Zjhp090620	345.12	137.06	344.126	C19H20O6	[M+H]+	5,7-dihydroxy-6,8-dimethyl-3(R,S)-(3'-hydroxy-4'-methoxybenzyl)-chroman-4-one*	Flavonoids	Other Flavonoids	-	3	0	0	0	406446	188490	254464	141369	197070	123704	-	-	1.08318	0.0482196	0	#DIV/0!	down
mws0917	329.07	314.04	330.074	C17H14O7	[M-H]-	3,7-Di-O-methylquercetin	Flavonoids	Flavonols	2068-02-2	2	0	0	0	602661	748518	484516	190843	283597	320240	C01265	ko00944,ko01110	1.08474	0.0152148	0	#DIV/0!	down
Lamn004483	669.2	327.08	670.211	C30H38O17	[M-H]-	Scillavone B diglucoside	Flavonoids	Other Flavonoids	-	1	0	0	0	2780195	2033340	2745915	1606670	1201670	2025005	-	-	1.08517	0.00920483	0	#DIV/0!	down
mws0914	271.06	151	272.068	C15H12O5	[M-H]-	3,5,7-Trihydroxyflavanone (Pinobanksin)	Flavonoids	Flavanonols	548-82-3	1	34720.4	24359	20779.3	4.74884e+06	3.19343e+06	3.077e+06	1.33083e+06	1.76903e+06	2.27514e+06	C09826	ko00941	1.08177	0.0211468	0.00724719	-7.10836	down
Hmcn001884	463.09	301.03	464.096	C21H20O12	[M-H]-	6-Hydroxyluteolin 5-glucoside	Flavonoids	Flavones	-	2	19855.6	20827.6	33220.4	187187	144702	264470	129630	87064.7	80700.4	-	-	1.05795	0.0364988	0.123925	-3.01247	down
mws0988	315.05	165.04	316.058	C16H12O7	[M-H]-	Rhamnetin; 3,5,3',4'-Tetrahydroxy-7-Methoxyflavone	Flavonoids	Flavonols	90-19-7	3	4491.45	10660	6058.85	47803.1	48523.5	51576.4	18109.1	25612.3	31650.3	C10176	-	1.05221	0.000146916	0.143407	-2.80182	down
Lmzn001894	461.07	285.04	462.08	C21H18O12	[M-H]-	Kaempferol-3-O-glucuronide	Flavonoids	Flavonols	22688-78-4	3	0	0	0	18340	30005	30501.5	18340	23340	13340	-	-	1.08206	0.0221042	0	#DIV/0!	down
Lmqn006260	301.04	151	302.043	C15H10O7	[M-H]-	2',3',4',5,7-Pentahydroxyflavone	Flavonoids	Flavones	-	1	8491.02	9236.53	7526.36	188032	140930	129825	43546.6	76710.2	59243.9	-	-	1.0814	0.0148478	0.055045	-4.18324	down
Hagn003556	387.16	207.1	388.095	C23H16O6	[M-H]-	7-Benzyloxy-5-hydroxy-3',4'-methylenedioxyflavonoid	Flavonoids	Flavones	-	2	93785.2	138560	114625	517731	471038	542921	535005	317937	361233	-	-	1.07181	0.000295037	0.226528	-2.14224	down
Xmyp005599	611.159	287.056	610.153	C27H30O16	[M+H]+	Kaempferol-3-O-galactoside-4'-O-glucoside	Flavonoids	Flavonols	-	3	0	0	0	235308	100663	139018	109146	107556	172991	-	-	1.08209	0.058433	0	#DIV/0!	down
Zmhp002730	627.16	303.05	626.148	C27H30O17	[M+H]+	6-Hydroxykaempferol-6,7-O-Diglucoside*	Flavonoids	Flavonols	-	3	0	0	0	193983	160114	204577	102638	120087	177563	-	-	1.08515	0.00514442	0	#DIV/0!	down
Lmsp004670	595.17	287.06	594.159	C27H30O15	[M+H]+	Kaempferol-3-O-glucoside-7-O-rhamnoside*	Flavonoids	Flavonols	2392-95-2	3	0	0	0	32465.8	45824.7	36359.2	45796.1	85005	75985.9	-	-	1.08429	0.0106021	0	#DIV/0!	down
mws0066	315.05	151	316.058	C16H12O7	[M-H]-	Isorhamnetin; 3'-Methoxy-3,4',5,7-Tetrahydroxyflavone	Flavonoids	Flavonols	480-19-3	3	13957	13052.7	11380.1	327330	345595	356976	120688	135604	211419	C10084	-	1.08453	0.000627156	0.0372752	-4.74564	down
Wbtn007603	299.06	284.03	300.063	C16H12O6	[M-H]-	9,11-dimethoxy-2h-[1,3]dioxolo[4,5-b]xanthen-10-one	Flavonoids	Other Flavonoids	-	3	6170.44	5806.75	7664.34	82619.5	92568.7	77966.2	33236.5	44838.8	62560.3	-	-	1.08212	0.00265501	0.0775872	-3.68804	down
Lmzp002365	465.14	303.09	464.132	C22H24O11	[M+H]+	Hesperetin-7-O-glucoside	Flavonoids	Flavanones	31712-49-9	3	15790.2	31670	29831.5	761556	684729	828466	405102	666874	383273	C16422	ko00941	1.07586	0.00285332	0.0339781	-4.87925	down
Zjhp090622	345.13	137.06	344.126	C19H20O6	[M+H]+	(3R)-5,7-dihydroxy-6,8-dimethyl-3-(2'-hydroxy-4'-methoxybenzyl)-chroman-4-one*	Flavonoids	Other Flavonoids	-	3	2920	2469.16	2014.02	267397	155746	244855	91431.6	176089	120372	-	-	1.08136	0.0231294	0.0110826	-6.49555	down
Zjmp102041	345.13	137.06	344.126	C19H20O6	[M+H]+	5,7-dihydroxy-6,8-dimethyl-3-(4'-hydroxy-3'-methoxybenzyl)chroman-4-one*	Flavonoids	Other Flavonoids	-	3	2920	2469.16	2014.02	267397	155746	244855	91431.6	176089	120372	-	-	1.08136	0.0231294	0.0110826	-6.49555	down
HJAP056	477.14	315.1	476.132	C23H24O11	[M+H]+	Dihydroxy-dimethoxyflavone-7-O-glucoside	Flavonoids	Flavones	-	3	0	0	0	631670	297082	274866	106988	141553	206670	-	-	1.0825	0.0737147	0	#DIV/0!	down
MWSslk254	595.17	287.06	594.159	C27H30O15	[M+H]+	Kaempferol-3-O-glucorhamnoside*	Flavonoids	Flavonols	40437-72-7	3	143693	200092	258957	61494.9	37891.4	29090.9	58340	91670	49293.6	-	-	1.02257	0.0332266	4.69143	2.23003	up
Smhp004476	565.15	433.11	564.148	C26H28O14	[M+H]+	Isovitexin-2''-O-xyloside	Flavonoids	Flavones	-	3	40005	38340	54242.6	8812.4	18508.8	10005	17316.9	12200.1	24227.5	-	-	1.01301	0.00985057	3.55214	1.82869	up
Lmcp004369	331.08	287.05	330.074	C17H14O7	[M+H]+	Quercetin-3',4'-dimethyl ether	Flavonoids	Flavonols	3306-29-4	3	0	0	0	32142.4	40623.5	56960.7	17318.7	18647.5	31071.5	-	-	1.0828	0.0272147	0	#DIV/0!	down
pme1598	463.12	301.07	464.132	C22H24O11	[M-H]-	Hesperetin-5-O-glucoside	Flavonoids	Flavanones	69651-80-5	2	131967	91529.7	102729	326296	236360	249946	197796	100155	132744	-	-	1.03388	0.0166099	0.401458	-1.31668	down
Lmyn004037	601.12	439.09	602.127	C28H26O15	[M-H]-	Eriodictyol-7-O-(6''-O-galloyl)glucoside	Flavonoids	Flavanones	-	3	0	0	0	59025.9	48063.5	55897.1	24588.2	50116.3	48489.3	-	-	1.08515	0.0035819	0	#DIV/0!	down
pmb3041	521.094	329.2	522.101	C23H22O14	[M-H]-	Tricin-7-O-saccharic acid	Flavonoids	Flavones	-	3	3159	13197	2537.84	223235	223198	260951	129916	164382	78340	-	-	1.04906	0.00167478	0.0267095	-5.2265	down
pmb0711	611.161	303.05	610.153	C27H30O16	[M+H]+	Quercetin-7-O-rutinoside*	Flavonoids	Flavonols	147714-62-3	3	595096	1.09123e+06	430917	37439.5	54891	45003.7	296177	421670	205307	-	-	1.06016	0.0796789	15.4167	3.94642	up
Lmsp004166	611.16	303.05	610.153	C27H30O16	[M+H]+	Quercetin-3-O-glucoside-7-O-rhamnoside*	Flavonoids	Flavonols	-	3	446000	970083	447852	37439.5	54891	45003.7	296177	421670	205307	-	-	1.06008	0.0807106	13.5723	3.76259	up
Lmjp002461	611.16	303.05	610.153	C27H30O16	[M+H]+	Quercetin-3-O-neohesperidoside*	Flavonoids	Flavonols	29662-79-1	3	484643	920975	431130	37439.5	54891	45003.7	296177	421670	205307	-	-	1.06351	0.067344	13.3743	3.74139	up
HJAP119	771.22	317.06	770.227	C34H42O20	[M+H]+	Rhamnetin-3-O-Rutinoside-5-O-rhamnoside	Flavonoids	Flavonols	-	3	278340	314422	199753	18340	19732.5	40005	67802.8	135639	145005	-	-	1.05554	0.0164024	10.1504	3.34346	up
Xmyp005654	449.11	287.06	448.101	C21H20O11	[M+H]+	Kaempferol-4'-O-glucoside*	Flavonoids	Flavonols	-	3	0	0	0	178340	300845	344717	261944	198310	119303	-	-	1.08332	0.0313254	0	#DIV/0!	down
MWSHY0104	449.11	287.06	448.101	C21H20O11	[M+H]+	Luteolin-7-O-glucoside (Cynaroside)*	Flavonoids	Flavones	5373-11-5	3	0	0	0	178340	300845	344717	261944	198310	119303	C03951	ko00944	1.08332	0.0313254	0	#DIV/0!	down
ZBN0105	787.172	463.087	788.18	C36H36O20	[M-H]-	Quercetin-3-O-(2'''-O-caffeoyl)sophoroside	Flavonoids	Flavonols	-	3	0	0	0	51559.6	49546.5	44210.6	15893	24745.3	34732.3	-	-	1.08522	0.00204257	0	#DIV/0!	down
Lmzn001875	741.23	579.18	742.232	C33H42O19	[M-H]-	Naringenin-7-O-Rutinoside-4'-O-glucoside	Flavonoids	Flavanones	-	3	0	0	0	61604.4	41820.4	51842.3	38340	17610.8	38340	-	-	1.08445	0.0119595	0	#DIV/0!	down
HJAP127	757.22	303.05	756.211	C33H40O20	[M+H]+	Quercetin-3-O-(2''-O-Rhamnosyl)rutinoside	Flavonoids	Flavonols	55696-57-6	3	935474	2.48569e+06	858898	22340.1	83340	37439.5	715005	700005	320466	-	-	1.04019	0.121212	29.9055	4.90234	up
MWSHY0124	257.08	153.02	256.074	C15H12O4	[M+H]+	Pinocembrin (Dihydrochrysin)	Flavonoids	Flavanones	480-39-7	3	0	0	0	32122.4	34486.9	35522	8263.54	19261.8	14954.8	C09827	ko00941	1.08528	0.000872178	0	#DIV/0!	down
Lmsp003939	625.176	317.067	624.169	C28H32O16	[M+H]+	Isorhamnetin-3-O-galactoide-7-O-rhamnoside*	Flavonoids	Flavonols	-	3	151078	161096	82357	20971.6	33611.9	40005	72736	99880.4	43340	-	-	1.00633	0.0500553	4.17102	2.0604	up
Lmsp004045	625.18	317.07	624.169	C28H32O16	[M+H]+	Isorhamnetin-3-O-glucoside-7-O-rhamnoside*	Flavonoids	Flavonols	17331-71-4	3	86899	194714	126664	20971.6	33611.9	40005	72736	99880.4	43340	-	-	1.00137	0.075661	4.31634	2.10981	up
pmb0681	403.1	367.08	402.095	C20H18O9	[M+H]+	Apigenin-8-C-Arabinoside	Flavonoids	Flavones	-	3	0	0	0	51209.5	73224.7	107788	34820.4	80005	77415.5	-	-	1.0819	0.0423932	0	#DIV/0!	down
Lssp210058	611.16	303.06	610.153	C27H30O16	[M+H]+	Quercetin-3-O-robinobioside*	Flavonoids	Flavonols	52525-35-6	3	437845	1.0937e+06	346708	55855.5	57257.5	74992.2	331670	416670	169078	-	-	1.02962	0.138866	9.98511	3.31978	up
Lmjp004941	301.07	286.05	300.063	C16H12O6	[M+H]+	3,5,4'-Trihydroxy-7-methoxyflavone (Rhamnocitrin)*	Flavonoids	Flavonols	569-92-6	3	0	0	0	38504.4	38110.8	24363.2	13301.8	23578.5	11072	C17059	-	1.08308	0.0185517	0	#DIV/0!	down
MWSHY0069	301.07	286.05	300.063	C16H12O6	[M+H]+	Hispidulin (5,7,4'-Trihydroxy-6-methoxyflavone)*	Flavonoids	Flavones	1447-88-7	3	0	0	0	38504.4	38110.8	24363.2	13301.8	23578.5	11072	C10058	-	1.08308	0.0185517	0	#DIV/0!	down
mws0046	579.17	271.06	580.179	C27H32O14	[M-H]-	Naringenin-7-O-Neohesperidoside(Naringin)*	Flavonoids	Flavanones	10236-47-2	3	95543.8	112141	98530	36670	16670	21670	46816.4	45639.9	91670	C09789	ko00941	1.03148	0.000696613	4.08232	2.02939	up
mws1066	579.17	271.06	580.179	C27H32O14	[M-H]-	Naringenin-7-O-Rutinoside(Narirutin)*	Flavonoids	Flavanones	14259-46-2	3	95543.8	112141	98530	36670	16670	21670	46816.4	45639.9	91670	C09793	-	1.03148	0.000696613	4.08232	2.02939	up
Labn004865	433.11	271.06	434.121	C21H22O10	[M-H]-	Hydroxy isoliquiritigenin glucoside	Flavonoids	Chalcones	-	3	0	0	0	31691.5	16670	20848.3	13900	13005.2	26670	-	-	1.08135	0.0356481	0	#DIV/0!	down
MWSHY0162	627.16	303.06	626.148	C27H30O17	[M+H]+	Quercetin-3-O-sophoroside (Baimaside)	Flavonoids	Flavonols	18609-17-1	3	0	0	0	1.04322e+06	880005	1086670	621670	342646	870005	C12667	ko00944,ko01110	1.08529	0.00390864	0	#DIV/0!	down
MWSHY0064	625.17	317.07	624.169	C28H32O16	[M+H]+	Isorhamnetin-3-O-neohesperidoside*	Flavonoids	Flavonols	55033-90-4	3	208365	505311	202430	68196.9	66024.3	54679.4	101357	185005	82452.4	-	-	1.00252	0.135976	4.84967	2.27789	up
Lmgp004731	433.11	271.06	432.106	C21H20O10	[M+H]+	Genistein-7-O-galactoside	Flavonoids	Isoflavones	-	3	18991.9	55627.5	26873.5	244796	288338	137349	95579.6	167874	247029	-	-	1.00794	0.044693	0.151373	-2.72382	down
MWSHY0046	465.1	303.05	464.096	C21H20O12	[M+H]+	Quercetin-3-O-glucoside (Isoquercitrin)*	Flavonoids	Flavonols	482-35-9	3	0	0	0	1.37245e+06	1.08928e+06	1.50781e+06	887465	957538	342549	C05623	ko00944,ko01100,ko01110	1.08515	0.00857262	0	#DIV/0!	down
Smgp004575	465.1	303.05	464.096	C21H20O12	[M+H]+	Quercetin-5-O-β-D-glucoside*	Flavonoids	Flavonols	-	3	0	0	0	1.37245e+06	1.08928e+06	1.50781e+06	887465	957538	342549	-	-	1.08515	0.00857262	0	#DIV/0!	down
MWSHY0061	595.16	287.06	594.159	C27H30O15	[M+H]+	Kaempferol-3-O-neohesperidoside*	Flavonoids	Flavonols	32602-81-6	3	132491	200161	196371	14081.6	40943.8	24313.7	86533.2	55017.7	31989.7	-	-	1.02815	0.0129459	6.66788	2.73723	up
Zbpn004791	597.18	273.08	598.19	C27H34O15	[M-H]-	Phloretin-2'-O-(6''-O-glucoside)glucoside	Flavonoids	Chalcones	-	2	0	0	0	33340	22375.2	15005	22416.5	21485.2	7785.22	-	-	1.07915	0.0474532	0	#DIV/0!	down
Lamn006359	447.12	285.07	448.137	C22H24O10	[M-H]-	4'-demethyl-3,9-dihydroeucomin glucoside	Flavonoids	Other Flavonoids	-	3	62262.7	43416.9	52502.4	171890	112006	115258	64066.6	157991	83391.8	-	-	1.01601	0.0452658	0.396293	-1.33536	down
mws0047	579.17	271.06	578.164	C27H30O14	[M+H]+	Apigenin-7-O-neohesperidoside (Rhoifolin)	Flavonoids	Flavones	17306-46-6	3	92173.8	38821.9	32995.5	0	0	0	106267	81650	202297	C12627	ko00944	1.07674	0.101004	#DIV/0!	#DIV/0!	up
Zbpp001797	771.23	317.07	770.227	C34H42O20	[M+H]+	Isorhamnetin-3-O-rutinoside-7-O-rhamnoside	Flavonoids	Flavonols	-	1	306670	315055	197286	35005	32365.1	19722.9	110758	237975	106670	-	-	1.06233	0.0219502	9.40387	3.23325	up
