# Supplementary material for: Combined Metabolomics and Transcriptomics Analysis of the Distribution of Flavonoids in the Fibrous Root and Taproot of Polygonatum kingianum Coll.et Hemsl
Source: Genes (Basel). 2024 Jun 22;15(7):828. doi: 10.3390/genes15070828 (PMC11275391; doi:10.3390/genes15070828)
Supplement: Supplementary file 1 [file genes-15-00828-s001.zip › Table S3 Differentially accumulated metabolites involved in flavonoid biosynthesis in WR and RR of Polygonatum kingianum Coll.et Hemsl..xlsx]

## Sheet: Sheet3
Compounds	Class I	Class II	Formula	RR1	RR2	RR3		WR1	WR2	WR3			VIP	P-value	Fold_Change	Log2FC	Type
Quercetagetin-7-O-glucoside(Quercetagitrin)	Flavonoids	Flavonols	C21H20O13	0	0	0	0	3.80703e+06	4.40837e+06	4.17635e+06	4.13058e+06	#DIV/0!	1.08533	0.00179206	0	#DIV/0!	down
Scillavone B diglucoside	Flavonoids	Other Flavonoids	C30H38O17	0	0	0	0	2780195	2033340	2745915	2.51982e+06	#DIV/0!	1.08517	0.00920483	0	#DIV/0!	down
4-Hydroxychalcone	Flavonoids	Chalcones	C15H12O2	63697.1	71536.2	138379	91204.1	2.08568e+07	2.16398e+07	2.04966e+07	2.09978e+07	230.228	1.08117	0.000244389	0.00434352	-7.84692	down
4',5,7-Trihydroxy-3',6-dimethoxyflavone (Jaceosidin)	Flavonoids	Flavones	C17H14O7	3040.6	3835.11	5005	3960.23	632640	1.05227e+06	628762	771224	194.742	1.08134	0.0319446	0.005135	-7.60542	down
Quercetin-3-O-glucoside (Isoquercitrin)*	Flavonoids	Flavonols	C21H20O12	0	0	0	0	1.37245e+06	1.08928e+06	1.50781e+06	1.32318e+06	#DIV/0!	1.08515	0.00857262	0	#DIV/0!	down
Quercetin-5-O-β-D-glucoside*	Flavonoids	Flavonols	C21H20O12	0	0	0	0	1.37245e+06	1.08928e+06	1.50781e+06	1.32318e+06	#DIV/0!	1.08515	0.00857262	0	#DIV/0!	down
Apigenin-7-O-glucuronide	Flavonoids	Flavones	C21H18O11	0	0	0	0	1.15838e+06	1.22036e+06	1.39663e+06	1.25846e+06	#DIV/0!	1.08529	0.00320057	0	#DIV/0!	down
Naringenin chalcone; 2',4,4',6'-Tetrahydroxychalcone	Flavonoids	Chalcones	C15H12O5	20700.4	21362.5	11407.5	17823.4	3.91075e+06	3.40375e+06	2.7222e+06	3.34557e+06	187.706	1.08135	0.0105329	0.00532748	-7.55233	down
Baicalin	Flavonoids	Flavones	C21H18O11	0	0	0	0	1.15838e+06	1.22036e+06	1.39663e+06	1.25846e+06	#DIV/0!	1.08529	0.00320057	0	#DIV/0!	down
Quercetin-3-O-sophoroside (Baimaside)	Flavonoids	Flavonols	C27H30O17	0	0	0	0	1.04322e+06	880005	1086670	1.0033e+06	#DIV/0!	1.08529	0.00390864	0	#DIV/0!	down
2'-Hydoxy-5-methoxyGenistein-4',7-O-diglucoside	Flavonoids	Isoflavones	C28H32O17	0	0	0	0	1.00433e+06	1.04108e+06	877708	974372	#DIV/0!	1.0853	0.00256907	0	#DIV/0!	down
3-(3,4-dihydroxybenzyl)-5,7-dihydroxy-6-methoxychroman-4-one	Flavonoids	Other Flavonoids	C17H16O7	6460.68	5241.98	6670	6124.22	882461	902839	1.03973e+06	941675	153.762	1.08466	0.00277213	0.00650354	-7.26456	down
Patuletin-3-O-rutinoside	Flavonoids	Flavonols	C28H32O17	0	0	0	0	744764	770427	1.26698e+06	927390	#DIV/0!	1.08437	0.0319828	0	#DIV/0!	down
Yuanhuanin	Flavonoids	Flavones	C22H22O11	0	0	0	0	833600	773540	799197	802112	#DIV/0!	1.08539	0.000470185	0	#DIV/0!	down
Isorhamnetin-3-O-rhamnoside*	Flavonoids	Flavonols	C22H22O11	0	0	0	0	830726	603764	785741	740077	#DIV/0!	1.08511	0.00867494	0	#DIV/0!	down
3,5,7-Trihydroxyflavanone (Pinobanksin)	Flavonoids	Flavanonols	C15H12O5	34720.4	24359	20779.3	26619.6	4.74884e+06	3.19343e+06	3.077e+06	3.67309e+06	137.985	1.08177	0.0211468	0.00724719	-7.10836	down
5,7-dihydroxy-6,8-dimethyl-3-(2'-methoxy-4'-hydroxybenzyl)-chroman-4-one*	Flavonoids	Other Flavonoids	C19H20O6	3305.46	2186.39	1998.15	2496.67	442554	263516	253212	319761	128.075	1.08038	0.0355431	0.00780793	-7.00084	down
Rhamnetin-3-O-rhamnoside*	Flavonoids	Flavonols	C22H22O11	0	0	0	0	830726	603764	785741	740077	#DIV/0!	1.08511	0.00867494	0	#DIV/0!	down
5,7-Dihydroxy-6,8-dimethyl-3-(3'-hydroxy-4'-methoxybenzyl)-chroma4-one*	Flavonoids	Other Flavonoids	C19H20O6	3305.46	2186.39	1998.15	2496.67	442554	263516	253212	319761	128.075	1.08038	0.0355431	0.00780793	-7.00084	down
Hispidulin-7-O-glucoside(Homoplantaginin)	Flavonoids	Flavones	C22H22O11	0	0	0	0	727357	626016	740187	697853	#DIV/0!	1.08532	0.00266664	0	#DIV/0!	down
6-C-MethylKaempferol-3-glucoside	Flavonoids	Flavones	C22H22O11	0	0	0	0	599968	623092	617993	613684	#DIV/0!	1.08538	0.000130618	0	#DIV/0!	down
Phloretin	Flavonoids	Chalcones	C15H14O5	287689	117956	159498	188381	2.46941e+07	2.00855e+07	2.11901e+07	2.19899e+07	116.731	1.07875	0.00399521	0.00856669	-6.86705	down
3,7-Di-O-methylquercetin	Flavonoids	Flavonols	C17H14O7	0	0	0	0	602661	748518	484516	611898	#DIV/0!	1.08474	0.0152148	0	#DIV/0!	down
Methylophiopogonanone B*	Flavonoids	Other Flavonoids	C19H20O5	2717.8	3580.93	2367.71	2888.81	379958	280721	305039	321906	111.432	1.0833	0.00864165	0.0089741	-6.80002	down
Disporopsin	Flavonoids	Flavones	C16H14O6	226065	235464	255344	238958	2.47988e+07	2.6645e+07	2.71635e+07	2.62024e+07	109.653	1.08517	0.00076185	0.00911968	-6.7768	down
Chrysoeriol-7,4'-di-O-glucoside	Flavonoids	Flavones	C28H32O16	0	0	0	0	486916	583064	618004	562661	#DIV/0!	1.08515	0.00481697	0	#DIV/0!	down
Hispidulin-8-C-(2''-O-glucosyl)glucoside	Flavonoids	Flavones	C28H32O16	0	0	0	0	511938	674169	479520	555209	#DIV/0!	1.08491	0.0115577	0	#DIV/0!	down
Isorhamnetin-3,7-O-diglucoside	Flavonoids	Flavonols	C28H32O17	0	0	0	0	436584	396582	425613	419593	#DIV/0!	1.08538	0.000807885	0	#DIV/0!	down
iso-5,7-dihydroxy-6,8-dimethyl-3-(4'-hydroxy-3'-methoxybenzyl)chroman-4-one*	Flavonoids	Other Flavonoids	C19H20O6	0	0	0	0	414620	326561	435570	392251	#DIV/0!	1.08511	0.0071712	0	#DIV/0!	down
Mearnsetin-3-O-glucoside	Flavonoids	Flavones	C22H22O13	0	0	0	0	383779	304020	367736	351845	#DIV/0!	1.08522	0.00475807	0	#DIV/0!	down
Luteolin-7-O-gentiobioside	Flavonoids	Flavones	C27H30O16	0	0	0	0	320658	301339	322717	314905	#DIV/0!	1.08539	0.000467161	0	#DIV/0!	down
Naringenin (5,7,4'-Trihydroxyflavanone)	Flavonoids	Flavanones	C15H12O5	42380	26033.5	29810.4	32741.3	3.94018e+06	3.22369e+06	3.06823e+06	3.4107e+06	104.171	1.08276	0.00624567	0.00959958	-6.70281	down
Hesperetin	Flavonoids	Flavanones	C16H14O6	1245.73	863.965	832.475	980.722	80653.7	103625	111582	98620.3	100.559	1.08265	0.00888748	0.00994442	-6.6519	down
4'-Demethyl-3,9-dihydropunctatin	Flavonoids	Flavones	C16H14O5	136176	117078	146346	133200	1.41305e+07	1.44135e+07	1.11035e+07	1.32158e+07	99.2178	1.0842	0.00648966	0.0100788	-6.63253	down
5,7-dihydroxy-6,8-dimethyl-3-(4'-methoxybenzyl)-chroman-4-one	Flavonoids	Other Flavonoids	C19H20O5	0	0	0	0	368372	273813	297052	313079	#DIV/0!	1.0851	0.00815602	0	#DIV/0!	down
methyl-iso-ophiopogonanone B*	Flavonoids	Other Flavonoids	C19H20O5	0	0	0	0	368372	273813	297052	313079	#DIV/0!	1.0851	0.00815602	0	#DIV/0!	down
Calyxanthone	Flavonoids	Other Flavonoids	C15H10O6	0	0	0	0	337401	240175	277229	284935	#DIV/0!	1.08502	0.00974146	0	#DIV/0!	down
Kaempferol-4'-O-glucoside*	Flavonoids	Flavonols	C21H20O11	0	0	0	0	178340	300845	344717	274634	#DIV/0!	1.08332	0.0313254	0	#DIV/0!	down
3-(4-hydroxy)-5,7-dihydroxy-9-hydroxychroman-4-one	Flavonoids	Other Flavonoids	C16H14O6	172138	185217	167005	174787	1.65884e+07	1.62725e+07	1.52539e+07	1.60383e+07	91.7589	1.08524	0.000642348	0.0108981	-6.51978	down
(3R)-5,7-dihydroxy-6,8-dimethyl-3-(2'-hydroxy-4'-methoxybenzyl)-chroman-4-one*	Flavonoids	Other Flavonoids	C19H20O6	2920	2469.16	2014.02	2467.73	267397	155746	244855	222666	90.2312	1.08136	0.0231294	0.0110826	-6.49555	down
Luteolin-7-O-glucoside (Cynaroside)*	Flavonoids	Flavones	C21H20O11	0	0	0	0	178340	300845	344717	274634	#DIV/0!	1.08332	0.0313254	0	#DIV/0!	down
Kaempferol-3,7-O-diglucoside	Flavonoids	Flavonols	C27H30O16	0	0	0	0	240005	238513	313340	263953	#DIV/0!	1.08501	0.00864157	0	#DIV/0!	down
Gallocatechin-(4α→8)-gallocatechin	Flavonoids	Flavanols	C30H26O14	0	0	0	0	248340	222870	276670	249293	#DIV/0!	1.08523	0.00386236	0	#DIV/0!	down
Patuletin (Quercetagetin-6-methyl ether)	Flavonoids	Flavonols	C16H12O8	0	0	0	0	228985	175987	292757	232576	#DIV/0!	1.08437	0.020423	0	#DIV/0!	down
(3R)-5,7-dihydroxy-6-methoxyl-8-methyl-3-(2',4'-dihydroxybenzyl)-chroman-4-one	Flavonoids	Other Flavonoids	C18H18O7	0	0	0	0	208055	213578	215720	212451	#DIV/0!	1.08538	0.000115484	0	#DIV/0!	down
6-Hydroxykaempferol-3,6-O-Diglucoside*	Flavonoids	Flavonols	C27H30O17	0	0	0	0	183718	212247	224829	206931	#DIV/0!	1.08517	0.00343633	0	#DIV/0!	down
5,7-dihydroxy-6,8-dimethyl-3-(4'-hydroxy-3'-methoxybenzyl)chroman-4-one*	Flavonoids	Other Flavonoids	C19H20O6	2920	2469.16	2014.02	2467.73	267397	155746	244855	222666	90.2312	1.08136	0.0231294	0.0110826	-6.49555	down
6-Hydroxykaempferol-6,7-O-Diglucoside*	Flavonoids	Flavonols	C27H30O17	0	0	0	0	193983	160114	204577	186225	#DIV/0!	1.08515	0.00514442	0	#DIV/0!	down
Disporopsin/5,7-dihydroxy-3-(2',4'-dihydroxybenzyl)-chroman-4-one	Flavonoids	Other Flavonoids	C16H14O6	149843	198205	175291	174446	1.50876e+07	1.63221e+07	14947197	1.54523e+07	88.5791	1.08459	0.00080762	0.0112893	-6.46889	down
Eriodictyol-5,3'-Di-O-glucoside	Flavonoids	Flavanones	C27H32O16	0	0	0	0	188340	120747	92173.6	133753	#DIV/0!	1.08288	0.0425619	0	#DIV/0!	down
Luteolin-7-O-(6''-sinapoyl)glucoside	Flavonoids	Flavones	C32H30O15	0	0	0	0	146812	106577	128370	127253	#DIV/0!	1.08496	0.0082469	0	#DIV/0!	down
Desmethyl-ophiopogonone B*	Flavonoids	Other Flavonoids	C17H14O5	0	0	0	0	135614	113457	94358.6	114477	#DIV/0!	1.08475	0.0106697	0	#DIV/0!	down
Desmethyl-iso-ophiopogonone B*	Flavonoids	Other Flavonoids	C17H14O5	0	0	0	0	135614	113457	94358.6	114477	#DIV/0!	1.08475	0.0106697	0	#DIV/0!	down
Artocarpanone	Flavonoids	Flavanones	C16H14O6	0	0	0	0	131628	78115.3	131157	113633	#DIV/0!	1.08363	0.0235661	0	#DIV/0!	down
Quercetagetin-4'-Methyl Ether	Flavonoids	Flavonols	C16H12O8	0	0	0	0	99086.2	103447	127547	110027	#DIV/0!	1.08499	0.00640798	0	#DIV/0!	down
iso-ophiopogonone D	Flavonoids	Other Flavonoids	C17H14O6	0	0	0	0	136829	77958.1	110845	108544	#DIV/0!	1.08381	0.0237521	0	#DIV/0!	down
2-hydroxy-8-methoxy-6-methyl-9-oxoxanthene-1-carboxylic acid	Flavonoids	Other Flavonoids	C16H12O6	0	0	0	0	85981.3	90541.8	58608.7	78377.2	#DIV/0!	1.08401	0.0158036	0	#DIV/0!	down
Apigenin-8-C-Arabinoside	Flavonoids	Flavones	C20H18O9	0	0	0	0	51209.5	73224.7	107788	77407.3	#DIV/0!	1.0819	0.0423932	0	#DIV/0!	down
3-Hydroxy-9,10-dimethoxypterocarpan	Flavonoids	Other Flavonoids	C17H16O5	0	0	0	0	76587.4	82532	43960.9	67693.4	#DIV/0!	1.08233	0.0299677	0	#DIV/0!	down
Eriodictyol-7-O-(6''-O-galloyl)glucoside	Flavonoids	Flavanones	C28H26O15	0	0	0	0	59025.9	48063.5	55897.1	54328.8	#DIV/0!	1.08515	0.0035819	0	#DIV/0!	down
5,7-dihydroxy-3-(4'-hydroxybenzylidene)-chroman-4-one	Flavonoids	Other Flavonoids	C16H12O5	10822.6	4326.4	9561.95	8236.99	761906	869596	511394	714299	86.7185	1.07395	0.0218157	0.0115316	-6.43827	down
Naringenin-7-O-Rutinoside-4'-O-glucoside	Flavonoids	Flavanones	C33H42O19	0	0	0	0	61604.4	41820.4	51842.3	51755.7	#DIV/0!	1.08445	0.0119595	0	#DIV/0!	down
Quercetin-3-O-(2'''-O-caffeoyl)sophoroside	Flavonoids	Flavonols	C36H36O20	0	0	0	0	51559.6	49546.5	44210.6	48438.9	#DIV/0!	1.08522	0.00204257	0	#DIV/0!	down
2',4'-Dihydroxy-4-methoxychalcone; (E)-Cardamonin	Flavonoids	Chalcones	C16H14O4	0	0	0	0	62326.3	38759.5	42449.2	47845	#DIV/0!	1.08369	0.0226076	0	#DIV/0!	down
Pterocarpine	Flavonoids	Isoflavones	C17H14O5	0	0	0	0	44358.2	48060.2	43337	45251.8	#DIV/0!	1.08528	0.00100384	0	#DIV/0!	down
Eriodictyol (5,7,3',4'-Tetrahydroxyflavanone)	Flavonoids	Flavanones	C15H12O6	0	0	0	0	54947.4	44122.2	33093.3	44054.3	#DIV/0!	1.08351	0.0198978	0	#DIV/0!	down
Quercetin-3',4'-dimethyl ether	Flavonoids	Flavonols	C17H14O7	0	0	0	0	32142.4	40623.5	56960.7	43242.2	#DIV/0!	1.0828	0.0272147	0	#DIV/0!	down
Kaempferol (3,5,7,4'-Tetrahydroxyflavone)	Flavonoids	Flavonols	C15H10O6	16852.6	6659.66	15427.5	12979.9	900227	1.0228e+06	769345	897459	69.1422	1.0744	0.00669439	0.014463	-6.11149	down
Homoeriodictyol	Flavonoids	Flavanones	C16H14O6	0	0	0	0	40269.9	44735.4	44288.8	43098	#DIV/0!	1.08526	0.00108371	0	#DIV/0!	down
Kaempferol-3-O-glucoside-7-O-rhamnoside*	Flavonoids	Flavonols	C27H30O15	0	0	0	0	32465.8	45824.7	36359.2	38216.6	#DIV/0!	1.08429	0.0106021	0	#DIV/0!	down
4'-Demethyleucomin	Flavonoids	Other Flavonoids	C16H12O5	9513.64	9522.35	11240.5	10092.2	654970	767559	570206	664245	65.8179	1.08403	0.00754409	0.0151934	-6.04041	down
Chrysoeriol-6-C-glucoside-4'-O-glucoside	Flavonoids	Flavones	C28H32O16	11221.2	6173.63	8646.5	8680.45	517832	472124	553045	514334	59.252	1.0813	0.00206869	0.0168771	-5.88879	down
(3R)-5,7-dihydroxy-3-(4'-hydroxybenzyl)-chroman-4-one	Flavonoids	Other Flavonoids	C16H14O5	91832.2	75506.8	97951	88430	5.55169e+06	5.12187e+06	4.10104e+06	4.92487e+06	55.6922	1.08348	0.0078076	0.0179558	-5.7994	down
5,7-dihydroxy-8-methyl-3-(2',4'-dihydroxybenzyl)-chroman-4-one*	Flavonoids	Other Flavonoids	C17H16O6	63517.3	161730	81514.3	102254	4.75271e+06	5.46659e+06	5.1283e+06	5.11587e+06	50.031	1.07471	0.00138863	0.0199876	-5.64475	down
4'-demethyl-3,9-dihydroeucomin	Flavonoids	Other Flavonoids	C16H14O5	20663	22118.7	36664.5	26482.1	1.54558e+06	1.35662e+06	1.05453e+06	1.31891e+06	49.804	1.0791	0.0119415	0.0200787	-5.63819	down
5,7-dihydroxy-6-methyl-3(R)-(2,4-dihydroxybenzyl)chroman-4-one*	Flavonoids	Other Flavonoids	C17H16O6	65322.2	182924	71460	106569	4.75271e+06	5.46659e+06	5.1283e+06	5.11587e+06	48.0053	1.07069	0.0012397	0.0208311	-5.58512	down
5,7,3',5'-tetrahydroxy-6-methylfavanone	Flavonoids	Flavones	C16H12O6	0	0	0	0	33203.5	43425.9	37782.5	38137.3	#DIV/0!	1.08473	0.00595527	0	#DIV/0!	down
8-Demethylfarrerol	Flavonoids	Flavanones	C16H14O5	58446.1	92851.1	72273.4	74523.5	3.80587e+06	4.23721e+06	2.5528e+06	3.53196e+06	47.3939	1.07934	0.0206537	0.0210998	-5.56663	down
5-hydroxy-7,8-dimethoxy-6-methyl-3-(3',4-dihydroxybenzyl)chroman-4-one	Flavonoids	Other Flavonoids	C19H20O7	7917.03	7525.76	6369.71	7270.83	337394	345470	349986	344283	47.3513	1.08475	9.49976e-05	0.0211187	-5.56533	down
5,7-dihydroxy-3-(4'-hydroxybenzyl)-chroman-4-one	Flavonoids	Other Flavonoids	C16H14O5	58160.1	95703.1	67811.8	73891.7	3.32991e+06	4.44494e+06	2.71885e+06	3.4979e+06	47.3382	1.07923	0.0210487	0.0211246	-5.56493	down
Rhamnetin-3-O-Glucoside	Flavonoids	Flavonols	C22H22O12	18348.2	35796.9	23798.6	25981.3	1.10382e+06	1.43179e+06	1.13942e+06	1.22501e+06	47.1496	1.07898	0.00731243	0.0212091	-5.55917	down
5,7-dihydroxy-6-methyl-3-(2',4'-dihydroxybenzyl)-chroman-4-one	Flavonoids	Other Flavonoids	C17H16O6	72385.6	204479	90421	122428	5.45862e+06	5.69937e+06	5.15106e+06	5.43635e+06	44.4043	1.07137	0.000447716	0.0225203	-5.47263	down
8-Methoxyapigenin	Flavonoids	Flavones	C16H12O6	0	0	0	0	33203.5	43425.9	37782.5	38137.3	#DIV/0!	1.08473	0.00595527	0	#DIV/0!	down
3,5,6,7,8,4'-Hexamethoxyflavone	Flavonoids	Flavones	C21H22O8	0	0	0	0	35655.9	27099.4	41855.1	34870.1	#DIV/0!	1.08388	0.0147177	0	#DIV/0!	down
(3R)-5,7-dihydroxy-8-methyl-3-(4'-hydroxybenzyl)-chroman-4-one	Flavonoids	Other Flavonoids	C17H16O5	47077.7	67200.7	65062.8	59780.4	2.80541e+06	3.01148e+06	2.1292e+06	2.64869e+06	44.3071	1.08176	0.0103957	0.0225698	-5.46946	down
Naringenin-5-methyl ether	Flavonoids	Flavones	C16H14O5	29601.2	35890.1	41595.9	35695.7	1.45482e+06	2.20139e+06	1.06823e+06	1.57481e+06	44.1177	1.07704	0.043642	0.0226666	-5.46329	down
7,3'-Dihydroxy-4'-methoxy-8-methylflavan	Flavonoids	Other Flavonoids	C17H18O4	62758.8	105497	77431.8	81895.8	3.53348e+06	4.41054e+06	2.67099e+06	3.53834e+06	43.2054	1.07869	0.020408	0.0231453	-5.43314	down
(3R)-5,7-Dihydroxy-6,8-dimethyl-3-(4'-hydroxybenzyl)-chromone-4-one	Flavonoids	Other Flavonoids	C18H18O5	28640.1	32504.9	32647.4	31264.1	1.32871e+06	1.36978e+06	1.22442e+06	1.30764e+06	41.8255	1.08492	0.00113666	0.0239089	-5.38631	down
Quercetin-3,7-Di-O-glucoside	Flavonoids	Flavonols	C27H30O17	26949.5	36273.5	43313.4	35512.1	1.38752e+06	1.35507e+06	1.66821e+06	1.47027e+06	41.4019	1.08177	0.00469065	0.0241535	-5.37162	down
5,7-dihydroxy-6-methyl-3-(4'-hydroxybenzyl)-4-chromanone*	Flavonoids	Other Flavonoids	C17H16O5	50056.3	94137.2	58002.9	67398.8	2.93782e+06	2.98637e+06	2.11097e+06	2.67839e+06	39.7394	1.07775	0.0114887	0.0251639	-5.3125	down
(3R)-5,7-Dihydroxy-8-methyl-3-(2',4'-dihydroxybenzyl)-chroman-4-one	Flavonoids	Other Flavonoids	C17H16O6	99552.1	228645	178573	168924	6.67686e+06	6.12297e+06	6.6608e+06	6.48688e+06	38.4013	1.07586	0.000532303	0.0260408	-5.26308	down
(3R)-5,7-dihydroxyl-6-methyl-3-(4'-hydroxylbenzyl)-chroman-4-one*	Flavonoids	Other Flavonoids	C17H16O5	53182	75334.8	79091.2	69202.7	2.96483e+06	2.78882e+06	2.11973e+06	2.62446e+06	37.9243	1.08115	0.00994195	0.0263683	-5.24505	down
Tricin-7-O-saccharic acid	Flavonoids	Flavones	C23H22O14	3159	13197	2537.84	6297.96	223235	223198	260951	235795	37.4399	1.04906	0.00167478	0.0267095	-5.2265	down
Pinocembrin (Dihydrochrysin)	Flavonoids	Flavanones	C15H12O4	0	0	0	0	32122.4	34486.9	35522	34043.8	#DIV/0!	1.08528	0.000872178	0	#DIV/0!	down
Chrysoeriol-7-O-gentiobioside	Flavonoids	Flavones	C28H32O16	4938.16	3340	33209.4	13829.2	405560	440073	489518	445050	32.1819	1.02223	0.00102612	0.0310733	-5.00818	down
Hesperetin-7-O-glucoside	Flavonoids	Flavanones	C22H24O11	15790.2	31670	29831.5	25763.9	761556	684729	828466	758250	29.4307	1.07586	0.00285332	0.0339781	-4.87925	down
Isorhamnetin; 3'-Methoxy-3,4',5,7-Tetrahydroxyflavone	Flavonoids	Flavonols	C16H12O7	13957	13052.7	11380.1	12796.6	327330	345595	356976	343301	26.8275	1.08453	0.000627156	0.0372752	-4.74564	down
3,5,4'-Trihydroxy-7-methoxyflavone (Rhamnocitrin)*	Flavonoids	Flavonols	C16H12O6	0	0	0	0	38504.4	38110.8	24363.2	33659.5	#DIV/0!	1.08308	0.0185517	0	#DIV/0!	down
Quercetin-3-O-(2''-O-galactosyl)glucoside	Flavonoids	Flavonols	C27H30O17	41670	40005	23340	35005	866670	903340	785206	851739	24.3319	1.07784	0.00141915	0.0410983	-4.60478	down
1,2,4,5,8-pentahydroxy-6-methylanthracene-9,10-dione	Flavonoids	Other Flavonoids	C15H10O7	3868.82	7974.35	3375.85	5073.01	127395	119739	119406	122180	24.0843	1.07115	2.50645e-05	0.0415208	-4.59002	down
6,8-Dihydroxy-2-(4-hydroxybenzyl)-5,7-dimethyl-3,4-dihydronaphthalen-1(2H)-one	Flavonoids	Other Flavonoids	C18H18O5	3677.66	5723.37	6768.65	5389.89	154283	134309	97538.5	128710	23.8799	1.07461	0.0174419	0.0418762	-4.57773	down
ophiopogonanone B	Flavonoids	Other Flavonoids	C18H18O5	3677.66	5723.37	6768.65	5389.89	154283	134309	97538.5	128710	23.8799	1.07461	0.0174419	0.0418762	-4.57773	down
(2S)-Homoeriodictyol-7,4'-di-O-β-D-glucopyranoside	Flavonoids	Flavanones	C28H34O16	58168.1	52633.5	73340	61380.5	1.34186e+06	1.30739e+06	1.36101e+06	1.33675e+06	21.7781	1.08316	1.97878e-05	0.0459177	-4.44481	down
Dihydromarein	Flavonoids	Chalcones	C21H24O11	55296.1	83284.9	58142.1	65574.4	1240005	1515005	1291670	1.34889e+06	20.5704	1.08057	0.00396292	0.0486135	-4.3625	down
Hispidulin (5,7,4'-Trihydroxy-6-methoxyflavone)*	Flavonoids	Flavones	C16H12O6	0	0	0	0	38504.4	38110.8	24363.2	33659.5	#DIV/0!	1.08308	0.0185517	0	#DIV/0!	down
Chrysin-6-C-arabinoside-8-C-glucoside	Flavonoids	Flavones	C26H28O13	0	0	0	0	33471	16784.7	34145.4	28133.7	#DIV/0!	1.07962	0.0383993	0	#DIV/0!	down
6-Methoxykaempferol-3-O-glucoside	Flavonoids	Flavonols	C22H22O12	80077.7	74173.5	27968.3	60739.8	1.10382e+06	1.43179e+06	1.13942e+06	1.22501e+06	20.1681	1.05887	0.00676581	0.0495832	-4.334	down
2',3',4',5,7-Pentahydroxyflavone	Flavonoids	Flavones	C15H10O7	8491.02	9236.53	7526.36	8417.97	188032	140930	129825	152929	18.1669	1.0814	0.0148478	0.055045	-4.18324	down
Sieboldin	Flavonoids	Chalcones	C21H24O11	46020.1	127381	66623.6	80008.3	1.1567e+06	1295005	1621670	1.35779e+06	16.9706	1.06108	0.00969847	0.0589253	-4.08497	down
2,4'-Dihydroxy-4,6-dimethoxydihydrochalcone	Flavonoids	Chalcones	C17H18O5	8340	8151.36	10005	8832.12	134622	167276	144057	148652	16.8308	1.08299	0.00465742	0.0594149	-4.07303	down
2,5,7-trihydroxy-6,8-dimethyl-3-(4'-methoxybenzyl)chroman-4-one	Flavonoids	Other Flavonoids	C19H20O6	6133.11	9007.55	13495.7	9545.46	176529	138884	158393	157936	16.5456	1.0707	0.00409981	0.060439	-4.04838	down
Quercetin-5,7,4'-tri-O-glucoside	Flavonoids	Flavonols	C33H40O22	3085.16	14861.4	3340	7095.53	134882	100005	73208.2	102698	14.4737	1.01827	0.0285109	0.069091	-3.85536	down
Gnetifolin B*	Flavonoids	Flavones	C16H12O6	5963.79	6526.12	4214.21	5568.04	83886	81066	75916.9	80289.6	14.4197	1.07989	0.000405601	0.0693494	-3.84997	down
5,3'-dihydroxy-6,7,4'-trimethoxyflavone-8-O-β-D-glucoside	Flavonoids	Flavones	C23H24O12	15005	9691.51	10636	11777.5	205804	127348	159435	164196	13.9415	1.0743	0.0211455	0.0717283	-3.80131	down
9,11-dimethoxy-2h-[1,3]dioxolo[4,5-b]xanthen-10-one	Flavonoids	Other Flavonoids	C16H12O6	6170.44	5806.75	7664.34	6547.18	82619.5	92568.7	77966.2	84384.8	12.8887	1.08212	0.00265501	0.0775872	-3.68804	down
(3S)-5,7-dihydroxy-3-(2'-hydroxy-4'-methoxybenzyl)-chroman-4-one	Flavonoids	Other Flavonoids	C17H16O6	4387.52	3436.53	2667.67	3497.24	50868.5	40797.2	41500.4	44388.7	12.6925	1.07713	0.00536303	0.0787867	-3.6659	down
5,7-Dihydroxy-6,8-dimethyl-3-(2',4'-hydroxybenzyl)chroman-4-One*	Flavonoids	Other Flavonoids	C18H18O6	45598.7	42117.8	48835	45517.2	507860	579646	522166	536557	11.788	1.08406	0.00185745	0.0848319	-3.55925	down
Kaempferol-3-O-glucuronide	Flavonoids	Flavonols	C21H18O12	0	0	0	0	18340	30005	30501.5	26282.2	#DIV/0!	1.08206	0.0221042	0	#DIV/0!	down
5,7,2'-Trihydroxy-8-methoxyflavone*	Flavonoids	Flavones	C16H12O6	6181.7	9487.2	6164.23	7277.71	75569.7	87867.8	91502.8	84980.1	11.6768	1.07699	0.00260709	0.0856402	-3.54557	down
iso-ophiopogonanone B	Flavonoids	Other Flavonoids	C18H18O5	256247	382807	453640	364232	4.12795e+06	4.52676e+06	3.95817e+06	4.20429e+06	11.5429	1.07474	0.000721617	0.0866334	-3.52893	down
2,4,2',4'-tetrahydroxy-3'-prenylchalcone	Flavonoids	Chalcones	C20H20O5	4488.71	8588.9	15393.6	9490.41	118084	114393	95163.4	109213	11.5078	1.04437	0.00150979	0.0868979	-3.52454	down
Aracarpene 2*	Flavonoids	Isoflavones	C16H12O6	7574.1	7644.48	8678.45	7965.68	76155.5	107032	91617.4	91601.5	11.4995	1.08093	0.0110708	0.0869601	-3.5235	down
2-(2,4-dihydroxybenzyl)-6,8-dihydroxy-7-methyl-3,4-dihydronaphthalen-1(2H)-one	Flavonoids	Other Flavonoids	C17H16O6	71541.8	217518	89415.6	126158	1.41769e+06	1.60369e+06	1.3115e+06	1.44429e+06	11.4482	1.04802	0.000765087	0.0873498	-3.51705	down
Isohyperoside*	Flavonoids	Flavonols	C21H20O12	56017.9	51970.7	15309.1	41099.2	476670	388340	536670	467227	11.3683	1.02929	0.00626503	0.0879642	-3.50694	down
Aracarpene 1*	Flavonoids	Isoflavones	C16H12O6	6672.33	7193.98	10214.4	8026.9	90752.4	72807.6	98374.5	87311.5	10.8774	1.07607	0.00797528	0.091934	-3.44326	down
(3S)-5,7-dihydroxy-3-[(4-methoxyphenyl)methyl]-6-methyl-2,3-dihydrochromen-4-one	Flavonoids	Other Flavonoids	C18H18O5	285021	484239	562910	444057	4.92149e+06	4.88874e+06	4.41116e+06	4.74046e+06	10.6754	1.06933	0.000195923	0.0936737	-3.41621	down
Acacetin-7-O-rutinoside (Linarin)	Flavonoids	Flavones	C28H32O14	6358.24	4947.65	7774.61	6360.16	76919	54853.3	71026.9	67599.7	10.6286	1.07509	0.0105105	0.0940857	-3.40988	down
Diosmetin (5,7,3'-Trihydroxy-4'-methoxyflavone)*	Flavonoids	Flavones	C16H12O6	6322.21	7367.16	8990.63	7560	63171.3	86570.5	74752.1	74831.3	9.89833	1.07754	0.00922369	0.101027	-3.30718	down
Homeriodictyol	Flavonoids	Flavanones	C16H14O6	5005	3538.52	2793.86	3779.12	34655.5	39853.2	31039.9	35182.9	9.3098	1.07112	0.00440549	0.107414	-3.21875	down
Myricetin-3-O-rutinoside	Flavonoids	Flavonols	C27H30O17	3340	5002.33	4663.23	4335.19	40917.9	33340	36702.1	36986.7	8.53174	1.07679	0.00307911	0.117209	-3.09284	down
6-Hydroxyluteolin 5-glucoside	Flavonoids	Flavones	C21H20O12	19855.6	20827.6	33220.4	24634.5	187187	144702	264470	198786	8.06942	1.05795	0.0364988	0.123925	-3.01247	down
(E)-3-(3',4'-dihydroxybenzylidene)-5,7-dihydroxy-6,8-dimethylchroman-4-one	Flavonoids	Other Flavonoids	C18H16O6	1652.42	6531.27	3557.5	3913.73	35760.7	35162.4	23208	31377	8.01716	1.01416	0.0137411	0.124732	-3.00309	down
Catechin	Flavonoids	Flavanols	C15H14O6	22582.7	14289.8	23340	20070.9	162393	174031	140287	158903	7.91712	1.07106	0.00285961	0.126309	-2.98498	down
Prudomenin	Flavonoids	Flavonols	C23H24O12	6988.98	10005	11670	9554.66	56670	65005	86670	69448.3	7.26853	1.06465	0.0195968	0.137579	-2.86166	down
Tricin-7-O-Glucoside	Flavonoids	Flavones	C23H24O12	6988.98	10005	11670	9554.66	56670	65005	86670	69448.3	7.26853	1.06465	0.0195968	0.137579	-2.86166	down
Prunetin-4'-O-glucoside(Prunitrin)	Flavonoids	Isoflavones	C22H22O10	23465.5	18766.8	28683	23638.4	221670	171956	117785	170470	7.21157	1.05892	0.038229	0.138666	-2.85031	down
Rhamnetin; 3,5,3',4'-Tetrahydroxy-7-Methoxyflavone	Flavonoids	Flavonols	C16H12O7	4491.45	10660	6058.85	7070.09	47803.1	48523.5	51576.4	49301	6.97317	1.05221	0.000146916	0.143407	-2.80182	down
2,6-Dimethoxypydroquinone-1-O-glucoside	Flavonoids	Other Flavonoids	C14H20O9	22867	26511.9	39431.9	29603.6	179939	211422	221431	204264	6.89997	1.06834	0.00186387	0.144928	-2.78659	down
Genistein-7-O-galactoside	Flavonoids	Isoflavones	C21H20O10	18991.9	55627.5	26873.5	33831	244796	288338	137349	223494	6.60621	1.00794	0.044693	0.151373	-2.72382	down
3-HydroxyPhloretin-2'-O-(6''-O-xylosyl)glucoside	Flavonoids	Chalcones	C26H32O15	2942.16	3918.35	2939	3266.51	16670	25005	21670	21115	6.46409	1.07083	0.0165342	0.154701	-2.69245	down
6-Hydroxykaempferol-7-O-glucoside	Flavonoids	Flavonols	C21H20O12	305234	587032	180923	357730	1.99874e+06	1.6133e+06	2.20415e+06	1.93873e+06	5.41953	1.01069	0.0026421	0.184518	-2.43817	down
Nobiletin (5,6,7,8,3',4'-Hexamethoxyflavone)	Flavonoids	Flavones	C21H22O8	11419.9	17219	5993	11544	58043.2	58974.2	55435.5	57484.3	4.97959	1.0203	0.00245602	0.20082	-2.31603	down
3,5,7-Trihydroxy-6,8-dimethyl-3-(4'-hydroxybenzyl)-chroman-4-one (Polygonatone C)	Flavonoids	Other Flavonoids	C18H18O6	4.27511e+06	1.06295e+07	7.06109e+06	7.32189e+06	3.72099e+07	3.12888e+07	3.25798e+07	3.36928e+07	4.60166	1.02865	0.000511172	0.217313	-2.20215	down
Nepetin (5,7,3',4'-Tetrahydroxy-6-methoxyflavone)	Flavonoids	Flavones	C16H12O7	0	0	0	0	24950.9	25294.1	26779.8	25674.9	#DIV/0!	1.08534	0.000477524	0	#DIV/0!	down
6,8-Dihydroxy-2-(2-hydroxy-4-methoxybenzyl)-7-methyl-3,4-dihydronaphthalen-1(2H)-one*	Flavonoids	Other Flavonoids	C18H18O6	1.67213e+06	4.0452e+06	2.63746e+06	2.78493e+06	1.56001e+07	1.19753e+07	1.08613e+07	1.28122e+07	4.60056	1.02446	0.00905075	0.217365	-2.20181	down
7-Benzyloxy-5-hydroxy-3',4'-methylenedioxyflavonoid	Flavonoids	Flavones	C23H16O6	93785.2	138560	114625	115657	517731	471038	542921	510563	4.41447	1.07181	0.000295037	0.226528	-2.14224	down
Naringenin-4'-O-glucoside	Flavonoids	Flavanones	C21H22O10	5370.5	8340	10005	7905.17	32480	20005	25323.2	25936.1	3.2809	1.01325	0.026292	0.304794	-1.71409	down
Chrysoeriol-5-O-glucoside	Flavonoids	Flavones	C22H22O11	302356	329682	331267	321101	999027	1.01455e+06	1.00872e+06	1.00743e+06	3.13743	1.08389	1.13153e-05	0.318732	-1.64959	down
Quercetin-7-O-glucoside	Flavonoids	Flavonols	C21H20O12	97875.9	135666	101295	111612	346873	340070	247017	311320	2.7893	1.04122	0.0156923	0.358513	-1.4799	down
Hesperetin-5-O-glucoside	Flavonoids	Flavanones	C22H24O11	131967	91529.7	102729	108742	326296	236360	249946	270868	2.49092	1.03388	0.0166099	0.401458	-1.31668	down
Quercetin-4'-O-glucoside (Spiraeoside)	Flavonoids	Flavonols	C21H20O12	128279	140870	157856	142335	284161	359915	320617	321565	2.25921	1.05884	0.00757426	0.442632	-1.17582	down
(2s)-4,8,10-trihydroxy-2-methoxy-1h,2h-furo[3,2-a]xanthen-11-one	Flavonoids	Other Flavonoids	C16H12O7	0	0	0	0	30593.6	26237.3	15983.9	24271.6	#DIV/0!	1.08092	0.0303888	0	#DIV/0!	down
Hydroxy isoliquiritigenin glucoside	Flavonoids	Chalcones	C21H22O10	0	0	0	0	31691.5	16670	20848.3	23069.9	#DIV/0!	1.08135	0.0356481	0	#DIV/0!	down
Apigenin-6-C-(2''-rhamnosyl)glucoside	Flavonoids	Flavones	C27H30O14	405392	417135	293340	371956	171670	193340	181670	182227	0.489915	1.02901	0.0377598	2.04117	1.0294	up
Diosmetin-7-O-Neohesperidoside (Neodiosmin)*	Flavonoids	Flavones	C28H32O15	33340	35005	48340	38895	8340	13538.6	16911.5	12930	0.332434	1.00012	0.0164757	3.00811	1.58886	up
Apigenin-8-C-(2''-glucosyl)arabinoside	Flavonoids	Flavones	C26H28O14	102692	82179.3	71599.2	85490	30306.7	15005	27070.1	24127.3	0.282223	1.01616	0.00954623	3.54329	1.82509	up
Isovitexin-2''-O-xyloside	Flavonoids	Flavones	C26H28O14	40005	38340	54242.6	44195.9	8812.4	18508.8	10005	12442.1	0.281521	1.01301	0.00985057	3.55214	1.82869	up
Naringenin-7-O-Neohesperidoside(Naringin)*	Flavonoids	Flavanones	C27H32O14	95543.8	112141	98530	102071	36670	16670	21670	25003.3	0.244959	1.03148	0.000696613	4.08232	2.02939	up
Naringenin-7-O-Rutinoside(Narirutin)*	Flavonoids	Flavanones	C27H32O14	95543.8	112141	98530	102071	36670	16670	21670	25003.3	0.244959	1.03148	0.000696613	4.08232	2.02939	up
Kaempferol-3-O-glucorhamnoside*	Flavonoids	Flavonols	C27H30O15	143693	200092	258957	200914	61494.9	37891.4	29090.9	42825.7	0.213155	1.02257	0.0332266	4.69143	2.23003	up
Vicenin-3	Flavonoids	Flavones	C26H28O14	182720	190220	297206	223382	40708.8	48106.6	51520.5	46778.6	0.209411	1.05995	0.0402566	4.77529	2.25559	up
Isoschaftoside	Flavonoids	Flavones	C26H28O14	328113	531670	393340	417708	71042.6	53003.8	76670	66905.5	0.160173	1.06447	0.0266397	6.24325	2.6423	up
Kaempferol-3-O-neohesperidoside*	Flavonoids	Flavonols	C27H30O15	132491	200161	196371	176341	14081.6	40943.8	24313.7	26446.4	0.149973	1.02815	0.0129459	6.66788	2.73723	up
Apigenin-6-C-(2''-glucosyl)arabinoside	Flavonoids	Flavones	C26H28O14	688340	978340	998340	888340	126670	126670	143340	132227	0.148847	1.07565	0.0168607	6.71831	2.7481	up
Isorhamnetin-3-O-rutinoside-7-O-rhamnoside	Flavonoids	Flavonols	C34H42O20	306670	315055	197286	273004	35005	32365.1	19722.9	29031	0.106339	1.06233	0.0219502	9.40387	3.23325	up
Rhamnetin-3-O-Rutinoside-5-O-rhamnoside	Flavonoids	Flavonols	C34H42O20	278340	314422	199753	264172	18340	19732.5	40005	26025.8	0.0985186	1.05554	0.0164024	10.1504	3.34346	up
Clitorin	Flavonoids	Flavones	C33H40O19	316670	550005	506670	457782	28340	25395.6	38340	30691.9	0.0670447	1.07212	0.0267144	14.9154	3.89873	up
Kaempferol-3-O-rutinoside-7-O-rhamnoside	Flavonoids	Flavonols	C33H40O19	316670	550005	506670	457782	28340	25395.6	38340	30691.9	0.0670447	1.07212	0.0267144	14.9154	3.89873	up
Trifolirhizin (Maackiain-3-O-glucoside)	Flavonoids	Isoflavones	C22H22O10	1.81036e+06	1.5901e+06	1.64692e+06	1.68246e+06	59185.2	101554	119761	93500.1	0.0555734	1.07405	0.000899887	17.9942	4.16946	up
Isorhamnetin-3-O-rutinoside-7-O-rutinoside	Flavonoids	Flavonols	C40H52O25	138020	145085	83546.1	122217	1670	942.02	3340	1984.01	0.0162334	1.06561	0.0250374	61.6012	5.94489	up
