# Supplementary material for: Combined Metabolomics and Transcriptomics Analysis of the Distribution of Flavonoids in the Fibrous Root and Taproot of Polygonatum kingianum Coll.et Hemsl
Source: Genes (Basel). 2024 Jun 22;15(7):828. doi: 10.3390/genes15070828 (PMC11275391; doi:10.3390/genes15070828)
Supplement: Supplementary file 1 [file genes-15-00828-s001.zip › Table S4 KEGG Enrichment in WR and RR of Polygonatum kingianum Coll.et Hemsl.xlsx]

## Sheet: Sheet1
KEGG_map	KEGG_level_1	KEGG_level_2	Description	DiffRatio	BgRatio	P-value	Adjusted P-value	All_index	Count_all	Up_index	Count_up	Down_index	Count_down	Hyperlink
ko01110	Metabolism	Global and overview maps	Biosynthesis of secondary metabolites	1713/6213 27.57%	6251/26854 23.28%	1.16932e-19	1.67213e-17	Cluster-12790.0;Cluster-14931.0;Cluster-16352.0;Cluster-17946.0;Cluster-18560.0;Cluster-18560.1;Cluster-19964.11;Cluster-19964.5;Cluster-19964.6;Cluster-21396.0;Cluster-26065.1;Cluster-26065.5;Cluster-26789.0;Cluster-27144.2;Cluster-27900.2;Cluster-28259.0;Cluster-29143.11;Cluster-29143.6;Cluster-33041.1;Cluster-33065.0;Cluster-33651.0;Cluster-34207.0;Cluster-34633.1;Cluster-34633.2;Cluster-34633…	1713	Cluster-26789.0;Cluster-34633.1;Cluster-34633.2;Cluster-34633.3;Cluster-34633.7;Cluster-35623.1;Cluster-36394.0;Cluster-36584.0;Cluster-37716.2;Cluster-38502.2;Cluster-38502.6;Cluster-42539.0;Cluster-47570.10;Cluster-47570.3;Cluster-64053.2;Cluster-64053.5;Cluster-64053.6;Cluster-66064.2;Cluster-66218.1;Cluster-67650.0;Cluster-47570.0;Cluster-43094.0;Cluster-64053.0;Cluster-64053.7;Cluster-25861.…	581	Cluster-12790.0;Cluster-14931.0;Cluster-16352.0;Cluster-17946.0;Cluster-18560.0;Cluster-18560.1;Cluster-19964.11;Cluster-19964.5;Cluster-19964.6;Cluster-21396.0;Cluster-26065.1;Cluster-26065.5;Cluster-27144.2;Cluster-27900.2;Cluster-28259.0;Cluster-29143.11;Cluster-29143.6;Cluster-33041.1;Cluster-33065.0;Cluster-33651.0;Cluster-34207.0;Cluster-35181.0;Cluster-36281.0;Cluster-36742.1;Cluster-38502…	1132	https://www.genome.jp/dbget-bin/www_bget?ko01110
ko00940	Metabolism	Biosynthesis of other secondary metabolites	Phenylpropanoid biosynthesis	171/6213 2.75%	422/26854 1.57%	8.47223e-16	1.21153e-13	Cluster-14931.0;Cluster-18560.0;Cluster-18560.1;Cluster-21396.0;Cluster-26789.0;Cluster-34207.0;Cluster-39264.1;Cluster-39264.2;Cluster-39264.4;Cluster-48484.2;Cluster-48484.5;Cluster-53620.2;Cluster-62430.4;Cluster-63031.0;Cluster-65382.1;Cluster-65852.1;Cluster-65905.2;Cluster-69999.2;Cluster-70356.4;Cluster-70356.6;Cluster-71286.0;Cluster-65905.0;Cluster-22253.0;Cluster-54791.5;Cluster-63513.0…	171	Cluster-26789.0;Cluster-48552.0;Cluster-63936.3;Cluster-57261.0;Cluster-59171.7;Cluster-32929.0;Cluster-59069.0;Cluster-70634.0;Cluster-59171.2;Cluster-58931.8;Cluster-62430.0;Cluster-40965.8;Cluster-42335.1;Cluster-27837.0;Cluster-59171.0;Cluster-12198.3;Cluster-59171.5;Cluster-63235.0;Cluster-40965.3;Cluster-67851.3;Cluster-59069.2;Cluster-40965.10;Cluster-68870.6;Cluster-46142.0;Cluster-63067.…	33	Cluster-14931.0;Cluster-18560.0;Cluster-18560.1;Cluster-21396.0;Cluster-34207.0;Cluster-39264.1;Cluster-39264.2;Cluster-39264.4;Cluster-48484.2;Cluster-48484.5;Cluster-53620.2;Cluster-62430.4;Cluster-63031.0;Cluster-65382.1;Cluster-65852.1;Cluster-65905.2;Cluster-69999.2;Cluster-70356.4;Cluster-70356.6;Cluster-71286.0;Cluster-65905.0;Cluster-22253.0;Cluster-54791.5;Cluster-63513.0;Cluster-23237.0…	138	https://www.genome.jp/dbget-bin/www_bget?ko00940
ko01100	Metabolism	Global and overview maps	Metabolic pathways	2954/6213 47.55%	11778/26854 43.86%	1.44046e-11	2.05986e-09	Cluster-11606.2;Cluster-11606.3;Cluster-12790.0;Cluster-14931.0;Cluster-15459.4;Cluster-16352.0;Cluster-17552.0;Cluster-17946.0;Cluster-18560.0;Cluster-18560.1;Cluster-19964.11;Cluster-19964.5;Cluster-19964.6;Cluster-21396.0;Cluster-24688.1;Cluster-26065.1;Cluster-26065.5;Cluster-26789.0;Cluster-27144.2;Cluster-27900.2;Cluster-28259.0;Cluster-28705.0;Cluster-29143.11;Cluster-29143.6;Cluster-29584…	2954	Cluster-26789.0;Cluster-34633.7;Cluster-35623.1;Cluster-36394.0;Cluster-36584.0;Cluster-37716.2;Cluster-38502.2;Cluster-42539.0;Cluster-44254.4;Cluster-47570.3;Cluster-50157.0;Cluster-58407.1;Cluster-58567.1;Cluster-60238.1;Cluster-64053.2;Cluster-64053.5;Cluster-64053.6;Cluster-66064.2;Cluster-66085.0;Cluster-66821.5;Cluster-66992.0;Cluster-67650.0;Cluster-68263.1;Cluster-43094.0;Cluster-42027.3…	1072	Cluster-11606.2;Cluster-11606.3;Cluster-12790.0;Cluster-14931.0;Cluster-15459.4;Cluster-16352.0;Cluster-17552.0;Cluster-17946.0;Cluster-18560.0;Cluster-18560.1;Cluster-19964.11;Cluster-19964.5;Cluster-19964.6;Cluster-21396.0;Cluster-24688.1;Cluster-26065.1;Cluster-26065.5;Cluster-27144.2;Cluster-27900.2;Cluster-28259.0;Cluster-28705.0;Cluster-29143.11;Cluster-29143.6;Cluster-29584.0;Cluster-32337…	1882	https://www.genome.jp/dbget-bin/www_bget?ko01100
ko00941	Metabolism	Biosynthesis of other secondary metabolites	Flavonoid biosynthesis	76/6213 1.22%	176/26854 0.66%	2.91179e-09	4.16385e-07	Cluster-18560.0;Cluster-18560.1;Cluster-53620.2;Cluster-62430.4;Cluster-65852.1;Cluster-69455.0;Cluster-63513.0;Cluster-58982.0;Cluster-53620.1;Cluster-19607.6;Cluster-13637.0;Cluster-4499.5;Cluster-40809.0;Cluster-59129.0;Cluster-19607.7;Cluster-4499.6;Cluster-52616.0;Cluster-25561.0;Cluster-57929.1;Cluster-19607.1;Cluster-55097.1;Cluster-66071.8;Cluster-57929.0;Cluster-57167.0;Cluster-32929.0;C…	76	Cluster-57929.1;Cluster-66071.8;Cluster-57929.0;Cluster-32929.0;Cluster-34858.0;Cluster-62430.0;Cluster-27837.0;Cluster-63067.5;Cluster-66071.4;Cluster-27377.0;Cluster-64884.11;Cluster-43949.4;Cluster-30761.0;Cluster-58756.6	14	Cluster-18560.0;Cluster-18560.1;Cluster-53620.2;Cluster-62430.4;Cluster-65852.1;Cluster-69455.0;Cluster-63513.0;Cluster-58982.0;Cluster-53620.1;Cluster-19607.6;Cluster-13637.0;Cluster-4499.5;Cluster-40809.0;Cluster-59129.0;Cluster-19607.7;Cluster-4499.6;Cluster-52616.0;Cluster-25561.0;Cluster-19607.1;Cluster-55097.1;Cluster-57167.0;Cluster-60688.0;Cluster-19607.10;Cluster-12152.0;Cluster-53574.0;…	62	https://www.genome.jp/dbget-bin/www_bget?ko00941
ko00999	Metabolism	Biosynthesis of other secondary metabolites	Biosynthesis of various plant secondary metabolites	110/6213 1.77%	291/26854 1.08%	1.18627e-08	1.69637e-06	Cluster-27144.2;Cluster-29143.11;Cluster-29143.6;Cluster-33651.0;Cluster-38642.0;Cluster-38837.1;Cluster-51123.4;Cluster-55793.5;Cluster-66964.0;Cluster-68235.0;Cluster-69487.2;Cluster-69799.13;Cluster-29143.0;Cluster-51123.11;Cluster-34594.0;Cluster-67974.1;Cluster-51123.3;Cluster-36408.0;Cluster-62629.0;Cluster-37895.0;Cluster-22139.1;Cluster-59569.0;Cluster-49842.0;Cluster-59569.2;Cluster-3883…	110	Cluster-36408.0;Cluster-62629.0;Cluster-19841.6;Cluster-64246.3;Cluster-24949.0;Cluster-66186.0;Cluster-64282.3;Cluster-19841.5;Cluster-45778.0;Cluster-53721.5;Cluster-66065.0;Cluster-38162.0;Cluster-63915.2;Cluster-55230.8;Cluster-63915.6;Cluster-68559.0;Cluster-8671.7;Cluster-8671.6;Cluster-52416.0;Cluster-46096.147;Cluster-11848.70;Cluster-13208.0;Cluster-42313.10;Cluster-65205.0;Cluster-65205…	25	Cluster-27144.2;Cluster-29143.11;Cluster-29143.6;Cluster-33651.0;Cluster-38642.0;Cluster-38837.1;Cluster-51123.4;Cluster-55793.5;Cluster-66964.0;Cluster-68235.0;Cluster-69487.2;Cluster-69799.13;Cluster-29143.0;Cluster-51123.11;Cluster-34594.0;Cluster-67974.1;Cluster-51123.3;Cluster-37895.0;Cluster-22139.1;Cluster-59569.0;Cluster-49842.0;Cluster-59569.2;Cluster-38837.3;Cluster-36529.0;Cluster-2494…	85	https://www.genome.jp/dbget-bin/www_bget?ko00999
ko00945	Metabolism	Biosynthesis of other secondary metabolites	Stilbenoid, diarylheptanoid and gingerol biosynthesis	48/6213 0.77%	97/26854 0.36%	1.30205e-08	1.86193e-06	Cluster-18560.0;Cluster-18560.1;Cluster-34633.1;Cluster-34633.2;Cluster-34633.3;Cluster-38502.4;Cluster-38502.6;Cluster-38502.8;Cluster-47570.10;Cluster-53620.2;Cluster-62430.4;Cluster-65313.7;Cluster-65852.1;Cluster-66218.1;Cluster-47570.0;Cluster-63513.0;Cluster-58982.0;Cluster-53620.1;Cluster-66218.0;Cluster-34633.10;Cluster-40809.0;Cluster-65313.10;Cluster-32929.0;Cluster-65313.3;Cluster-1215…	48	Cluster-34633.1;Cluster-34633.2;Cluster-34633.3;Cluster-38502.6;Cluster-47570.10;Cluster-66218.1;Cluster-47570.0;Cluster-34633.10;Cluster-32929.0;Cluster-34633.4;Cluster-62430.0;Cluster-66218.4;Cluster-27837.0;Cluster-63067.5;Cluster-27377.0;Cluster-64884.11;Cluster-4951.0	17	Cluster-18560.0;Cluster-18560.1;Cluster-38502.4;Cluster-38502.8;Cluster-53620.2;Cluster-62430.4;Cluster-65313.7;Cluster-65852.1;Cluster-63513.0;Cluster-58982.0;Cluster-53620.1;Cluster-66218.0;Cluster-40809.0;Cluster-65313.10;Cluster-65313.3;Cluster-12152.0;Cluster-53620.0;Cluster-53620.4;Cluster-64884.0;Cluster-12152.1;Cluster-20933.0;Cluster-65441.0;Cluster-6224.0;Cluster-65313.5;Cluster-29853.0…	31	https://www.genome.jp/dbget-bin/www_bget?ko00945
ko00908	Metabolism	Metabolism of terpenoids and polyketides	Zeatin biosynthesis	47/6213 0.76%	99/26854 0.37%	9.36445e-08	1.33912e-05	Cluster-35181.0;Cluster-36281.0;Cluster-47480.3;Cluster-57546.0;Cluster-64011.10;Cluster-57877.0;Cluster-67413.5;Cluster-67413.10;Cluster-62727.1;Cluster-64011.9;Cluster-32179.0;Cluster-48561.0;Cluster-37140.2;Cluster-64011.7;Cluster-65915.0;Cluster-67413.12;Cluster-67413.14;Cluster-62727.0;Cluster-64011.0;Cluster-48561.1;Cluster-67413.8;Cluster-66700.3;Cluster-39797.0;Cluster-40523.2;Cluster-572…	47	Cluster-48561.0;Cluster-65915.0;Cluster-67413.14;Cluster-57248.0;Cluster-9104.0;Cluster-65846.3;Cluster-22638.0;Cluster-64011.4;Cluster-64000.0;Cluster-64000.1;Cluster-67413.6	11	Cluster-35181.0;Cluster-36281.0;Cluster-47480.3;Cluster-57546.0;Cluster-64011.10;Cluster-57877.0;Cluster-67413.5;Cluster-67413.10;Cluster-62727.1;Cluster-64011.9;Cluster-32179.0;Cluster-37140.2;Cluster-64011.7;Cluster-67413.12;Cluster-62727.0;Cluster-64011.0;Cluster-48561.1;Cluster-67413.8;Cluster-66700.3;Cluster-39797.0;Cluster-40523.2;Cluster-65846.0;Cluster-71385.0;Cluster-2085.0;Cluster-67413…	36	https://www.genome.jp/dbget-bin/www_bget?ko00908
ko04075	Environmental Information Processing	Signal transduction	Plant hormone signal transduction	375/6213 6.04%	1279/26854 4.76%	9.62498e-08	1.37637e-05	Cluster-15906.6;Cluster-15906.7;Cluster-32445.0;Cluster-42171.3;Cluster-51372.0;Cluster-56761.0;Cluster-63122.4;Cluster-69735.1;Cluster-69735.3;Cluster-69828.13;Cluster-64717.1;Cluster-66902.2;Cluster-63594.2;Cluster-65611.0;Cluster-69828.16;Cluster-54981.2;Cluster-69735.7;Cluster-65753.6;Cluster-67128.0;Cluster-69828.11;Cluster-18060.0;Cluster-51424.3;Cluster-11075.2;Cluster-64717.0;Cluster-6066…	375	Cluster-64717.1;Cluster-65611.0;Cluster-65753.6;Cluster-64717.0;Cluster-49300.1;Cluster-59339.1;Cluster-65963.5;Cluster-67459.6;Cluster-52340.0;Cluster-51780.2;Cluster-57884.7;Cluster-39750.1;Cluster-53501.0;Cluster-35293.7;Cluster-37422.0;Cluster-51515.28;Cluster-42595.0;Cluster-60065.14;Cluster-52076.2;Cluster-59949.2;Cluster-62954.2;Cluster-49643.0;Cluster-25999.3;Cluster-59949.3;Cluster-52076…	118	Cluster-15906.6;Cluster-15906.7;Cluster-32445.0;Cluster-42171.3;Cluster-51372.0;Cluster-56761.0;Cluster-63122.4;Cluster-69735.1;Cluster-69735.3;Cluster-69828.13;Cluster-66902.2;Cluster-63594.2;Cluster-69828.16;Cluster-54981.2;Cluster-69735.7;Cluster-67128.0;Cluster-69828.11;Cluster-18060.0;Cluster-51424.3;Cluster-11075.2;Cluster-60663.12;Cluster-66644.0;Cluster-53002.0;Cluster-41624.2;Cluster-697…	257	https://www.genome.jp/dbget-bin/www_bget?ko04075
ko00600	Metabolism	Lipid metabolism	Sphingolipid metabolism	98/6213 1.58%	276/26854 1.03%	2.04636e-06	0.000292629	Cluster-15459.4;Cluster-45749.0;Cluster-53093.0;Cluster-56483.0;Cluster-62828.9;Cluster-65365.0;Cluster-68775.28;Cluster-68775.30;Cluster-34242.1;Cluster-45935.0;Cluster-49769.4;Cluster-65762.8;Cluster-44623.8;Cluster-34242.0;Cluster-53093.1;Cluster-49769.2;Cluster-63702.0;Cluster-34866.0;Cluster-57166.7;Cluster-56928.0;Cluster-40172.1;Cluster-54757.7;Cluster-56928.2;Cluster-68775.29;Cluster-5290…	98	Cluster-63702.0;Cluster-54757.9;Cluster-47159.0;Cluster-61820.2;Cluster-61820.1;Cluster-60623.1;Cluster-53544.1;Cluster-35169.0;Cluster-59445.4;Cluster-65740.2;Cluster-42885.0;Cluster-64956.2;Cluster-56928.1;Cluster-27409.0;Cluster-51632.4;Cluster-43494.0;Cluster-56928.5;Cluster-11773.0;Cluster-65740.0;Cluster-65740.3	20	Cluster-15459.4;Cluster-45749.0;Cluster-53093.0;Cluster-56483.0;Cluster-62828.9;Cluster-65365.0;Cluster-68775.28;Cluster-68775.30;Cluster-34242.1;Cluster-45935.0;Cluster-49769.4;Cluster-65762.8;Cluster-44623.8;Cluster-34242.0;Cluster-53093.1;Cluster-49769.2;Cluster-34866.0;Cluster-57166.7;Cluster-56928.0;Cluster-40172.1;Cluster-54757.7;Cluster-56928.2;Cluster-68775.29;Cluster-52907.6;Cluster-5290…	78	https://www.genome.jp/dbget-bin/www_bget?ko00600
ko00943	Metabolism	Biosynthesis of other secondary metabolites	Isoflavonoid biosynthesis	28/6213 0.45%	54/26854 0.2%	4.21333e-06	0.000602506	Cluster-67214.2;Cluster-67214.1;Cluster-42875.0;Cluster-49510.1;Cluster-49510.0;Cluster-41493.0;Cluster-52739.1;Cluster-15276.0;Cluster-28303.0;Cluster-50202.0;Cluster-34602.0;Cluster-71150.1;Cluster-71282.0;Cluster-52103.1;Cluster-67214.3;Cluster-65701.1;Cluster-12678.0;Cluster-62057.1;Cluster-2318.0;Cluster-4410.1;Cluster-6463.0;Cluster-71282.1;Cluster-4410.0;Cluster-12509.0;Cluster-71282.3;Clu…	28	Cluster-28303.0;Cluster-67214.0	2	Cluster-67214.2;Cluster-67214.1;Cluster-42875.0;Cluster-49510.1;Cluster-49510.0;Cluster-41493.0;Cluster-52739.1;Cluster-15276.0;Cluster-50202.0;Cluster-34602.0;Cluster-71150.1;Cluster-71282.0;Cluster-52103.1;Cluster-67214.3;Cluster-65701.1;Cluster-12678.0;Cluster-62057.1;Cluster-2318.0;Cluster-4410.1;Cluster-6463.0;Cluster-71282.1;Cluster-4410.0;Cluster-12509.0;Cluster-71282.3;Cluster-66262.0;Clu…	26	https://www.genome.jp/dbget-bin/www_bget?ko00943
ko00040	Metabolism	Carbohydrate metabolism	Pentose and glucuronate interconversions	150/6213 2.41%	472/26854 1.76%	9.00464e-06	0.00128766	Cluster-41187.0;Cluster-41783.3;Cluster-42235.0;Cluster-48993.0;Cluster-49630.1;Cluster-51134.0;Cluster-52037.2;Cluster-53778.0;Cluster-62127.2;Cluster-70673.0;Cluster-36207.0;Cluster-6637.0;Cluster-48084.1;Cluster-64110.0;Cluster-64774.0;Cluster-49630.0;Cluster-46221.1;Cluster-35523.0;Cluster-65728.2;Cluster-36838.0;Cluster-6598.0;Cluster-50109.0;Cluster-64774.1;Cluster-58471.0;Cluster-372.2;Clu…	150	Cluster-46221.1;Cluster-36838.0;Cluster-36296.1;Cluster-47389.0;Cluster-64794.3;Cluster-29157.1;Cluster-63378.5;Cluster-67773.5;Cluster-65513.6;Cluster-36296.3;Cluster-32266.0;Cluster-25059.82;Cluster-67773.2;Cluster-52087.8;Cluster-52284.0;Cluster-65329.1;Cluster-52087.6;Cluster-64099.7;Cluster-29263.2;Cluster-62789.2;Cluster-69415.3;Cluster-55636.6;Cluster-41582.1;Cluster-52087.3;Cluster-36540.…	46	Cluster-41187.0;Cluster-41783.3;Cluster-42235.0;Cluster-48993.0;Cluster-49630.1;Cluster-51134.0;Cluster-52037.2;Cluster-53778.0;Cluster-62127.2;Cluster-70673.0;Cluster-36207.0;Cluster-6637.0;Cluster-48084.1;Cluster-64110.0;Cluster-64774.0;Cluster-49630.0;Cluster-35523.0;Cluster-65728.2;Cluster-6598.0;Cluster-50109.0;Cluster-64774.1;Cluster-58471.0;Cluster-372.2;Cluster-52037.1;Cluster-46839.0;Clu…	104	https://www.genome.jp/dbget-bin/www_bget?ko00040
ko00500	Metabolism	Carbohydrate metabolism	Starch and sucrose metabolism	294/6213 4.73%	1044/26854 3.89%	6.9187e-05	0.00989373	Cluster-26065.1;Cluster-26065.5;Cluster-27144.2;Cluster-33651.0;Cluster-36640.4;Cluster-42074.5;Cluster-42539.0;Cluster-42863.0;Cluster-44491.0;Cluster-44491.11;Cluster-51123.4;Cluster-54491.3;Cluster-55793.5;Cluster-64773.2;Cluster-66964.0;Cluster-67938.4;Cluster-68235.0;Cluster-69799.13;Cluster-61882.1;Cluster-38255.3;Cluster-51123.11;Cluster-43094.0;Cluster-69386.0;Cluster-41126.0;Cluster-5112…	294	Cluster-42539.0;Cluster-43094.0;Cluster-62629.0;Cluster-30197.1;Cluster-60369.0;Cluster-54821.0;Cluster-55631.1;Cluster-28108.0;Cluster-69565.0;Cluster-55631.0;Cluster-43094.2;Cluster-53140.12;Cluster-40804.0;Cluster-47096.0;Cluster-66186.0;Cluster-64282.3;Cluster-45778.0;Cluster-59083.6;Cluster-71166.7;Cluster-67773.5;Cluster-65513.6;Cluster-68525.4;Cluster-32298.8;Cluster-52499.1;Cluster-61660.…	93	Cluster-26065.1;Cluster-26065.5;Cluster-27144.2;Cluster-33651.0;Cluster-36640.4;Cluster-42074.5;Cluster-42863.0;Cluster-44491.0;Cluster-44491.11;Cluster-51123.4;Cluster-54491.3;Cluster-55793.5;Cluster-64773.2;Cluster-66964.0;Cluster-67938.4;Cluster-68235.0;Cluster-69799.13;Cluster-61882.1;Cluster-38255.3;Cluster-51123.11;Cluster-69386.0;Cluster-41126.0;Cluster-51123.3;Cluster-62702.5;Cluster-6477…	201	https://www.genome.jp/dbget-bin/www_bget?ko00500
ko04016	Environmental Information Processing	Signal transduction	MAPK signaling pathway - plant	257/6213 4.14%	901/26854 3.36%	7.92424e-05	0.0113317	Cluster-39271.1;Cluster-53444.1;Cluster-56731.0;Cluster-59719.0;Cluster-63596.0;Cluster-69828.13;Cluster-69883.3;Cluster-70691.3;Cluster-52632.1;Cluster-67373.0;Cluster-69828.16;Cluster-54981.2;Cluster-27898.0;Cluster-67128.0;Cluster-56921.0;Cluster-69828.11;Cluster-70691.6;Cluster-24143.1;Cluster-11075.2;Cluster-46702.0;Cluster-60980.0;Cluster-53444.10;Cluster-69732.2;Cluster-9844.1;Cluster-5010…	257	Cluster-50262.0;Cluster-57884.7;Cluster-50309.0;Cluster-42595.0;Cluster-6732.11;Cluster-39011.80;Cluster-62954.2;Cluster-60267.5;Cluster-51333.0;Cluster-43660.0;Cluster-70082.5;Cluster-38314.0;Cluster-61567.2;Cluster-26852.0;Cluster-23979.0;Cluster-53506.0;Cluster-70264.10;Cluster-39515.2;Cluster-64522.1;Cluster-46446.9;Cluster-36771.0;Cluster-38340.0;Cluster-44413.0;Cluster-57884.6;Cluster-65904…	70	Cluster-39271.1;Cluster-53444.1;Cluster-56731.0;Cluster-59719.0;Cluster-63596.0;Cluster-69828.13;Cluster-69883.3;Cluster-70691.3;Cluster-52632.1;Cluster-67373.0;Cluster-69828.16;Cluster-54981.2;Cluster-27898.0;Cluster-67128.0;Cluster-56921.0;Cluster-69828.11;Cluster-70691.6;Cluster-24143.1;Cluster-11075.2;Cluster-46702.0;Cluster-60980.0;Cluster-53444.10;Cluster-69732.2;Cluster-9844.1;Cluster-5010…	187	https://www.genome.jp/dbget-bin/www_bget?ko04016
ko00073	Metabolism	Lipid metabolism	Cutin, suberine and wax biosynthesis	41/6213 0.66%	102/26854 0.38%	8.80734e-05	0.0125945	Cluster-36077.0;Cluster-62602.0;Cluster-34170.0;Cluster-70906.0;Cluster-71440.1;Cluster-31105.0;Cluster-31105.1;Cluster-45928.2;Cluster-70607.0;Cluster-49751.2;Cluster-31354.0;Cluster-3526.5;Cluster-71440.0;Cluster-69187.0;Cluster-42747.0;Cluster-33648.0;Cluster-39861.1;Cluster-71261.2;Cluster-4157.1;Cluster-57481.0;Cluster-20334.0;Cluster-50420.0;Cluster-66945.0;Cluster-33245.0;Cluster-27071.0;C…	41	Cluster-31354.0;Cluster-3526.5;Cluster-69187.0;Cluster-39861.1;Cluster-33245.0;Cluster-27071.0;Cluster-71261.1;Cluster-57949.0;Cluster-41200.0;Cluster-41200.1	10	Cluster-36077.0;Cluster-62602.0;Cluster-34170.0;Cluster-70906.0;Cluster-71440.1;Cluster-31105.0;Cluster-31105.1;Cluster-45928.2;Cluster-70607.0;Cluster-49751.2;Cluster-71440.0;Cluster-42747.0;Cluster-33648.0;Cluster-71261.2;Cluster-4157.1;Cluster-57481.0;Cluster-20334.0;Cluster-50420.0;Cluster-66945.0;Cluster-59908.0;Cluster-3526.4;Cluster-3558.0;Cluster-45928.4;Cluster-2115.0;Cluster-48610.0;Clu…	31	https://www.genome.jp/dbget-bin/www_bget?ko00073
ko00996	Metabolism	Biosynthesis of other secondary metabolites	Biosynthesis of various alkaloids	8/6213 0.13%	10/26854 0.04%	0.00023262	0.0332646	Cluster-61236.2;Cluster-54472.2;Cluster-21123.0;Cluster-69460.2;Cluster-69460.0;Cluster-69460.1;Cluster-69460.4;Cluster-54472.8	8	Cluster-69460.2;Cluster-69460.0;Cluster-69460.1;Cluster-69460.4	4	Cluster-61236.2;Cluster-54472.2;Cluster-21123.0;Cluster-54472.8	4	https://www.genome.jp/dbget-bin/www_bget?ko00996
ko00910	Metabolism	Energy metabolism	Nitrogen metabolism	58/6213 0.93%	174/26854 0.65%	0.00136241	0.194825	Cluster-36597.0;Cluster-52562.3;Cluster-64163.1;Cluster-64787.0;Cluster-70243.3;Cluster-19645.0;Cluster-70243.0;Cluster-23585.1;Cluster-57853.0;Cluster-23585.2;Cluster-60918.5;Cluster-24221.0;Cluster-62225.1;Cluster-62010.4;Cluster-62010.6;Cluster-25230.0;Cluster-55217.6;Cluster-62797.11;Cluster-36051.0;Cluster-62010.2;Cluster-62797.0;Cluster-60918.6;Cluster-62797.4;Cluster-35798.0;Cluster-70243.…	58	Cluster-19645.0;Cluster-62797.0;Cluster-25576.0;Cluster-18440.0;Cluster-19645.1	5	Cluster-36597.0;Cluster-52562.3;Cluster-64163.1;Cluster-64787.0;Cluster-70243.3;Cluster-70243.0;Cluster-23585.1;Cluster-57853.0;Cluster-23585.2;Cluster-60918.5;Cluster-24221.0;Cluster-62225.1;Cluster-62010.4;Cluster-62010.6;Cluster-25230.0;Cluster-55217.6;Cluster-62797.11;Cluster-36051.0;Cluster-62010.2;Cluster-60918.6;Cluster-62797.4;Cluster-35798.0;Cluster-70243.2;Cluster-18112.0;Cluster-62010.…	53	https://www.genome.jp/dbget-bin/www_bget?ko00910
ko00480	Metabolism	Metabolism of other amino acids	Glutathione metabolism	91/6213 1.46%	298/26854 1.11%	0.00189096	0.270407	Cluster-42893.0;Cluster-45417.0;Cluster-54974.0;Cluster-69389.0;Cluster-58142.0;Cluster-67877.2;Cluster-47485.0;Cluster-66733.5;Cluster-58142.3;Cluster-70988.0;Cluster-41374.3;Cluster-66733.6;Cluster-66733.4;Cluster-19920.5;Cluster-70092.7;Cluster-58142.4;Cluster-65780.15;Cluster-56787.1;Cluster-58309.2;Cluster-66757.2;Cluster-58309.3;Cluster-50151.0;Cluster-56787.2;Cluster-40711.1;Cluster-53090.…	91	Cluster-67877.2;Cluster-70988.0;Cluster-40711.1;Cluster-52813.1;Cluster-66733.0;Cluster-41374.1;Cluster-69835.4;Cluster-61799.4;Cluster-70550.0;Cluster-58142.7;Cluster-19920.0;Cluster-57454.0;Cluster-65780.16;Cluster-52813.11;Cluster-71587.1;Cluster-53596.1;Cluster-41828.0;Cluster-65780.19;Cluster-37680.0;Cluster-41374.2;Cluster-52522.0;Cluster-71587.5;Cluster-70988.1;Cluster-55431.1;Cluster-5997…	28	Cluster-42893.0;Cluster-45417.0;Cluster-54974.0;Cluster-69389.0;Cluster-58142.0;Cluster-47485.0;Cluster-66733.5;Cluster-58142.3;Cluster-41374.3;Cluster-66733.6;Cluster-66733.4;Cluster-19920.5;Cluster-70092.7;Cluster-58142.4;Cluster-65780.15;Cluster-56787.1;Cluster-58309.2;Cluster-66757.2;Cluster-58309.3;Cluster-50151.0;Cluster-56787.2;Cluster-53090.5;Cluster-69711.7;Cluster-53090.4;Cluster-56652.…	63	https://www.genome.jp/dbget-bin/www_bget?ko00480
ko00430	Metabolism	Metabolism of other amino acids	Taurine and hypotaurine metabolism	12/6213 0.19%	24/26854 0.09%	0.00366247	0.523733	Cluster-28705.0;Cluster-69389.0;Cluster-63682.0;Cluster-69288.0;Cluster-18112.0;Cluster-21607.5;Cluster-44604.0;Cluster-2478.0;Cluster-21607.4;Cluster-32512.0;Cluster-68175.0;Cluster-11770.0	12	Cluster-21607.5	1	Cluster-28705.0;Cluster-69389.0;Cluster-63682.0;Cluster-69288.0;Cluster-18112.0;Cluster-44604.0;Cluster-2478.0;Cluster-21607.4;Cluster-32512.0;Cluster-68175.0;Cluster-11770.0	11	https://www.genome.jp/dbget-bin/www_bget?ko00430
ko00290	Metabolism	Amino acid metabolism	Valine, leucine and isoleucine biosynthesis	19/6213 0.31%	47/26854 0.18%	0.00609254	0.871234	Cluster-64053.2;Cluster-64053.5;Cluster-64053.6;Cluster-64053.0;Cluster-64053.7;Cluster-64053.1;Cluster-18008.0;Cluster-34942.0;Cluster-65339.0;Cluster-65339.2;Cluster-66149.0;Cluster-65339.3;Cluster-69258.0;Cluster-64053.3;Cluster-58425.2;Cluster-58425.4;Cluster-64053.4;Cluster-17050.0;Cluster-65339.1	19	Cluster-64053.2;Cluster-64053.5;Cluster-64053.6;Cluster-64053.0;Cluster-64053.7;Cluster-64053.1;Cluster-18008.0;Cluster-65339.0;Cluster-66149.0;Cluster-58425.2;Cluster-64053.4;Cluster-17050.0	12	Cluster-34942.0;Cluster-65339.2;Cluster-65339.3;Cluster-69258.0;Cluster-64053.3;Cluster-58425.4;Cluster-65339.1	7	https://www.genome.jp/dbget-bin/www_bget?ko00290
ko00942	Metabolism	Biosynthesis of other secondary metabolites	Anthocyanin biosynthesis	6/6213 0.1%	9/26854 0.03%	0.00665511	0.951681	Cluster-35246.0;Cluster-4499.4;Cluster-4499.0;Cluster-20968.0;Cluster-4499.2;Cluster-69879.0	6	Cluster-4499.2	1	Cluster-35246.0;Cluster-4499.4;Cluster-4499.0;Cluster-20968.0;Cluster-69879.0	5	https://www.genome.jp/dbget-bin/www_bget?ko00942
ko04626	Organismal Systems	Environmental adaptation	Plant-pathogen interaction	404/6213 6.5%	1581/26854 5.89%	0.0107659	1	Cluster-16352.0;Cluster-21215.0;Cluster-25447.0;Cluster-35355.0;Cluster-39271.1;Cluster-42101.3;Cluster-44680.2;Cluster-44772.1;Cluster-44772.2;Cluster-45776.2;Cluster-45776.6;Cluster-53444.1;Cluster-56731.0;Cluster-66423.0;Cluster-69883.3;Cluster-70691.3;Cluster-52632.1;Cluster-66944.0;Cluster-67373.0;Cluster-66895.2;Cluster-12037.0;Cluster-47161.0;Cluster-29828.0;Cluster-69854.0;Cluster-27898.0…	404	Cluster-44772.2;Cluster-45776.2;Cluster-45776.6;Cluster-12037.0;Cluster-47161.0;Cluster-43060.0;Cluster-56927.5;Cluster-36715.1;Cluster-57484.6;Cluster-54536.0;Cluster-43507.10;Cluster-68576.3;Cluster-43507.36;Cluster-35560.0;Cluster-50309.0;Cluster-11462.0;Cluster-68576.0;Cluster-13008.0;Cluster-28412.0;Cluster-51339.7;Cluster-56028.0;Cluster-48974.0;Cluster-39011.80;Cluster-17445.112;Cluster-64…	153	Cluster-16352.0;Cluster-21215.0;Cluster-25447.0;Cluster-35355.0;Cluster-39271.1;Cluster-42101.3;Cluster-44680.2;Cluster-44772.1;Cluster-53444.1;Cluster-56731.0;Cluster-66423.0;Cluster-69883.3;Cluster-70691.3;Cluster-52632.1;Cluster-66944.0;Cluster-67373.0;Cluster-66895.2;Cluster-29828.0;Cluster-69854.0;Cluster-27898.0;Cluster-70691.6;Cluster-24143.1;Cluster-53809.0;Cluster-70715.2;Cluster-66895.3…	251	https://www.genome.jp/dbget-bin/www_bget?ko04626
ko00902	Metabolism	Metabolism of terpenoids and polyketides	Monoterpenoid biosynthesis	10/6213 0.16%	21/26854 0.08%	0.0119366	1	Cluster-29769.0;Cluster-44546.0;Cluster-59010.0;Cluster-19485.0;Cluster-67873.0;Cluster-6903.0;Cluster-38637.1;Cluster-66861.1;Cluster-4077.0;Cluster-66861.0	10	Cluster-66861.1;Cluster-66861.0	2	Cluster-29769.0;Cluster-44546.0;Cluster-59010.0;Cluster-19485.0;Cluster-67873.0;Cluster-6903.0;Cluster-38637.1;Cluster-4077.0	8	https://www.genome.jp/dbget-bin/www_bget?ko00902
ko00020	Metabolism	Carbohydrate metabolism	Citrate cycle (TCA cycle)	112/6213 1.8%	399/26854 1.49%	0.012065	1	Cluster-69089.0;Cluster-64272.0;Cluster-29292.0;Cluster-67506.0;Cluster-60303.2;Cluster-52890.4;Cluster-65199.5;Cluster-62049.2;Cluster-70898.0;Cluster-58309.2;Cluster-70265.1;Cluster-44290.1;Cluster-10895.0;Cluster-58309.3;Cluster-38968.0;Cluster-62049.3;Cluster-64631.0;Cluster-70898.2;Cluster-60030.4;Cluster-52813.1;Cluster-10853.11;Cluster-69089.5;Cluster-69711.7;Cluster-65429.1;Cluster-69089.…	112	Cluster-60303.2;Cluster-52813.1;Cluster-44258.8;Cluster-60303.7;Cluster-18179.6;Cluster-52813.11;Cluster-10853.4;Cluster-65199.4;Cluster-44258.0;Cluster-32975.0;Cluster-60030.2;Cluster-52890.0;Cluster-45157.7;Cluster-59959.1;Cluster-18179.1;Cluster-41192.185;Cluster-64087.3;Cluster-65597.1;Cluster-44848.0;Cluster-65073.1;Cluster-60030.6;Cluster-15297.50;Cluster-35293.3;Cluster-60030.7;Cluster-640…	35	Cluster-69089.0;Cluster-64272.0;Cluster-29292.0;Cluster-67506.0;Cluster-52890.4;Cluster-65199.5;Cluster-62049.2;Cluster-70898.0;Cluster-58309.2;Cluster-70265.1;Cluster-44290.1;Cluster-10895.0;Cluster-58309.3;Cluster-38968.0;Cluster-62049.3;Cluster-64631.0;Cluster-70898.2;Cluster-60030.4;Cluster-10853.11;Cluster-69089.5;Cluster-69711.7;Cluster-65429.1;Cluster-69089.7;Cluster-69089.13;Cluster-10853…	77	https://www.genome.jp/dbget-bin/www_bget?ko00020
ko00511	Metabolism	Glycan biosynthesis and metabolism	Other glycan degradation	60/6213 0.97%	201/26854 0.75%	0.0164317	1	Cluster-15459.4;Cluster-18626.2;Cluster-37776.0;Cluster-56483.0;Cluster-68775.28;Cluster-68775.30;Cluster-65762.8;Cluster-54727.0;Cluster-54757.7;Cluster-53956.1;Cluster-68775.29;Cluster-52907.6;Cluster-54757.9;Cluster-52907.0;Cluster-11214.0;Cluster-52907.2;Cluster-10976.1;Cluster-61547.0;Cluster-28187.1;Cluster-47159.0;Cluster-63196.2;Cluster-68775.27;Cluster-36743.6;Cluster-35253.0;Cluster-631…	60	Cluster-54727.0;Cluster-54757.9;Cluster-47159.0;Cluster-63196.2;Cluster-61820.2;Cluster-61820.1;Cluster-35169.0;Cluster-59445.4;Cluster-42885.0;Cluster-64956.2;Cluster-27409.0;Cluster-39612.0;Cluster-63196.0;Cluster-69989.1;Cluster-11773.0	15	Cluster-15459.4;Cluster-18626.2;Cluster-37776.0;Cluster-56483.0;Cluster-68775.28;Cluster-68775.30;Cluster-65762.8;Cluster-54757.7;Cluster-53956.1;Cluster-68775.29;Cluster-52907.6;Cluster-52907.0;Cluster-11214.0;Cluster-52907.2;Cluster-10976.1;Cluster-61547.0;Cluster-28187.1;Cluster-68775.27;Cluster-36743.6;Cluster-35253.0;Cluster-63196.1;Cluster-36743.0;Cluster-43456.0;Cluster-15459.3;Cluster-154…	45	https://www.genome.jp/dbget-bin/www_bget?ko00511
ko00250	Metabolism	Amino acid metabolism	Alanine, aspartate and glutamate metabolism	82/6213 1.32%	287/26854 1.07%	0.0184699	1	Cluster-35623.1;Cluster-52562.3;Cluster-64163.1;Cluster-70243.3;Cluster-52087.16;Cluster-56829.0;Cluster-25861.6;Cluster-50436.0;Cluster-63682.0;Cluster-19645.0;Cluster-70243.0;Cluster-57853.0;Cluster-24221.0;Cluster-46376.0;Cluster-47539.0;Cluster-62861.0;Cluster-67017.0;Cluster-71068.9;Cluster-68930.3;Cluster-56457.1;Cluster-61581.2;Cluster-62797.11;Cluster-36051.0;Cluster-61469.4;Cluster-23891…	82	Cluster-35623.1;Cluster-56829.0;Cluster-25861.6;Cluster-19645.0;Cluster-46376.0;Cluster-71068.9;Cluster-61469.4;Cluster-62797.0;Cluster-56457.2;Cluster-21607.5;Cluster-62968.4;Cluster-52190.1;Cluster-63707.0;Cluster-68930.0;Cluster-61469.0;Cluster-68538.5;Cluster-68538.6;Cluster-69375.1;Cluster-48281.0;Cluster-62126.0;Cluster-56457.0;Cluster-63788.1;Cluster-51498.3;Cluster-19645.1	24	Cluster-52562.3;Cluster-64163.1;Cluster-70243.3;Cluster-52087.16;Cluster-50436.0;Cluster-63682.0;Cluster-70243.0;Cluster-57853.0;Cluster-24221.0;Cluster-47539.0;Cluster-62861.0;Cluster-67017.0;Cluster-68930.3;Cluster-56457.1;Cluster-61581.2;Cluster-62797.11;Cluster-36051.0;Cluster-23891.0;Cluster-68113.0;Cluster-62797.4;Cluster-52190.5;Cluster-35798.0;Cluster-70243.2;Cluster-62861.9;Cluster-18112…	58	https://www.genome.jp/dbget-bin/www_bget?ko00250
ko00592	Metabolism	Lipid metabolism	alpha-Linolenic acid metabolism	69/6213 1.11%	238/26854 0.89%	0.0209251	1	Cluster-36584.0;Cluster-5691.0;Cluster-66254.0;Cluster-66395.1;Cluster-70597.0;Cluster-9239.0;Cluster-68755.0;Cluster-7196.2;Cluster-37226.0;Cluster-65389.0;Cluster-39738.0;Cluster-66395.0;Cluster-46879.1;Cluster-65389.2;Cluster-40740.0;Cluster-50695.0;Cluster-56734.2;Cluster-35380.1;Cluster-7196.7;Cluster-61126.5;Cluster-16318.0;Cluster-64167.6;Cluster-38147.0;Cluster-23229.0;Cluster-51783.0;Clu…	69	Cluster-36584.0;Cluster-37226.0;Cluster-56734.2;Cluster-27756.0;Cluster-57472.25;Cluster-64167.2;Cluster-61793.6;Cluster-56734.5;Cluster-67026.12;Cluster-61793.0;Cluster-67026.5;Cluster-61793.3;Cluster-67026.4;Cluster-48011.7;Cluster-64535.3;Cluster-57472.32;Cluster-67026.9;Cluster-59153.0;Cluster-61793.5;Cluster-48011.8;Cluster-48011.9;Cluster-67026.0	22	Cluster-5691.0;Cluster-66254.0;Cluster-66395.1;Cluster-70597.0;Cluster-9239.0;Cluster-68755.0;Cluster-7196.2;Cluster-65389.0;Cluster-39738.0;Cluster-66395.0;Cluster-46879.1;Cluster-65389.2;Cluster-40740.0;Cluster-50695.0;Cluster-35380.1;Cluster-7196.7;Cluster-61126.5;Cluster-16318.0;Cluster-64167.6;Cluster-38147.0;Cluster-23229.0;Cluster-51783.0;Cluster-59153.1;Cluster-7196.6;Cluster-61126.2;Clus…	47	https://www.genome.jp/dbget-bin/www_bget?ko00592
ko00780	Metabolism	Metabolism of cofactors and vitamins	Biotin metabolism	25/6213 0.4%	74/26854 0.28%	0.0241419	1	Cluster-33065.0;Cluster-30683.0;Cluster-5809.32;Cluster-28334.18;Cluster-5809.36;Cluster-25953.0;Cluster-46018.0;Cluster-61613.1;Cluster-38378.0;Cluster-63106.66;Cluster-11974.0;Cluster-24164.15;Cluster-67766.1;Cluster-69214.1;Cluster-5809.28;Cluster-239.0;Cluster-5809.31;Cluster-67766.6;Cluster-5809.30;Cluster-45675.2;Cluster-5809.35;Cluster-54687.0;Cluster-24164.14;Cluster-40710.0;Cluster-5809.…	25	Cluster-30683.0;Cluster-5809.32;Cluster-28334.18;Cluster-61613.1;Cluster-24164.15;Cluster-5809.28;Cluster-5809.31;Cluster-67766.6;Cluster-5809.30;Cluster-5809.35;Cluster-54687.0;Cluster-40710.0;Cluster-5809.33	13	Cluster-33065.0;Cluster-5809.36;Cluster-25953.0;Cluster-46018.0;Cluster-38378.0;Cluster-63106.66;Cluster-11974.0;Cluster-67766.1;Cluster-69214.1;Cluster-239.0;Cluster-45675.2;Cluster-24164.14	12	https://www.genome.jp/dbget-bin/www_bget?ko00780
ko00460	Metabolism	Metabolism of other amino acids	Cyanoamino acid metabolism	76/6213 1.22%	267/26854 0.99%	0.0245453	1	Cluster-12790.0;Cluster-27144.2;Cluster-33651.0;Cluster-42056.2;Cluster-51123.4;Cluster-55793.5;Cluster-66964.0;Cluster-68235.0;Cluster-69389.0;Cluster-69799.13;Cluster-51123.11;Cluster-51123.3;Cluster-62629.0;Cluster-37895.0;Cluster-42056.4;Cluster-49842.0;Cluster-55793.2;Cluster-42838.0;Cluster-62225.1;Cluster-51123.0;Cluster-41591.0;Cluster-56457.1;Cluster-55793.1;Cluster-5268.2;Cluster-5268.5…	76	Cluster-62629.0;Cluster-41591.0;Cluster-56457.2;Cluster-66186.0;Cluster-64282.3;Cluster-45778.0;Cluster-66065.0;Cluster-38162.0;Cluster-63915.2;Cluster-42056.5;Cluster-63915.6;Cluster-63315.4;Cluster-38162.8;Cluster-8671.7;Cluster-8671.6;Cluster-64729.16;Cluster-46096.147;Cluster-49092.1;Cluster-56457.0;Cluster-65205.0;Cluster-65205.3;Cluster-40467.7	22	Cluster-12790.0;Cluster-27144.2;Cluster-33651.0;Cluster-42056.2;Cluster-51123.4;Cluster-55793.5;Cluster-66964.0;Cluster-68235.0;Cluster-69389.0;Cluster-69799.13;Cluster-51123.11;Cluster-51123.3;Cluster-37895.0;Cluster-42056.4;Cluster-49842.0;Cluster-55793.2;Cluster-42838.0;Cluster-62225.1;Cluster-51123.0;Cluster-56457.1;Cluster-55793.1;Cluster-5268.2;Cluster-5268.5;Cluster-60522.3;Cluster-68113.0…	54	https://www.genome.jp/dbget-bin/www_bget?ko00460
ko04712	Organismal Systems	Environmental adaptation	Circadian rhythm - plant	76/6213 1.22%	267/26854 0.99%	0.0245453	1	Cluster-26386.21;Cluster-19607.6;Cluster-42677.0;Cluster-19607.7;Cluster-37210.0;Cluster-48371.2;Cluster-57929.1;Cluster-19607.1;Cluster-69244.4;Cluster-57929.0;Cluster-19607.10;Cluster-64300.0;Cluster-44571.0;Cluster-19607.8;Cluster-15508.3;Cluster-41811.0;Cluster-6631.0;Cluster-38557.1;Cluster-55214.10;Cluster-19607.2;Cluster-69034.2;Cluster-50243.1;Cluster-19607.11;Cluster-46468.0;Cluster-5126…	76	Cluster-26386.21;Cluster-57929.1;Cluster-69244.4;Cluster-57929.0;Cluster-64300.0;Cluster-44571.0;Cluster-15508.3;Cluster-55214.10;Cluster-50243.1;Cluster-46468.0;Cluster-51268.0;Cluster-67699.1;Cluster-67699.0;Cluster-57826.2;Cluster-57826.0;Cluster-41471.3;Cluster-50013.1;Cluster-35409.1;Cluster-55007.3;Cluster-34968.0;Cluster-26386.29;Cluster-61413.2;Cluster-33763.0;Cluster-68054.9;Cluster-5126…	47	Cluster-19607.6;Cluster-42677.0;Cluster-19607.7;Cluster-37210.0;Cluster-48371.2;Cluster-19607.1;Cluster-19607.10;Cluster-19607.8;Cluster-41811.0;Cluster-6631.0;Cluster-38557.1;Cluster-19607.2;Cluster-69034.2;Cluster-19607.11;Cluster-19607.9;Cluster-19607.3;Cluster-71274.1;Cluster-19607.4;Cluster-19607.5;Cluster-69034.3;Cluster-57656.0;Cluster-38557.2;Cluster-60037.0;Cluster-45300.1;Cluster-69244.…	29	https://www.genome.jp/dbget-bin/www_bget?ko04712
ko01230	Metabolism	Global and overview maps	Biosynthesis of amino acids	305/6213 4.91%	1200/26854 4.47%	0.0308922	1	Cluster-19964.11;Cluster-19964.5;Cluster-19964.6;Cluster-28259.0;Cluster-29143.11;Cluster-29143.6;Cluster-33041.1;Cluster-35623.1;Cluster-42056.2;Cluster-52562.3;Cluster-55036.0;Cluster-62191.3;Cluster-62820.4;Cluster-64053.2;Cluster-64053.5;Cluster-64053.6;Cluster-66261.4;Cluster-67650.0;Cluster-68100.1;Cluster-29143.0;Cluster-70243.3;Cluster-68100.0;Cluster-52087.16;Cluster-64053.0;Cluster-6405…	305	Cluster-35623.1;Cluster-64053.2;Cluster-64053.5;Cluster-64053.6;Cluster-67650.0;Cluster-64053.0;Cluster-64053.7;Cluster-64053.1;Cluster-22164.0;Cluster-70956.0;Cluster-19645.0;Cluster-42945.0;Cluster-60303.2;Cluster-56548.3;Cluster-46376.0;Cluster-18008.0;Cluster-62191.0;Cluster-61567.9;Cluster-56548.1;Cluster-63134.4;Cluster-69527.0;Cluster-41591.0;Cluster-52813.1;Cluster-61469.4;Cluster-61194.1…	116	Cluster-19964.11;Cluster-19964.5;Cluster-19964.6;Cluster-28259.0;Cluster-29143.11;Cluster-29143.6;Cluster-33041.1;Cluster-42056.2;Cluster-52562.3;Cluster-55036.0;Cluster-62191.3;Cluster-62820.4;Cluster-66261.4;Cluster-68100.1;Cluster-29143.0;Cluster-70243.3;Cluster-68100.0;Cluster-52087.16;Cluster-19964.3;Cluster-60229.3;Cluster-65355.2;Cluster-8212.1;Cluster-42056.4;Cluster-50436.0;Cluster-36583…	189	https://www.genome.jp/dbget-bin/www_bget?ko01230
ko00944	Metabolism	Biosynthesis of other secondary metabolites	Flavone and flavonol biosynthesis	14/6213 0.23%	37/26854 0.14%	0.0316959	1	Cluster-44641.2;Cluster-66706.1;Cluster-43808.0;Cluster-66706.0;Cluster-52616.0;Cluster-52739.1;Cluster-22814.0;Cluster-50202.0;Cluster-42682.0;Cluster-71150.1;Cluster-4410.1;Cluster-6463.0;Cluster-4410.0;Cluster-30761.0	14	Cluster-44641.2;Cluster-30761.0	2	Cluster-66706.1;Cluster-43808.0;Cluster-66706.0;Cluster-52616.0;Cluster-52739.1;Cluster-22814.0;Cluster-50202.0;Cluster-42682.0;Cluster-71150.1;Cluster-4410.1;Cluster-6463.0;Cluster-4410.0	12	https://www.genome.jp/dbget-bin/www_bget?ko00944
ko00604	Metabolism	Glycan biosynthesis and metabolism	Glycosphingolipid biosynthesis - ganglio series	34/6213 0.55%	109/26854 0.41%	0.0327709	1	Cluster-15459.4;Cluster-68775.28;Cluster-68775.30;Cluster-65762.8;Cluster-54757.7;Cluster-68775.29;Cluster-52907.6;Cluster-54757.9;Cluster-52907.0;Cluster-52907.2;Cluster-10976.1;Cluster-28187.1;Cluster-68775.27;Cluster-35253.0;Cluster-61820.2;Cluster-61820.1;Cluster-15459.3;Cluster-15459.5;Cluster-44550.0;Cluster-28187.0;Cluster-35169.0;Cluster-59445.4;Cluster-42885.0;Cluster-39646.0;Cluster-382…	34	Cluster-54757.9;Cluster-61820.2;Cluster-61820.1;Cluster-35169.0;Cluster-59445.4;Cluster-42885.0;Cluster-64956.2;Cluster-27409.0;Cluster-11773.0	9	Cluster-15459.4;Cluster-68775.28;Cluster-68775.30;Cluster-65762.8;Cluster-54757.7;Cluster-68775.29;Cluster-52907.6;Cluster-52907.0;Cluster-52907.2;Cluster-10976.1;Cluster-28187.1;Cluster-68775.27;Cluster-35253.0;Cluster-15459.3;Cluster-15459.5;Cluster-44550.0;Cluster-28187.0;Cluster-39646.0;Cluster-38217.0;Cluster-3984.0;Cluster-52907.1;Cluster-35789.2;Cluster-11968.0;Cluster-52907.4;Cluster-2731…	25	https://www.genome.jp/dbget-bin/www_bget?ko00604
ko00531	Metabolism	Glycan biosynthesis and metabolism	Glycosaminoglycan degradation	56/6213 0.9%	193/26854 0.72%	0.033945	1	Cluster-15459.4;Cluster-68775.28;Cluster-68775.30;Cluster-65762.8;Cluster-63867.3;Cluster-54757.7;Cluster-51072.9;Cluster-68775.29;Cluster-52907.6;Cluster-56565.0;Cluster-54757.9;Cluster-52907.0;Cluster-52907.2;Cluster-10976.1;Cluster-28187.1;Cluster-68775.27;Cluster-31046.0;Cluster-35253.0;Cluster-61820.2;Cluster-55305.7;Cluster-61820.1;Cluster-15459.3;Cluster-15459.5;Cluster-63867.1;Cluster-445…	56	Cluster-51072.9;Cluster-54757.9;Cluster-61820.2;Cluster-61820.1;Cluster-58679.45;Cluster-35169.0;Cluster-59445.4;Cluster-58679.39;Cluster-58679.41;Cluster-42885.0;Cluster-51072.4;Cluster-64956.2;Cluster-27409.0;Cluster-51072.6;Cluster-11773.0;Cluster-55566.0;Cluster-55566.9	17	Cluster-15459.4;Cluster-68775.28;Cluster-68775.30;Cluster-65762.8;Cluster-63867.3;Cluster-54757.7;Cluster-68775.29;Cluster-52907.6;Cluster-56565.0;Cluster-52907.0;Cluster-52907.2;Cluster-10976.1;Cluster-28187.1;Cluster-68775.27;Cluster-31046.0;Cluster-35253.0;Cluster-55305.7;Cluster-15459.3;Cluster-15459.5;Cluster-63867.1;Cluster-44550.0;Cluster-28187.0;Cluster-39646.0;Cluster-38217.0;Cluster-398…	39	https://www.genome.jp/dbget-bin/www_bget?ko00531
ko00130	Metabolism	Metabolism of cofactors and vitamins	Ubiquinone and other terpenoid-quinone biosynthesis	60/6213 0.97%	209/26854 0.78%	0.0355352	1	Cluster-17946.0;Cluster-18560.0;Cluster-18560.1;Cluster-36742.1;Cluster-45423.1;Cluster-45423.2;Cluster-65382.1;Cluster-63513.0;Cluster-39284.0;Cluster-6532.0;Cluster-55364.4;Cluster-45499.0;Cluster-39284.1;Cluster-46172.0;Cluster-65382.0;Cluster-63936.3;Cluster-12271.0;Cluster-63936.0;Cluster-65382.3;Cluster-30090.0;Cluster-69727.0;Cluster-64659.0;Cluster-8128.0;Cluster-39284.5;Cluster-50967.1;C…	60	Cluster-39284.0;Cluster-63936.3;Cluster-62012.0;Cluster-70652.6;Cluster-23517.0;Cluster-59737.9;Cluster-35752.9;Cluster-59737.4;Cluster-70652.2;Cluster-69727.5;Cluster-63936.2;Cluster-52777.0;Cluster-70652.1;Cluster-70652.5	14	Cluster-17946.0;Cluster-18560.0;Cluster-18560.1;Cluster-36742.1;Cluster-45423.1;Cluster-45423.2;Cluster-65382.1;Cluster-63513.0;Cluster-6532.0;Cluster-55364.4;Cluster-45499.0;Cluster-39284.1;Cluster-46172.0;Cluster-65382.0;Cluster-12271.0;Cluster-63936.0;Cluster-65382.3;Cluster-30090.0;Cluster-69727.0;Cluster-64659.0;Cluster-8128.0;Cluster-39284.5;Cluster-50967.1;Cluster-44537.0;Cluster-55364.2;C…	46	https://www.genome.jp/dbget-bin/www_bget?ko00130
ko00062	Metabolism	Lipid metabolism	Fatty acid elongation	33/6213 0.53%	107/26854 0.4%	0.0407813	1	Cluster-16352.0;Cluster-27900.2;Cluster-66895.2;Cluster-61228.2;Cluster-66895.3;Cluster-40081.1;Cluster-28991.0;Cluster-54536.0;Cluster-27900.1;Cluster-56028.0;Cluster-17613.14;Cluster-41347.0;Cluster-66895.1;Cluster-35361.0;Cluster-63523.1;Cluster-41523.7;Cluster-56018.1;Cluster-41848.2;Cluster-17996.0;Cluster-6446.0;Cluster-52067.2;Cluster-43393.1;Cluster-69828.3;Cluster-10242.0;Cluster-17613.9…	33	Cluster-54536.0;Cluster-56028.0;Cluster-66895.1;Cluster-35361.0;Cluster-41848.2;Cluster-17996.0;Cluster-52067.2;Cluster-69828.3;Cluster-56028.4;Cluster-66895.0;Cluster-56028.2;Cluster-63523.0;Cluster-41523.4;Cluster-56028.3;Cluster-69828.1	15	Cluster-16352.0;Cluster-27900.2;Cluster-66895.2;Cluster-61228.2;Cluster-66895.3;Cluster-40081.1;Cluster-28991.0;Cluster-27900.1;Cluster-17613.14;Cluster-41347.0;Cluster-63523.1;Cluster-41523.7;Cluster-56018.1;Cluster-6446.0;Cluster-43393.1;Cluster-10242.0;Cluster-17613.9;Cluster-17613.1	18	https://www.genome.jp/dbget-bin/www_bget?ko00062
ko00906	Metabolism	Metabolism of terpenoids and polyketides	Carotenoid biosynthesis	44/6213 0.71%	149/26854 0.55%	0.0420522	1	Cluster-36394.0;Cluster-48841.2;Cluster-66064.2;Cluster-66788.7;Cluster-48841.0;Cluster-68025.2;Cluster-66064.0;Cluster-71365.2;Cluster-66788.0;Cluster-67989.1;Cluster-66788.6;Cluster-37452.0;Cluster-31936.0;Cluster-57237.1;Cluster-31896.0;Cluster-66788.1;Cluster-41218.0;Cluster-57237.0;Cluster-67989.0;Cluster-69487.1;Cluster-64165.2;Cluster-66788.2;Cluster-66788.5;Cluster-55286.0;Cluster-56409.0…	44	Cluster-36394.0;Cluster-66064.2;Cluster-66064.0;Cluster-66788.6;Cluster-37452.0;Cluster-31936.0;Cluster-31896.0;Cluster-41218.0;Cluster-64165.2;Cluster-55286.0;Cluster-56409.0;Cluster-55286.1;Cluster-64041.1;Cluster-48841.3;Cluster-44504.0;Cluster-10804.0;Cluster-67044.2;Cluster-66064.1;Cluster-68025.1;Cluster-48399.0	20	Cluster-48841.2;Cluster-66788.7;Cluster-48841.0;Cluster-68025.2;Cluster-71365.2;Cluster-66788.0;Cluster-67989.1;Cluster-57237.1;Cluster-66788.1;Cluster-57237.0;Cluster-67989.0;Cluster-69487.1;Cluster-66788.2;Cluster-66788.5;Cluster-31935.0;Cluster-59063.1;Cluster-61244.0;Cluster-69446.1;Cluster-19345.0;Cluster-27890.0;Cluster-68025.0;Cluster-66727.3;Cluster-71365.10;Cluster-66788.3	24	https://www.genome.jp/dbget-bin/www_bget?ko00906
ko00905	Metabolism	Metabolism of terpenoids and polyketides	Brassinosteroid biosynthesis	20/6213 0.32%	60/26854 0.22%	0.0465864	1	Cluster-63923.1;Cluster-68851.1;Cluster-42216.0;Cluster-68851.0;Cluster-68108.0;Cluster-41476.0;Cluster-34511.0;Cluster-59130.2;Cluster-62375.1;Cluster-40219.0;Cluster-23011.4;Cluster-41002.0;Cluster-4328.0;Cluster-62375.0;Cluster-67122.0;Cluster-56540.4;Cluster-23011.2;Cluster-27428.2;Cluster-57193.3;Cluster-49835.0	20	Cluster-56540.4;Cluster-57193.3	2	Cluster-63923.1;Cluster-68851.1;Cluster-42216.0;Cluster-68851.0;Cluster-68108.0;Cluster-41476.0;Cluster-34511.0;Cluster-59130.2;Cluster-62375.1;Cluster-40219.0;Cluster-23011.4;Cluster-41002.0;Cluster-4328.0;Cluster-62375.0;Cluster-67122.0;Cluster-23011.2;Cluster-27428.2;Cluster-49835.0	18	https://www.genome.jp/dbget-bin/www_bget?ko00905
ko02010	Environmental Information Processing	Membrane transport	ABC transporters	98/6213 1.58%	363/26854 1.35%	0.0469589	1	Cluster-36243.1;Cluster-43599.0;Cluster-42755.11;Cluster-16068.7;Cluster-62599.6;Cluster-42755.14;Cluster-16068.12;Cluster-42755.17;Cluster-63100.0;Cluster-40459.0;Cluster-40600.1;Cluster-52554.0;Cluster-16068.8;Cluster-43003.2;Cluster-69617.2;Cluster-42755.3;Cluster-51427.2;Cluster-53560.3;Cluster-16068.14;Cluster-49631.0;Cluster-62599.15;Cluster-38089.0;Cluster-62599.1;Cluster-68897.0;Cluster-6…	98	Cluster-40600.1;Cluster-52554.0;Cluster-69617.2;Cluster-51427.2;Cluster-68897.0;Cluster-67835.3;Cluster-13073.0;Cluster-62599.2;Cluster-69617.0;Cluster-16935.0;Cluster-50943.8;Cluster-50943.7;Cluster-60552.0;Cluster-64851.5;Cluster-67835.2;Cluster-64851.7;Cluster-61107.4;Cluster-65347.4;Cluster-64851.6;Cluster-50943.0;Cluster-51052.0;Cluster-50943.3;Cluster-50943.9;Cluster-10275.0;Cluster-52363.3…	34	Cluster-36243.1;Cluster-43599.0;Cluster-42755.11;Cluster-16068.7;Cluster-62599.6;Cluster-42755.14;Cluster-16068.12;Cluster-42755.17;Cluster-63100.0;Cluster-40459.0;Cluster-16068.8;Cluster-43003.2;Cluster-42755.3;Cluster-53560.3;Cluster-16068.14;Cluster-49631.0;Cluster-62599.15;Cluster-38089.0;Cluster-62599.1;Cluster-66912.1;Cluster-55305.6;Cluster-42755.12;Cluster-16068.6;Cluster-29058.2;Cluster-…	64	https://www.genome.jp/dbget-bin/www_bget?ko02010
ko00660	Metabolism	Carbohydrate metabolism	C5-Branched dibasic acid metabolism	8/6213 0.13%	19/26854 0.07%	0.0518603	1	Cluster-18008.0;Cluster-65339.0;Cluster-65339.2;Cluster-66149.0;Cluster-65339.3;Cluster-58425.2;Cluster-58425.4;Cluster-65339.1	8	Cluster-18008.0;Cluster-65339.0;Cluster-66149.0;Cluster-58425.2	4	Cluster-65339.2;Cluster-65339.3;Cluster-58425.4;Cluster-65339.1	4	https://www.genome.jp/dbget-bin/www_bget?ko00660
ko01210	Metabolism	Global and overview maps	2-Oxocarboxylic acid metabolism	68/6213 1.09%	247/26854 0.92%	0.060337	1	Cluster-64053.2;Cluster-64053.5;Cluster-64053.6;Cluster-52087.16;Cluster-64053.0;Cluster-64053.7;Cluster-64053.1;Cluster-50436.0;Cluster-70956.0;Cluster-67506.0;Cluster-60303.2;Cluster-18008.0;Cluster-34942.0;Cluster-58309.2;Cluster-58309.3;Cluster-52813.1;Cluster-61469.4;Cluster-69711.7;Cluster-43700.2;Cluster-50379.1;Cluster-65339.0;Cluster-45157.0;Cluster-45157.4;Cluster-14557.0;Cluster-60303.…	68	Cluster-64053.2;Cluster-64053.5;Cluster-64053.6;Cluster-64053.0;Cluster-64053.7;Cluster-64053.1;Cluster-70956.0;Cluster-60303.2;Cluster-18008.0;Cluster-52813.1;Cluster-61469.4;Cluster-43700.2;Cluster-65339.0;Cluster-60303.7;Cluster-66149.0;Cluster-18179.6;Cluster-52813.11;Cluster-45939.1;Cluster-63755.1;Cluster-32975.0;Cluster-45157.7;Cluster-58425.2;Cluster-18179.1;Cluster-59054.0;Cluster-61469.…	38	Cluster-52087.16;Cluster-50436.0;Cluster-67506.0;Cluster-34942.0;Cluster-58309.2;Cluster-58309.3;Cluster-69711.7;Cluster-50379.1;Cluster-45157.0;Cluster-45157.4;Cluster-14557.0;Cluster-65339.2;Cluster-65339.3;Cluster-69258.0;Cluster-52087.14;Cluster-1093.1;Cluster-7631.0;Cluster-4707.0;Cluster-63570.1;Cluster-64053.3;Cluster-21062.0;Cluster-1093.0;Cluster-64588.0;Cluster-18179.2;Cluster-18823.0;C…	30	https://www.genome.jp/dbget-bin/www_bget?ko01210
ko00450	Metabolism	Metabolism of other amino acids	Selenocompound metabolism	36/6213 0.58%	122/26854 0.45%	0.0616037	1	Cluster-19964.11;Cluster-19964.5;Cluster-19964.6;Cluster-25647.3;Cluster-28259.0;Cluster-61716.3;Cluster-66261.4;Cluster-19964.3;Cluster-19964.13;Cluster-62851.0;Cluster-52199.3;Cluster-62851.1;Cluster-19964.4;Cluster-66261.0;Cluster-66261.1;Cluster-25647.0;Cluster-19964.17;Cluster-25647.2;Cluster-25647.1;Cluster-27483.5;Cluster-19964.15;Cluster-28403.0;Cluster-62851.3;Cluster-2311.0;Cluster-7125…	36	Cluster-52199.3;Cluster-62851.1;Cluster-27483.5;Cluster-53853.0;Cluster-27483.6;Cluster-19964.16;Cluster-52199.0;Cluster-29398.1;Cluster-52586.0;Cluster-29035.0;Cluster-55087.0	11	Cluster-19964.11;Cluster-19964.5;Cluster-19964.6;Cluster-25647.3;Cluster-28259.0;Cluster-61716.3;Cluster-66261.4;Cluster-19964.3;Cluster-19964.13;Cluster-62851.0;Cluster-19964.4;Cluster-66261.0;Cluster-66261.1;Cluster-25647.0;Cluster-19964.17;Cluster-25647.2;Cluster-25647.1;Cluster-19964.15;Cluster-28403.0;Cluster-62851.3;Cluster-2311.0;Cluster-71256.0;Cluster-29259.0;Cluster-51596.4;Cluster-3965…	25	https://www.genome.jp/dbget-bin/www_bget?ko00450
ko00520	Metabolism	Carbohydrate metabolism	Amino sugar and nucleotide sugar metabolism	229/6213 3.69%	912/26854 3.4%	0.081977	1	Cluster-17552.0;Cluster-32337.1;Cluster-32826.0;Cluster-33723.0;Cluster-45578.0;Cluster-48993.0;Cluster-51627.2;Cluster-54491.3;Cluster-56094.3;Cluster-58567.1;Cluster-58863.0;Cluster-59719.0;Cluster-64773.2;Cluster-61882.1;Cluster-67972.1;Cluster-68668.0;Cluster-50899.1;Cluster-65197.0;Cluster-53914.5;Cluster-64773.4;Cluster-65197.6;Cluster-64773.7;Cluster-32337.0;Cluster-56772.4;Cluster-67972.5…	229	Cluster-58567.1;Cluster-46221.1;Cluster-58567.0;Cluster-53001.0;Cluster-54589.0;Cluster-67734.16;Cluster-67334.7;Cluster-65047.2;Cluster-60080.4;Cluster-57096.1;Cluster-69984.3;Cluster-20059.1;Cluster-71166.7;Cluster-67773.5;Cluster-65513.6;Cluster-68525.4;Cluster-61414.1;Cluster-25059.82;Cluster-61660.1;Cluster-67773.2;Cluster-62667.5;Cluster-63106.75;Cluster-61414.5;Cluster-44917.0;Cluster-5449…	77	Cluster-17552.0;Cluster-32337.1;Cluster-32826.0;Cluster-33723.0;Cluster-45578.0;Cluster-48993.0;Cluster-51627.2;Cluster-54491.3;Cluster-56094.3;Cluster-58863.0;Cluster-59719.0;Cluster-64773.2;Cluster-61882.1;Cluster-67972.1;Cluster-68668.0;Cluster-50899.1;Cluster-65197.0;Cluster-53914.5;Cluster-64773.4;Cluster-65197.6;Cluster-64773.7;Cluster-32337.0;Cluster-56772.4;Cluster-67972.5;Cluster-42383.3…	152	https://www.genome.jp/dbget-bin/www_bget?ko00520
ko00740	Metabolism	Metabolism of cofactors and vitamins	Riboflavin metabolism	31/6213 0.5%	106/26854 0.39%	0.0863799	1	Cluster-69387.3;Cluster-69387.4;Cluster-60168.1;Cluster-29293.1;Cluster-35712.0;Cluster-15297.79;Cluster-70081.1;Cluster-60168.5;Cluster-35435.0;Cluster-26634.0;Cluster-54881.0;Cluster-69387.2;Cluster-64390.0;Cluster-69387.1;Cluster-58311.5;Cluster-2417.0;Cluster-23536.0;Cluster-30936.0;Cluster-6444.5;Cluster-43871.0;Cluster-40430.0;Cluster-33124.0;Cluster-68150.3;Cluster-60168.3;Cluster-6444.6;C…	31	Cluster-15297.79;Cluster-23536.0;Cluster-6444.5;Cluster-33124.0;Cluster-68150.3;Cluster-6444.6;Cluster-59656.5;Cluster-59656.2;Cluster-59656.1;Cluster-59656.3	10	Cluster-69387.3;Cluster-69387.4;Cluster-60168.1;Cluster-29293.1;Cluster-35712.0;Cluster-70081.1;Cluster-60168.5;Cluster-35435.0;Cluster-26634.0;Cluster-54881.0;Cluster-69387.2;Cluster-64390.0;Cluster-69387.1;Cluster-58311.5;Cluster-2417.0;Cluster-30936.0;Cluster-43871.0;Cluster-40430.0;Cluster-60168.3;Cluster-60168.6;Cluster-53405.1	21	https://www.genome.jp/dbget-bin/www_bget?ko00740
ko00730	Metabolism	Metabolism of cofactors and vitamins	Thiamine metabolism	29/6213 0.47%	102/26854 0.38%	0.125598	1	Cluster-42027.3;Cluster-61633.4;Cluster-42027.2;Cluster-70240.2;Cluster-33002.0;Cluster-5184.5;Cluster-70486.1;Cluster-61633.2;Cluster-42553.0;Cluster-70240.3;Cluster-42027.0;Cluster-52728.0;Cluster-5184.6;Cluster-70240.8;Cluster-52946.0;Cluster-42027.1;Cluster-23536.0;Cluster-61633.0;Cluster-15017.2;Cluster-70240.7;Cluster-5184.2;Cluster-38414.1;Cluster-52946.1;Cluster-70240.9;Cluster-29749.1;Cl…	29	Cluster-42027.3;Cluster-42027.2;Cluster-70240.2;Cluster-33002.0;Cluster-70240.3;Cluster-42027.0;Cluster-70240.8;Cluster-52946.0;Cluster-42027.1;Cluster-23536.0;Cluster-61633.0;Cluster-70240.7;Cluster-5184.2;Cluster-38414.1;Cluster-52946.1;Cluster-70240.9;Cluster-29749.1;Cluster-52946.3;Cluster-52946.4	19	Cluster-61633.4;Cluster-5184.5;Cluster-70486.1;Cluster-61633.2;Cluster-42553.0;Cluster-52728.0;Cluster-5184.6;Cluster-15017.2;Cluster-61633.3;Cluster-51990.1	10	https://www.genome.jp/dbget-bin/www_bget?ko00730
ko00960	Metabolism	Biosynthesis of other secondary metabolites	Tropane, piperidine and pyridine alkaloid biosynthesis	39/6213 0.63%	142/26854 0.53%	0.130766	1	Cluster-36742.1;Cluster-8343.0;Cluster-19607.6;Cluster-18989.0;Cluster-19607.7;Cluster-46172.0;Cluster-57929.1;Cluster-19607.1;Cluster-63134.4;Cluster-39434.2;Cluster-57929.0;Cluster-19607.10;Cluster-39434.0;Cluster-45920.14;Cluster-20949.0;Cluster-18989.1;Cluster-19607.8;Cluster-61469.4;Cluster-40326.0;Cluster-69727.0;Cluster-19607.2;Cluster-19607.11;Cluster-19607.9;Cluster-19607.3;Cluster-58416…	39	Cluster-57929.1;Cluster-63134.4;Cluster-57929.0;Cluster-61469.4;Cluster-35752.9;Cluster-61469.0;Cluster-69727.5;Cluster-52777.0	8	Cluster-36742.1;Cluster-8343.0;Cluster-19607.6;Cluster-18989.0;Cluster-19607.7;Cluster-46172.0;Cluster-19607.1;Cluster-39434.2;Cluster-19607.10;Cluster-39434.0;Cluster-45920.14;Cluster-20949.0;Cluster-18989.1;Cluster-19607.8;Cluster-40326.0;Cluster-69727.0;Cluster-19607.2;Cluster-19607.11;Cluster-19607.9;Cluster-19607.3;Cluster-58416.0;Cluster-58416.1;Cluster-19607.4;Cluster-63134.2;Cluster-19607…	31	https://www.genome.jp/dbget-bin/www_bget?ko00960
ko01040	Metabolism	Lipid metabolism	Biosynthesis of unsaturated fatty acids	38/6213 0.61%	140/26854 0.52%	0.152385	1	Cluster-27900.2;Cluster-66821.5;Cluster-61228.2;Cluster-66821.4;Cluster-39738.0;Cluster-27900.1;Cluster-66821.1;Cluster-17613.14;Cluster-41347.0;Cluster-66821.2;Cluster-64167.6;Cluster-46161.1;Cluster-12715.0;Cluster-46161.0;Cluster-64167.2;Cluster-46161.5;Cluster-48375.0;Cluster-55795.0;Cluster-928.0;Cluster-6446.0;Cluster-63700.0;Cluster-66821.0;Cluster-46161.3;Cluster-7223.0;Cluster-7982.1;Clu…	38	Cluster-66821.5;Cluster-64167.2;Cluster-48375.0;Cluster-63700.0;Cluster-52067.2;Cluster-61793.6;Cluster-61793.0;Cluster-61793.3;Cluster-64535.3;Cluster-61793.5	10	Cluster-27900.2;Cluster-61228.2;Cluster-66821.4;Cluster-39738.0;Cluster-27900.1;Cluster-66821.1;Cluster-17613.14;Cluster-41347.0;Cluster-66821.2;Cluster-64167.6;Cluster-46161.1;Cluster-12715.0;Cluster-46161.0;Cluster-46161.5;Cluster-55795.0;Cluster-928.0;Cluster-6446.0;Cluster-66821.0;Cluster-46161.3;Cluster-7223.0;Cluster-7982.1;Cluster-46161.4;Cluster-65962.1;Cluster-64167.5;Cluster-64952.0;Clu…	28	https://www.genome.jp/dbget-bin/www_bget?ko01040
ko00965	Metabolism	Biosynthesis of other secondary metabolites	Betalain biosynthesis	10/6213 0.16%	31/26854 0.12%	0.159958	1	Cluster-70020.0;Cluster-20053.0;Cluster-27446.0;Cluster-57478.1;Cluster-55223.0;Cluster-32572.0;Cluster-27721.0;Cluster-5758.0;Cluster-1948.0;Cluster-39044.0	10	--	0	Cluster-70020.0;Cluster-20053.0;Cluster-27446.0;Cluster-57478.1;Cluster-55223.0;Cluster-32572.0;Cluster-27721.0;Cluster-5758.0;Cluster-1948.0;Cluster-39044.0	10	https://www.genome.jp/dbget-bin/www_bget?ko00965
ko00052	Metabolism	Carbohydrate metabolism	Galactose metabolism	124/6213 2%	496/26854 1.85%	0.173365	1	Cluster-15459.4;Cluster-29584.0;Cluster-42539.0;Cluster-44254.4;Cluster-54365.0;Cluster-68775.28;Cluster-68775.30;Cluster-43094.0;Cluster-65762.8;Cluster-63824.2;Cluster-62303.1;Cluster-69936.0;Cluster-56548.3;Cluster-56548.1;Cluster-66143.3;Cluster-69527.0;Cluster-54757.7;Cluster-58203.0;Cluster-42683.0;Cluster-68775.29;Cluster-52907.6;Cluster-54757.9;Cluster-58203.4;Cluster-52907.0;Cluster-6431…	124	Cluster-42539.0;Cluster-44254.4;Cluster-43094.0;Cluster-63824.2;Cluster-56548.3;Cluster-56548.1;Cluster-69527.0;Cluster-54757.9;Cluster-63824.1;Cluster-44254.3;Cluster-63824.0;Cluster-61820.2;Cluster-63824.6;Cluster-43094.2;Cluster-61820.1;Cluster-66858.1;Cluster-67773.5;Cluster-65513.6;Cluster-44254.0;Cluster-25059.82;Cluster-55934.1;Cluster-67773.2;Cluster-44254.2;Cluster-35169.0;Cluster-59445.…	55	Cluster-15459.4;Cluster-29584.0;Cluster-54365.0;Cluster-68775.28;Cluster-68775.30;Cluster-65762.8;Cluster-62303.1;Cluster-69936.0;Cluster-66143.3;Cluster-54757.7;Cluster-58203.0;Cluster-42683.0;Cluster-68775.29;Cluster-52907.6;Cluster-58203.4;Cluster-52907.0;Cluster-64315.0;Cluster-52907.2;Cluster-10976.1;Cluster-57756.0;Cluster-28187.1;Cluster-61733.0;Cluster-68775.27;Cluster-58203.6;Cluster-463…	69	https://www.genome.jp/dbget-bin/www_bget?ko00052
ko04070	Environmental Information Processing	Signal transduction	Phosphatidylinositol signaling system	89/6213 1.43%	351/26854 1.31%	0.176011	1	Cluster-39271.1;Cluster-52504.2;Cluster-45490.0;Cluster-47611.3;Cluster-53833.12;Cluster-46702.0;Cluster-69714.9;Cluster-52504.0;Cluster-50309.0;Cluster-39271.0;Cluster-69714.6;Cluster-57273.5;Cluster-69714.13;Cluster-57066.1;Cluster-69714.7;Cluster-38337.2;Cluster-69714.1;Cluster-69714.11;Cluster-62498.0;Cluster-64637.1;Cluster-62660.0;Cluster-4002.0;Cluster-64463.1;Cluster-59155.0;Cluster-69714…	89	Cluster-69714.9;Cluster-50309.0;Cluster-69714.6;Cluster-69714.13;Cluster-57066.1;Cluster-69714.7;Cluster-38337.2;Cluster-69714.11;Cluster-42095.0;Cluster-38337.0;Cluster-55921.6;Cluster-32141.3;Cluster-46493.0;Cluster-39564.0;Cluster-31221.0;Cluster-40895.0;Cluster-65838.2;Cluster-29466.13;Cluster-68547.4;Cluster-29466.8;Cluster-55921.1;Cluster-48087.4;Cluster-29466.5;Cluster-7038.5;Cluster-61138…	35	Cluster-39271.1;Cluster-52504.2;Cluster-45490.0;Cluster-47611.3;Cluster-53833.12;Cluster-46702.0;Cluster-52504.0;Cluster-39271.0;Cluster-57273.5;Cluster-69714.1;Cluster-62498.0;Cluster-64637.1;Cluster-62660.0;Cluster-4002.0;Cluster-64463.1;Cluster-59155.0;Cluster-69714.8;Cluster-55921.3;Cluster-58679.49;Cluster-53833.10;Cluster-44181.1;Cluster-69714.5;Cluster-53119.0;Cluster-57319.0;Cluster-68993…	54	https://www.genome.jp/dbget-bin/www_bget?ko04070
ko01250	Metabolism	Global and overview maps	Biosynthesis of nucleotide sugars	158/6213 2.54%	647/26854 2.41%	0.229479	1	Cluster-45578.0;Cluster-48993.0;Cluster-51627.2;Cluster-54491.3;Cluster-64773.2;Cluster-61882.1;Cluster-67972.1;Cluster-68668.0;Cluster-50899.1;Cluster-53914.5;Cluster-64773.4;Cluster-64773.7;Cluster-56772.4;Cluster-67972.5;Cluster-46221.1;Cluster-45532.0;Cluster-66143.3;Cluster-53914.3;Cluster-55394.0;Cluster-67972.2;Cluster-63054.0;Cluster-55103.0;Cluster-38490.0;Cluster-65047.0;Cluster-23645.0…	158	Cluster-46221.1;Cluster-67334.7;Cluster-65047.2;Cluster-60080.4;Cluster-71166.7;Cluster-67773.5;Cluster-65513.6;Cluster-68525.4;Cluster-61414.1;Cluster-25059.82;Cluster-61660.1;Cluster-67773.2;Cluster-61414.5;Cluster-54491.2;Cluster-55124.1;Cluster-31518.0;Cluster-64099.7;Cluster-62789.2;Cluster-69415.3;Cluster-66143.10;Cluster-48438.11;Cluster-55636.6;Cluster-42846.0;Cluster-33439.6;Cluster-3513…	50	Cluster-45578.0;Cluster-48993.0;Cluster-51627.2;Cluster-54491.3;Cluster-64773.2;Cluster-61882.1;Cluster-67972.1;Cluster-68668.0;Cluster-50899.1;Cluster-53914.5;Cluster-64773.4;Cluster-64773.7;Cluster-56772.4;Cluster-67972.5;Cluster-45532.0;Cluster-66143.3;Cluster-53914.3;Cluster-55394.0;Cluster-67972.2;Cluster-63054.0;Cluster-55103.0;Cluster-38490.0;Cluster-65047.0;Cluster-23645.0;Cluster-61581.2…	108	https://www.genome.jp/dbget-bin/www_bget?ko01250
ko04145	Cellular Processes	Transport and catabolism	Phagosome	133/6213 2.14%	542/26854 2.02%	0.231209	1	Cluster-2586.0;Cluster-28407.11;Cluster-28407.18;Cluster-28407.20;Cluster-28407.9;Cluster-38425.0;Cluster-38425.1;Cluster-38425.8;Cluster-9743.10;Cluster-49285.1;Cluster-47611.3;Cluster-28407.17;Cluster-28407.3;Cluster-38425.6;Cluster-28407.5;Cluster-38425.4;Cluster-49285.4;Cluster-49718.2;Cluster-15448.2;Cluster-15448.1;Cluster-17585.5;Cluster-28407.13;Cluster-65960.3;Cluster-9743.19;Cluster-384…	133	Cluster-65960.3;Cluster-46478.2;Cluster-52576.0;Cluster-58417.6;Cluster-65379.2;Cluster-57258.22;Cluster-69743.4;Cluster-53065.1;Cluster-47872.12;Cluster-65379.3;Cluster-46478.8;Cluster-27014.0;Cluster-28491.6;Cluster-8452.47;Cluster-46478.10;Cluster-67286.12;Cluster-70858.19;Cluster-67286.14;Cluster-8452.39;Cluster-58417.3;Cluster-51857.19;Cluster-58417.1;Cluster-70506.7;Cluster-52495.4;Cluster-…	41	Cluster-2586.0;Cluster-28407.11;Cluster-28407.18;Cluster-28407.20;Cluster-28407.9;Cluster-38425.0;Cluster-38425.1;Cluster-38425.8;Cluster-9743.10;Cluster-49285.1;Cluster-47611.3;Cluster-28407.17;Cluster-28407.3;Cluster-38425.6;Cluster-28407.5;Cluster-38425.4;Cluster-49285.4;Cluster-49718.2;Cluster-15448.2;Cluster-15448.1;Cluster-17585.5;Cluster-28407.13;Cluster-9743.19;Cluster-38425.9;Cluster-217…	92	https://www.genome.jp/dbget-bin/www_bget?ko04145
ko00240	Metabolism	Nucleotide metabolism	Pyrimidine metabolism	76/6213 1.22%	306/26854 1.14%	0.258436	1	Cluster-56829.0;Cluster-39855.5;Cluster-22565.0;Cluster-15838.0;Cluster-24608.0;Cluster-35948.1;Cluster-51606.0;Cluster-39196.3;Cluster-70776.5;Cluster-22565.1;Cluster-61292.0;Cluster-67020.9;Cluster-47368.2;Cluster-56878.1;Cluster-9912.0;Cluster-70082.7;Cluster-54728.0;Cluster-65827.0;Cluster-70082.5;Cluster-38054.0;Cluster-53198.0;Cluster-35948.0;Cluster-54881.0;Cluster-51606.1;Cluster-29060.4;…	76	Cluster-56829.0;Cluster-39855.5;Cluster-70776.5;Cluster-47368.2;Cluster-54728.0;Cluster-70082.5;Cluster-38054.0;Cluster-51606.1;Cluster-29060.4;Cluster-41192.14;Cluster-41192.11;Cluster-6420.1;Cluster-29060.0;Cluster-70785.1;Cluster-6444.5;Cluster-36173.1;Cluster-46758.0;Cluster-28594.0;Cluster-28881.1;Cluster-28334.11;Cluster-61801.1;Cluster-70776.1;Cluster-70785.6;Cluster-68538.5;Cluster-28334.…	35	Cluster-22565.0;Cluster-15838.0;Cluster-24608.0;Cluster-35948.1;Cluster-51606.0;Cluster-39196.3;Cluster-22565.1;Cluster-61292.0;Cluster-67020.9;Cluster-56878.1;Cluster-9912.0;Cluster-70082.7;Cluster-65827.0;Cluster-53198.0;Cluster-35948.0;Cluster-54881.0;Cluster-37292.0;Cluster-70082.8;Cluster-65827.1;Cluster-2417.0;Cluster-52588.0;Cluster-10567.0;Cluster-68538.4;Cluster-68819.0;Cluster-66539.5;C…	41	https://www.genome.jp/dbget-bin/www_bget?ko00240
ko00591	Metabolism	Lipid metabolism	Linoleic acid metabolism	37/6213 0.6%	145/26854 0.54%	0.276131	1	Cluster-3255.11;Cluster-3255.7;Cluster-36584.0;Cluster-51451.0;Cluster-44566.0;Cluster-3255.8;Cluster-35380.1;Cluster-61126.5;Cluster-16318.0;Cluster-38147.0;Cluster-59153.1;Cluster-43244.0;Cluster-61126.2;Cluster-3255.4;Cluster-3255.9;Cluster-46674.0;Cluster-1921.0;Cluster-3255.2;Cluster-61126.4;Cluster-18347.7;Cluster-30942.0;Cluster-18347.9;Cluster-62835.0;Cluster-8377.0;Cluster-29187.37;Clust…	37	Cluster-36584.0;Cluster-18347.7;Cluster-18347.9;Cluster-62835.0;Cluster-29187.37;Cluster-9720.6;Cluster-32769.5;Cluster-29187.34;Cluster-29050.0;Cluster-33732.0;Cluster-59153.0;Cluster-30003.0	12	Cluster-3255.11;Cluster-3255.7;Cluster-51451.0;Cluster-44566.0;Cluster-3255.8;Cluster-35380.1;Cluster-61126.5;Cluster-16318.0;Cluster-38147.0;Cluster-59153.1;Cluster-43244.0;Cluster-61126.2;Cluster-3255.4;Cluster-3255.9;Cluster-46674.0;Cluster-1921.0;Cluster-3255.2;Cluster-61126.4;Cluster-30942.0;Cluster-8377.0;Cluster-3255.5;Cluster-61126.1;Cluster-59153.4;Cluster-61126.3;Cluster-32769.9	25	https://www.genome.jp/dbget-bin/www_bget?ko00591
ko00710	Metabolism	Energy metabolism	Carbon fixation in photosynthetic organisms	114/6213 1.83%	470/26854 1.75%	0.297334	1	Cluster-33041.1;Cluster-68100.1;Cluster-69089.0;Cluster-68100.0;Cluster-52087.16;Cluster-12210.0;Cluster-50436.0;Cluster-68100.3;Cluster-48400.3;Cluster-2724.4;Cluster-61567.9;Cluster-49444.0;Cluster-70898.0;Cluster-44290.1;Cluster-2724.12;Cluster-39012.35;Cluster-62945.2;Cluster-46884.0;Cluster-33041.6;Cluster-26287.2;Cluster-70898.2;Cluster-59587.0;Cluster-65103.0;Cluster-69089.5;Cluster-61469.…	114	Cluster-12210.0;Cluster-61567.9;Cluster-62945.2;Cluster-65103.0;Cluster-61469.4;Cluster-61194.1;Cluster-61194.4;Cluster-44258.8;Cluster-4351.6;Cluster-61194.7;Cluster-5809.56;Cluster-62945.1;Cluster-5809.64;Cluster-33851.10;Cluster-10284.0;Cluster-47428.0;Cluster-5809.58;Cluster-44258.0;Cluster-47874.0;Cluster-46683.0;Cluster-5809.59;Cluster-2724.3;Cluster-2724.9;Cluster-70573.9;Cluster-5809.61;C…	41	Cluster-33041.1;Cluster-68100.1;Cluster-69089.0;Cluster-68100.0;Cluster-52087.16;Cluster-50436.0;Cluster-68100.3;Cluster-48400.3;Cluster-2724.4;Cluster-49444.0;Cluster-70898.0;Cluster-44290.1;Cluster-2724.12;Cluster-39012.35;Cluster-46884.0;Cluster-33041.6;Cluster-26287.2;Cluster-70898.2;Cluster-59587.0;Cluster-69089.5;Cluster-69089.7;Cluster-69089.13;Cluster-39012.17;Cluster-69089.16;Cluster-439…	73	https://www.genome.jp/dbget-bin/www_bget?ko00710
ko00053	Metabolism	Carbohydrate metabolism	Ascorbate and aldarate metabolism	92/6213 1.48%	378/26854 1.41%	0.306833	1	Cluster-45578.0;Cluster-48993.0;Cluster-51134.0;Cluster-51627.2;Cluster-66607.1;Cluster-69692.1;Cluster-50899.1;Cluster-66607.0;Cluster-32182.6;Cluster-46221.1;Cluster-41374.3;Cluster-6598.0;Cluster-45532.0;Cluster-65079.1;Cluster-65780.15;Cluster-16450.0;Cluster-57671.0;Cluster-69692.2;Cluster-61072.0;Cluster-61072.1;Cluster-52246.0;Cluster-40539.0;Cluster-66862.0;Cluster-41374.1;Cluster-69835.4…	92	Cluster-32182.6;Cluster-46221.1;Cluster-40539.0;Cluster-41374.1;Cluster-69835.4;Cluster-61799.4;Cluster-70956.4;Cluster-65780.16;Cluster-70956.3;Cluster-32182.12;Cluster-25059.82;Cluster-37491.1;Cluster-52087.8;Cluster-53596.1;Cluster-59280.0;Cluster-65780.19;Cluster-52087.6;Cluster-62789.2;Cluster-48438.11;Cluster-55636.6;Cluster-52087.3;Cluster-24290.0;Cluster-41374.2;Cluster-52087.4;Cluster-48…	35	Cluster-45578.0;Cluster-48993.0;Cluster-51134.0;Cluster-51627.2;Cluster-66607.1;Cluster-69692.1;Cluster-50899.1;Cluster-66607.0;Cluster-41374.3;Cluster-6598.0;Cluster-45532.0;Cluster-65079.1;Cluster-65780.15;Cluster-16450.0;Cluster-57671.0;Cluster-69692.2;Cluster-61072.0;Cluster-61072.1;Cluster-52246.0;Cluster-66862.0;Cluster-57016.2;Cluster-45119.0;Cluster-69692.3;Cluster-57671.1;Cluster-32603.0…	57	https://www.genome.jp/dbget-bin/www_bget?ko00053
ko03450	Genetic Information Processing	Replication and repair	Non-homologous end-joining	13/6213 0.21%	48/26854 0.18%	0.308228	1	Cluster-3452.0;Cluster-65500.4;Cluster-58102.7;Cluster-24835.4;Cluster-21380.10;Cluster-21380.2;Cluster-24835.5;Cluster-24835.0;Cluster-22839.0;Cluster-24835.7;Cluster-21380.9;Cluster-21380.0;Cluster-65500.0	13	Cluster-65500.4;Cluster-58102.7;Cluster-24835.4;Cluster-21380.2;Cluster-22839.0;Cluster-21380.0;Cluster-65500.0	7	Cluster-3452.0;Cluster-21380.10;Cluster-24835.5;Cluster-24835.0;Cluster-24835.7;Cluster-21380.9	6	https://www.genome.jp/dbget-bin/www_bget?ko03450
ko01240	Metabolism	Global and overview maps	Biosynthesis of cofactors	305/6213 4.91%	1286/26854 4.79%	0.316872	1	Cluster-17946.0;Cluster-29143.11;Cluster-29143.6;Cluster-33065.0;Cluster-42056.2;Cluster-45423.1;Cluster-45423.2;Cluster-45578.0;Cluster-48993.0;Cluster-51134.0;Cluster-51627.2;Cluster-66607.1;Cluster-29143.0;Cluster-50899.1;Cluster-66607.0;Cluster-42027.3;Cluster-61633.4;Cluster-56829.0;Cluster-60168.1;Cluster-53974.14;Cluster-39284.0;Cluster-32182.6;Cluster-42056.4;Cluster-68510.0;Cluster-30683…	305	Cluster-42027.3;Cluster-56829.0;Cluster-39284.0;Cluster-32182.6;Cluster-68510.0;Cluster-30683.0;Cluster-42027.2;Cluster-47898.0;Cluster-70240.2;Cluster-54839.3;Cluster-41591.0;Cluster-28334.18;Cluster-41266.1;Cluster-15297.79;Cluster-70082.5;Cluster-65047.2;Cluster-61613.1;Cluster-28831.2;Cluster-66922.9;Cluster-70240.3;Cluster-42027.0;Cluster-63084.7;Cluster-71347.4;Cluster-70956.4;Cluster-41266…	129	Cluster-17946.0;Cluster-29143.11;Cluster-29143.6;Cluster-33065.0;Cluster-42056.2;Cluster-45423.1;Cluster-45423.2;Cluster-45578.0;Cluster-48993.0;Cluster-51134.0;Cluster-51627.2;Cluster-66607.1;Cluster-29143.0;Cluster-50899.1;Cluster-66607.0;Cluster-61633.4;Cluster-60168.1;Cluster-53974.14;Cluster-42056.4;Cluster-39284.1;Cluster-60598.6;Cluster-47539.0;Cluster-6598.0;Cluster-45532.0;Cluster-65199.…	176	https://www.genome.jp/dbget-bin/www_bget?ko01240
ko00966	Metabolism	Biosynthesis of other secondary metabolites	Glucosinolate biosynthesis	2/6213 0.03%	5/26854 0.02%	0.32792	1	Cluster-34942.0;Cluster-69258.0	2	--	0	Cluster-34942.0;Cluster-69258.0	2	https://www.genome.jp/dbget-bin/www_bget?ko00966
ko00750	Metabolism	Metabolism of cofactors and vitamins	Vitamin B6 metabolism	10/6213 0.16%	37/26854 0.14%	0.345969	1	Cluster-47835.0;Cluster-47835.1;Cluster-55967.0;Cluster-48449.0;Cluster-48449.1;Cluster-12184.0;Cluster-30585.1;Cluster-38455.0;Cluster-35794.0;Cluster-51566.0	10	Cluster-30585.1;Cluster-38455.0;Cluster-51566.0	3	Cluster-47835.0;Cluster-47835.1;Cluster-55967.0;Cluster-48449.0;Cluster-48449.1;Cluster-12184.0;Cluster-35794.0	7	https://www.genome.jp/dbget-bin/www_bget?ko00750
ko00051	Metabolism	Carbohydrate metabolism	Fructose and mannose metabolism	87/6213 1.4%	361/26854 1.34%	0.350651	1	Cluster-54491.3;Cluster-64773.2;Cluster-68100.1;Cluster-61882.1;Cluster-68668.0;Cluster-68100.0;Cluster-64773.4;Cluster-28151.0;Cluster-64773.7;Cluster-68100.3;Cluster-62303.1;Cluster-56548.3;Cluster-46649.0;Cluster-48400.3;Cluster-36838.0;Cluster-56548.1;Cluster-66143.3;Cluster-69527.0;Cluster-55394.0;Cluster-36941.0;Cluster-42683.0;Cluster-69326.0;Cluster-65047.0;Cluster-55411.2;Cluster-69135.1…	87	Cluster-56548.3;Cluster-36838.0;Cluster-56548.1;Cluster-69527.0;Cluster-36941.0;Cluster-69135.1;Cluster-61194.1;Cluster-61194.4;Cluster-65047.2;Cluster-61194.7;Cluster-71166.7;Cluster-29157.1;Cluster-63602.7;Cluster-32266.0;Cluster-61414.1;Cluster-47428.0;Cluster-61414.5;Cluster-54491.2;Cluster-20743.9;Cluster-54742.10;Cluster-66143.10;Cluster-52186.4;Cluster-35090.0;Cluster-20743.7;Cluster-71166…	37	Cluster-54491.3;Cluster-64773.2;Cluster-68100.1;Cluster-61882.1;Cluster-68668.0;Cluster-68100.0;Cluster-64773.4;Cluster-28151.0;Cluster-64773.7;Cluster-68100.3;Cluster-62303.1;Cluster-46649.0;Cluster-48400.3;Cluster-66143.3;Cluster-55394.0;Cluster-42683.0;Cluster-69326.0;Cluster-65047.0;Cluster-55411.2;Cluster-57756.0;Cluster-66552.6;Cluster-68100.4;Cluster-64773.3;Cluster-1238.0;Cluster-48400.2;…	50	https://www.genome.jp/dbget-bin/www_bget?ko00051
ko00590	Metabolism	Lipid metabolism	Arachidonic acid metabolism	17/6213 0.27%	66/26854 0.25%	0.351288	1	Cluster-24688.1;Cluster-46292.0;Cluster-48427.0;Cluster-69389.0;Cluster-65796.3;Cluster-50537.0;Cluster-66099.0;Cluster-35380.1;Cluster-16318.0;Cluster-38147.0;Cluster-70885.7;Cluster-46674.0;Cluster-41828.0;Cluster-70885.4;Cluster-65796.0;Cluster-44180.0;Cluster-67503.3	17	Cluster-50537.0;Cluster-66099.0;Cluster-41828.0;Cluster-70885.4;Cluster-65796.0;Cluster-44180.0	6	Cluster-24688.1;Cluster-46292.0;Cluster-48427.0;Cluster-69389.0;Cluster-65796.3;Cluster-35380.1;Cluster-16318.0;Cluster-38147.0;Cluster-70885.7;Cluster-46674.0;Cluster-67503.3	11	https://www.genome.jp/dbget-bin/www_bget?ko00590
ko00770	Metabolism	Metabolism of cofactors and vitamins	Pantothenate and CoA biosynthesis	50/6213 0.8%	205/26854 0.76%	0.36052	1	Cluster-64053.2;Cluster-64053.5;Cluster-64053.6;Cluster-64053.0;Cluster-64053.7;Cluster-32182.6;Cluster-61251.5;Cluster-64053.1;Cluster-68510.0;Cluster-24608.0;Cluster-18008.0;Cluster-34942.0;Cluster-26445.0;Cluster-57671.0;Cluster-61251.2;Cluster-57671.1;Cluster-54881.0;Cluster-61251.3;Cluster-66149.0;Cluster-70956.4;Cluster-6420.1;Cluster-61251.0;Cluster-69258.0;Cluster-2417.0;Cluster-70956.3;C…	50	Cluster-64053.2;Cluster-64053.5;Cluster-64053.6;Cluster-64053.0;Cluster-64053.7;Cluster-32182.6;Cluster-64053.1;Cluster-68510.0;Cluster-18008.0;Cluster-66149.0;Cluster-70956.4;Cluster-6420.1;Cluster-70956.3;Cluster-32182.12;Cluster-23851.9;Cluster-6444.5;Cluster-48549.8;Cluster-6444.6;Cluster-23851.10;Cluster-43440.2;Cluster-64053.4;Cluster-48549.4;Cluster-64327.0;Cluster-48549.12	24	Cluster-61251.5;Cluster-24608.0;Cluster-34942.0;Cluster-26445.0;Cluster-57671.0;Cluster-61251.2;Cluster-57671.1;Cluster-54881.0;Cluster-61251.3;Cluster-61251.0;Cluster-69258.0;Cluster-2417.0;Cluster-65725.10;Cluster-43440.16;Cluster-39277.0;Cluster-70956.2;Cluster-43440.1;Cluster-64053.3;Cluster-53510.0;Cluster-43440.17;Cluster-43440.0;Cluster-70956.1;Cluster-34256.0;Cluster-67834.0;Cluster-65725…	26	https://www.genome.jp/dbget-bin/www_bget?ko00770
ko00561	Metabolism	Lipid metabolism	Glycerolipid metabolism	99/6213 1.59%	414/26854 1.54%	0.371418	1	Cluster-51134.0;Cluster-60238.1;Cluster-64537.0;Cluster-32182.6;Cluster-53833.12;Cluster-39571.1;Cluster-39571.0;Cluster-56250.0;Cluster-6598.0;Cluster-63697.1;Cluster-65079.1;Cluster-59476.0;Cluster-53617.0;Cluster-16450.0;Cluster-54272.0;Cluster-40423.2;Cluster-57671.0;Cluster-60971.2;Cluster-70097.8;Cluster-70097.3;Cluster-55726.0;Cluster-57273.5;Cluster-40423.1;Cluster-23084.4;Cluster-56257.0…	99	Cluster-60238.1;Cluster-32182.6;Cluster-40423.1;Cluster-56257.0;Cluster-50633.0;Cluster-63725.5;Cluster-70956.4;Cluster-18431.3;Cluster-18431.1;Cluster-70956.3;Cluster-32182.12;Cluster-23084.2;Cluster-28190.0;Cluster-37491.1;Cluster-52087.8;Cluster-70097.0;Cluster-49548.0;Cluster-45128.2;Cluster-18431.4;Cluster-45454.0;Cluster-52087.6;Cluster-60971.0;Cluster-39501.0;Cluster-63108.0;Cluster-52087.…	33	Cluster-51134.0;Cluster-64537.0;Cluster-53833.12;Cluster-39571.1;Cluster-39571.0;Cluster-56250.0;Cluster-6598.0;Cluster-63697.1;Cluster-65079.1;Cluster-59476.0;Cluster-53617.0;Cluster-16450.0;Cluster-54272.0;Cluster-40423.2;Cluster-57671.0;Cluster-60971.2;Cluster-70097.8;Cluster-70097.3;Cluster-55726.0;Cluster-57273.5;Cluster-23084.4;Cluster-39571.4;Cluster-53311.0;Cluster-38147.0;Cluster-63697.0…	66	https://www.genome.jp/dbget-bin/www_bget?ko00561
ko00270	Metabolism	Amino acid metabolism	Cysteine and methionine metabolism	127/6213 2.04%	536/26854 2%	0.395169	1	Cluster-19964.11;Cluster-19964.5;Cluster-19964.6;Cluster-28259.0;Cluster-29143.11;Cluster-29143.6;Cluster-36742.1;Cluster-45417.0;Cluster-54578.2;Cluster-54578.6;Cluster-62191.3;Cluster-63596.0;Cluster-66261.4;Cluster-69019.3;Cluster-69019.4;Cluster-29143.0;Cluster-25861.6;Cluster-68098.4;Cluster-71419.28;Cluster-19964.3;Cluster-68098.3;Cluster-19964.13;Cluster-46172.0;Cluster-62191.0;Cluster-249…	127	Cluster-25861.6;Cluster-62191.0;Cluster-70004.2;Cluster-61469.4;Cluster-43700.2;Cluster-44258.8;Cluster-57939.0;Cluster-24949.0;Cluster-42231.49;Cluster-47511.1;Cluster-53721.5;Cluster-38966.2;Cluster-53853.0;Cluster-63755.1;Cluster-19964.16;Cluster-44258.0;Cluster-18871.0;Cluster-60063.1;Cluster-34626.3;Cluster-55230.8;Cluster-35752.9;Cluster-34626.1;Cluster-61469.0;Cluster-56002.4;Cluster-15847…	40	Cluster-19964.11;Cluster-19964.5;Cluster-19964.6;Cluster-28259.0;Cluster-29143.11;Cluster-29143.6;Cluster-36742.1;Cluster-45417.0;Cluster-54578.2;Cluster-54578.6;Cluster-62191.3;Cluster-63596.0;Cluster-66261.4;Cluster-69019.3;Cluster-69019.4;Cluster-29143.0;Cluster-68098.4;Cluster-71419.28;Cluster-19964.3;Cluster-68098.3;Cluster-19964.13;Cluster-46172.0;Cluster-24949.1;Cluster-34942.0;Cluster-291…	87	https://www.genome.jp/dbget-bin/www_bget?ko00270
ko00514	Metabolism	Glycan biosynthesis and metabolism	Other types of O-glycan biosynthesis	23/6213 0.37%	93/26854 0.35%	0.396401	1	Cluster-57585.0;Cluster-69679.8;Cluster-36635.10;Cluster-69321.0;Cluster-71450.4;Cluster-71450.6;Cluster-49091.1;Cluster-36635.11;Cluster-60716.4;Cluster-71450.2;Cluster-69321.5;Cluster-19351.5;Cluster-36635.5;Cluster-69679.7;Cluster-71450.5;Cluster-69321.7;Cluster-49091.4;Cluster-69679.5;Cluster-69679.4;Cluster-69321.3;Cluster-60716.6;Cluster-5182.0;Cluster-33892.4	23	Cluster-69679.8;Cluster-36635.11;Cluster-36635.5;Cluster-69679.7;Cluster-49091.4;Cluster-69679.5;Cluster-69679.4;Cluster-69321.3;Cluster-60716.6	9	Cluster-57585.0;Cluster-36635.10;Cluster-69321.0;Cluster-71450.4;Cluster-71450.6;Cluster-49091.1;Cluster-60716.4;Cluster-71450.2;Cluster-69321.5;Cluster-19351.5;Cluster-71450.5;Cluster-69321.7;Cluster-5182.0;Cluster-33892.4	14	https://www.genome.jp/dbget-bin/www_bget?ko00514
ko00950	Metabolism	Biosynthesis of other secondary metabolites	Isoquinoline alkaloid biosynthesis	34/6213 0.55%	140/26854 0.52%	0.405276	1	Cluster-36742.1;Cluster-70020.0;Cluster-68506.0;Cluster-46172.0;Cluster-39434.2;Cluster-60494.5;Cluster-30949.0;Cluster-39263.0;Cluster-39434.0;Cluster-27446.0;Cluster-61469.4;Cluster-69727.0;Cluster-55223.0;Cluster-12333.0;Cluster-60494.6;Cluster-32572.0;Cluster-50003.0;Cluster-27721.0;Cluster-60590.0;Cluster-9847.0;Cluster-10089.0;Cluster-26055.0;Cluster-7631.0;Cluster-13416.0;Cluster-4707.0;Cl…	34	Cluster-61469.4;Cluster-60494.6;Cluster-35752.9;Cluster-61469.0;Cluster-69727.5;Cluster-52777.0	6	Cluster-36742.1;Cluster-70020.0;Cluster-68506.0;Cluster-46172.0;Cluster-39434.2;Cluster-60494.5;Cluster-30949.0;Cluster-39263.0;Cluster-39434.0;Cluster-27446.0;Cluster-69727.0;Cluster-55223.0;Cluster-12333.0;Cluster-32572.0;Cluster-50003.0;Cluster-27721.0;Cluster-60590.0;Cluster-9847.0;Cluster-10089.0;Cluster-26055.0;Cluster-7631.0;Cluster-13416.0;Cluster-4707.0;Cluster-5758.0;Cluster-1948.0;Clus…	28	https://www.genome.jp/dbget-bin/www_bget?ko00950
ko00402	Metabolism	Biosynthesis of other secondary metabolites	Benzoxazinoid biosynthesis	3/6213 0.05%	10/26854 0.04%	0.417884	1	Cluster-28364.0;Cluster-41978.0;Cluster-41978.1	3	--	0	Cluster-28364.0;Cluster-41978.0;Cluster-41978.1	3	https://www.genome.jp/dbget-bin/www_bget?ko00402
ko00400	Metabolism	Amino acid metabolism	Phenylalanine, tyrosine and tryptophan biosynthesis	51/6213 0.82%	214/26854 0.8%	0.430619	1	Cluster-36742.1;Cluster-55036.0;Cluster-62820.4;Cluster-65355.2;Cluster-36583.0;Cluster-64019.6;Cluster-36583.1;Cluster-37512.0;Cluster-46172.0;Cluster-57665.5;Cluster-63134.4;Cluster-62820.3;Cluster-39434.2;Cluster-39434.0;Cluster-43055.0;Cluster-57665.2;Cluster-36711.0;Cluster-60200.1;Cluster-61469.4;Cluster-62120.1;Cluster-55219.4;Cluster-69727.0;Cluster-60818.0;Cluster-62820.1;Cluster-69868.0…	51	Cluster-63134.4;Cluster-61469.4;Cluster-18131.0;Cluster-69618.4;Cluster-65355.0;Cluster-64019.5;Cluster-35752.9;Cluster-50310.0;Cluster-61469.0;Cluster-69727.5;Cluster-52777.0;Cluster-48201.0;Cluster-69618.6;Cluster-44463.0;Cluster-60200.2	15	Cluster-36742.1;Cluster-55036.0;Cluster-62820.4;Cluster-65355.2;Cluster-36583.0;Cluster-64019.6;Cluster-36583.1;Cluster-37512.0;Cluster-46172.0;Cluster-57665.5;Cluster-62820.3;Cluster-39434.2;Cluster-39434.0;Cluster-43055.0;Cluster-57665.2;Cluster-36711.0;Cluster-60200.1;Cluster-62120.1;Cluster-55219.4;Cluster-69727.0;Cluster-60818.0;Cluster-62820.1;Cluster-69868.0;Cluster-63134.2;Cluster-48441.0…	36	https://www.genome.jp/dbget-bin/www_bget?ko00400
ko00564	Metabolism	Lipid metabolism	Glycerophospholipid metabolism	124/6213 2%	527/26854 1.96%	0.431435	1	Cluster-19730.0;Cluster-42006.6;Cluster-70597.0;Cluster-60755.0;Cluster-45878.0;Cluster-53833.12;Cluster-39571.1;Cluster-39571.0;Cluster-42006.4;Cluster-63697.1;Cluster-54999.3;Cluster-34349.0;Cluster-59476.0;Cluster-53617.0;Cluster-61595.2;Cluster-60971.2;Cluster-50695.0;Cluster-64568.3;Cluster-45807.0;Cluster-56734.2;Cluster-35380.1;Cluster-62946.4;Cluster-65356.0;Cluster-57273.5;Cluster-23084.…	124	Cluster-61595.2;Cluster-56734.2;Cluster-62946.4;Cluster-63725.5;Cluster-42095.0;Cluster-23495.10;Cluster-61595.3;Cluster-56994.37;Cluster-64813.0;Cluster-54312.1;Cluster-46493.0;Cluster-23084.2;Cluster-23495.7;Cluster-45128.2;Cluster-45454.0;Cluster-56994.30;Cluster-60971.0;Cluster-47673.0;Cluster-56994.35;Cluster-56734.5;Cluster-67026.12;Cluster-39501.0;Cluster-63108.0;Cluster-67026.5;Cluster-38…	38	Cluster-19730.0;Cluster-42006.6;Cluster-70597.0;Cluster-60755.0;Cluster-45878.0;Cluster-53833.12;Cluster-39571.1;Cluster-39571.0;Cluster-42006.4;Cluster-63697.1;Cluster-54999.3;Cluster-34349.0;Cluster-59476.0;Cluster-53617.0;Cluster-60971.2;Cluster-50695.0;Cluster-64568.3;Cluster-45807.0;Cluster-35380.1;Cluster-65356.0;Cluster-57273.5;Cluster-23084.4;Cluster-16318.0;Cluster-39571.4;Cluster-71179.…	86	https://www.genome.jp/dbget-bin/www_bget?ko00564
ko01232	Metabolism	Global and overview maps	Nucleotide metabolism	98/6213 1.58%	417/26854 1.55%	0.448442	1	Cluster-68452.1;Cluster-61633.4;Cluster-39855.5;Cluster-22565.0;Cluster-15838.0;Cluster-35948.1;Cluster-47898.0;Cluster-51606.0;Cluster-70240.2;Cluster-39196.3;Cluster-70776.5;Cluster-22565.1;Cluster-61292.0;Cluster-56084.9;Cluster-67020.9;Cluster-47368.2;Cluster-56878.1;Cluster-9912.0;Cluster-70082.7;Cluster-54728.0;Cluster-65827.0;Cluster-70082.5;Cluster-61633.2;Cluster-38054.0;Cluster-42553.0;…	98	Cluster-39855.5;Cluster-47898.0;Cluster-70240.2;Cluster-70776.5;Cluster-56084.9;Cluster-47368.2;Cluster-54728.0;Cluster-70082.5;Cluster-38054.0;Cluster-70240.3;Cluster-51606.1;Cluster-29060.4;Cluster-41192.14;Cluster-41192.11;Cluster-29060.0;Cluster-70785.1;Cluster-25813.0;Cluster-70240.8;Cluster-6444.5;Cluster-61633.0;Cluster-63707.0;Cluster-46758.0;Cluster-28594.0;Cluster-28334.11;Cluster-61801…	47	Cluster-68452.1;Cluster-61633.4;Cluster-22565.0;Cluster-15838.0;Cluster-35948.1;Cluster-51606.0;Cluster-39196.3;Cluster-22565.1;Cluster-61292.0;Cluster-67020.9;Cluster-56878.1;Cluster-9912.0;Cluster-70082.7;Cluster-65827.0;Cluster-61633.2;Cluster-42553.0;Cluster-55878.7;Cluster-53198.0;Cluster-35948.0;Cluster-38664.0;Cluster-54881.0;Cluster-37292.0;Cluster-70082.8;Cluster-65827.1;Cluster-2417.0;C…	51	https://www.genome.jp/dbget-bin/www_bget?ko01232
ko00220	Metabolism	Amino acid metabolism	Arginine biosynthesis	37/6213 0.6%	156/26854 0.58%	0.462416	1	Cluster-35623.1;Cluster-52562.3;Cluster-64163.1;Cluster-70243.3;Cluster-52087.16;Cluster-50436.0;Cluster-22164.0;Cluster-70956.0;Cluster-19645.0;Cluster-70243.0;Cluster-24221.0;Cluster-36051.0;Cluster-61469.4;Cluster-35798.0;Cluster-70243.2;Cluster-18112.0;Cluster-13003.0;Cluster-44604.0;Cluster-52087.14;Cluster-45939.1;Cluster-7631.0;Cluster-71515.7;Cluster-4707.0;Cluster-64163.0;Cluster-59635.0…	37	Cluster-35623.1;Cluster-22164.0;Cluster-70956.0;Cluster-19645.0;Cluster-61469.4;Cluster-45939.1;Cluster-59054.0;Cluster-61469.0;Cluster-70140.3;Cluster-44551.1;Cluster-19645.1	11	Cluster-52562.3;Cluster-64163.1;Cluster-70243.3;Cluster-52087.16;Cluster-50436.0;Cluster-70243.0;Cluster-24221.0;Cluster-36051.0;Cluster-35798.0;Cluster-70243.2;Cluster-18112.0;Cluster-13003.0;Cluster-44604.0;Cluster-52087.14;Cluster-7631.0;Cluster-71515.7;Cluster-4707.0;Cluster-64163.0;Cluster-59635.0;Cluster-11770.0;Cluster-18823.0;Cluster-17496.0;Cluster-20487.0;Cluster-71515.1;Cluster-52562.0…	26	https://www.genome.jp/dbget-bin/www_bget?ko00220
ko03030	Genetic Information Processing	Replication and repair	DNA replication	75/6213 1.21%	320/26854 1.19%	0.470703	1	Cluster-713.2;Cluster-38403.4;Cluster-29468.0;Cluster-67970.0;Cluster-26409.7;Cluster-41192.209;Cluster-5809.24;Cluster-47792.0;Cluster-5809.25;Cluster-64451.1;Cluster-27694.0;Cluster-64451.0;Cluster-39011.52;Cluster-51997.15;Cluster-21504.0;Cluster-71453.2;Cluster-41015.0;Cluster-24362.0;Cluster-26409.0;Cluster-24979.0;Cluster-56138.1;Cluster-24835.4;Cluster-62348.0;Cluster-34073.0;Cluster-17545…	75	Cluster-38403.4;Cluster-26409.7;Cluster-64451.1;Cluster-64451.0;Cluster-39011.52;Cluster-51997.15;Cluster-71453.2;Cluster-56138.1;Cluster-24835.4;Cluster-17545.5;Cluster-38403.5;Cluster-31070.0;Cluster-40836.0;Cluster-67935.3;Cluster-41192.140;Cluster-53384.5;Cluster-67935.1;Cluster-62983.16;Cluster-42231.47;Cluster-71453.0;Cluster-53412.0;Cluster-41192.212;Cluster-51997.3;Cluster-18037.0;Cluster…	43	Cluster-713.2;Cluster-29468.0;Cluster-67970.0;Cluster-41192.209;Cluster-5809.24;Cluster-47792.0;Cluster-5809.25;Cluster-27694.0;Cluster-21504.0;Cluster-41015.0;Cluster-24362.0;Cluster-26409.0;Cluster-24979.0;Cluster-62348.0;Cluster-34073.0;Cluster-35416.0;Cluster-62422.1;Cluster-49061.0;Cluster-56138.0;Cluster-24840.0;Cluster-67935.8;Cluster-24835.5;Cluster-40092.2;Cluster-51828.0;Cluster-24835.0…	32	https://www.genome.jp/dbget-bin/www_bget?ko03030
ko00790	Metabolism	Metabolism of cofactors and vitamins	Folate biosynthesis	33/6213 0.53%	141/26854 0.53%	0.502636	1	Cluster-24688.1;Cluster-62123.0;Cluster-60168.1;Cluster-53974.14;Cluster-60598.6;Cluster-8291.0;Cluster-29293.1;Cluster-63615.1;Cluster-42520.0;Cluster-68612.0;Cluster-56847.1;Cluster-60168.5;Cluster-63790.2;Cluster-63067.1;Cluster-35435.0;Cluster-69065.3;Cluster-70785.1;Cluster-15887.4;Cluster-63067.3;Cluster-57162.3;Cluster-5809.44;Cluster-63790.1;Cluster-63067.7;Cluster-70785.6;Cluster-33124.0…	33	Cluster-69065.3;Cluster-70785.1;Cluster-15887.4;Cluster-5809.44;Cluster-63067.7;Cluster-70785.6;Cluster-33124.0;Cluster-30421.0;Cluster-60892.0;Cluster-51541.3	10	Cluster-24688.1;Cluster-62123.0;Cluster-60168.1;Cluster-53974.14;Cluster-60598.6;Cluster-8291.0;Cluster-29293.1;Cluster-63615.1;Cluster-42520.0;Cluster-68612.0;Cluster-56847.1;Cluster-60168.5;Cluster-63790.2;Cluster-63067.1;Cluster-35435.0;Cluster-63067.3;Cluster-57162.3;Cluster-63790.1;Cluster-60168.3;Cluster-57162.10;Cluster-60168.6;Cluster-42192.0;Cluster-63790.0	23	https://www.genome.jp/dbget-bin/www_bget?ko00790
ko00562	Metabolism	Carbohydrate metabolism	Inositol phosphate metabolism	92/6213 1.48%	397/26854 1.48%	0.512616	1	Cluster-52504.2;Cluster-60755.0;Cluster-45490.0;Cluster-47611.3;Cluster-48400.3;Cluster-69714.9;Cluster-52504.0;Cluster-61072.0;Cluster-69714.6;Cluster-61072.1;Cluster-69714.13;Cluster-57066.1;Cluster-69714.7;Cluster-38337.2;Cluster-67549.4;Cluster-69714.1;Cluster-69714.11;Cluster-48087.7;Cluster-62660.0;Cluster-4002.0;Cluster-64463.1;Cluster-59155.0;Cluster-69714.8;Cluster-70643.6;Cluster-55921.…	92	Cluster-69714.9;Cluster-69714.6;Cluster-69714.13;Cluster-57066.1;Cluster-69714.7;Cluster-38337.2;Cluster-69714.11;Cluster-70643.6;Cluster-55921.7;Cluster-55921.5;Cluster-38337.0;Cluster-55921.6;Cluster-32141.3;Cluster-24476.0;Cluster-63194.2;Cluster-70643.5;Cluster-39564.0;Cluster-31221.0;Cluster-40895.0;Cluster-63194.1;Cluster-65838.2;Cluster-48438.11;Cluster-29466.13;Cluster-15463.8;Cluster-685…	45	Cluster-52504.2;Cluster-60755.0;Cluster-45490.0;Cluster-47611.3;Cluster-48400.3;Cluster-52504.0;Cluster-61072.0;Cluster-61072.1;Cluster-67549.4;Cluster-69714.1;Cluster-48087.7;Cluster-62660.0;Cluster-4002.0;Cluster-64463.1;Cluster-59155.0;Cluster-69714.8;Cluster-55921.3;Cluster-58679.49;Cluster-48400.2;Cluster-23977.3;Cluster-69714.5;Cluster-53119.0;Cluster-57319.0;Cluster-68993.1;Cluster-1196.0;…	47	https://www.genome.jp/dbget-bin/www_bget?ko00562
ko00010	Metabolism	Carbohydrate metabolism	Glycolysis / Gluconeogenesis	194/6213 3.12%	840/26854 3.13%	0.525205	1	Cluster-37716.2;Cluster-51134.0;Cluster-66992.0;Cluster-67650.0;Cluster-68100.1;Cluster-69089.0;Cluster-44247.0;Cluster-68100.0;Cluster-32182.6;Cluster-68100.3;Cluster-62303.1;Cluster-65445.5;Cluster-69936.0;Cluster-56548.3;Cluster-37956.2;Cluster-62909.2;Cluster-48400.3;Cluster-37956.0;Cluster-2724.4;Cluster-6598.0;Cluster-52890.4;Cluster-56548.1;Cluster-65199.5;Cluster-65079.1;Cluster-66143.3;C…	194	Cluster-37716.2;Cluster-66992.0;Cluster-67650.0;Cluster-32182.6;Cluster-56548.3;Cluster-56548.1;Cluster-69527.0;Cluster-37716.1;Cluster-61194.1;Cluster-61194.4;Cluster-61194.7;Cluster-41076.1;Cluster-64627.7;Cluster-67650.1;Cluster-70956.4;Cluster-57472.25;Cluster-33851.10;Cluster-70956.3;Cluster-43440.6;Cluster-65199.4;Cluster-43440.12;Cluster-47428.0;Cluster-32182.12;Cluster-37491.1;Cluster-631…	66	Cluster-51134.0;Cluster-68100.1;Cluster-69089.0;Cluster-44247.0;Cluster-68100.0;Cluster-68100.3;Cluster-62303.1;Cluster-65445.5;Cluster-69936.0;Cluster-37956.2;Cluster-62909.2;Cluster-48400.3;Cluster-37956.0;Cluster-2724.4;Cluster-6598.0;Cluster-52890.4;Cluster-65199.5;Cluster-65079.1;Cluster-66143.3;Cluster-62049.2;Cluster-16450.0;Cluster-61088.4;Cluster-42683.0;Cluster-57671.0;Cluster-2724.12;C…	128	https://www.genome.jp/dbget-bin/www_bget?ko00010
ko00030	Metabolism	Carbohydrate metabolism	Pentose phosphate pathway	83/6213 1.34%	361/26854 1.34%	0.54679	1	Cluster-33041.1;Cluster-66992.0;Cluster-68100.1;Cluster-68100.0;Cluster-58142.0;Cluster-44930.0;Cluster-60229.3;Cluster-8212.1;Cluster-68100.3;Cluster-62303.1;Cluster-56548.3;Cluster-58142.3;Cluster-61567.9;Cluster-70092.7;Cluster-56548.1;Cluster-58142.4;Cluster-69527.0;Cluster-49444.0;Cluster-42683.0;Cluster-39012.35;Cluster-49637.1;Cluster-33041.6;Cluster-68595.2;Cluster-61194.1;Cluster-57756.0…	83	Cluster-66992.0;Cluster-44930.0;Cluster-56548.3;Cluster-61567.9;Cluster-56548.1;Cluster-69527.0;Cluster-61194.1;Cluster-61194.4;Cluster-61194.7;Cluster-58142.7;Cluster-47428.0;Cluster-46683.0;Cluster-65947.4;Cluster-54742.10;Cluster-68595.1;Cluster-39012.33;Cluster-70796.0;Cluster-54742.12;Cluster-45576.1;Cluster-41013.0;Cluster-25164.0;Cluster-57756.1;Cluster-70092.5;Cluster-69803.6;Cluster-5262…	29	Cluster-33041.1;Cluster-68100.1;Cluster-68100.0;Cluster-58142.0;Cluster-60229.3;Cluster-8212.1;Cluster-68100.3;Cluster-62303.1;Cluster-58142.3;Cluster-70092.7;Cluster-58142.4;Cluster-49444.0;Cluster-42683.0;Cluster-39012.35;Cluster-49637.1;Cluster-33041.6;Cluster-68595.2;Cluster-57756.0;Cluster-39012.17;Cluster-66552.6;Cluster-70092.1;Cluster-68100.4;Cluster-39012.19;Cluster-33041.4;Cluster-32436…	54	https://www.genome.jp/dbget-bin/www_bget?ko00030
ko00785	Metabolism	Metabolism of cofactors and vitamins	Lipoic acid metabolism	5/6213 0.08%	21/26854 0.08%	0.555009	1	Cluster-71347.4;Cluster-71347.5;Cluster-71347.9;Cluster-71347.10;Cluster-65616.2	5	Cluster-71347.4;Cluster-71347.9	2	Cluster-71347.5;Cluster-71347.10;Cluster-65616.2	3	https://www.genome.jp/dbget-bin/www_bget?ko00785
ko00760	Metabolism	Metabolism of cofactors and vitamins	Nicotinate and nicotinamide metabolism	29/6213 0.47%	127/26854 0.47%	0.566671	1	Cluster-47539.0;Cluster-70776.5;Cluster-50316.1;Cluster-61292.0;Cluster-16838.13;Cluster-56878.1;Cluster-38054.0;Cluster-31293.6;Cluster-54881.0;Cluster-29060.4;Cluster-29060.0;Cluster-25112.42;Cluster-2417.0;Cluster-22614.2;Cluster-50316.2;Cluster-20721.0;Cluster-6444.5;Cluster-11281.0;Cluster-70776.1;Cluster-6444.6;Cluster-38828.0;Cluster-16012.0;Cluster-22614.5;Cluster-22614.6;Cluster-44489.0;…	29	Cluster-70776.5;Cluster-38054.0;Cluster-29060.4;Cluster-29060.0;Cluster-22614.2;Cluster-6444.5;Cluster-70776.1;Cluster-6444.6;Cluster-16012.0;Cluster-22614.5;Cluster-22614.6;Cluster-29060.9;Cluster-29060.3;Cluster-70776.2;Cluster-70776.4	15	Cluster-47539.0;Cluster-50316.1;Cluster-61292.0;Cluster-16838.13;Cluster-56878.1;Cluster-31293.6;Cluster-54881.0;Cluster-25112.42;Cluster-2417.0;Cluster-50316.2;Cluster-20721.0;Cluster-11281.0;Cluster-38828.0;Cluster-44489.0	14	https://www.genome.jp/dbget-bin/www_bget?ko00760
ko00901	Metabolism	Biosynthesis of other secondary metabolites	Indole alkaloid biosynthesis	5/6213 0.08%	22/26854 0.08%	0.600296	1	Cluster-70020.0;Cluster-50977.0;Cluster-27446.0;Cluster-55223.0;Cluster-32572.0	5	--	0	Cluster-70020.0;Cluster-50977.0;Cluster-27446.0;Cluster-55223.0;Cluster-32572.0	5	https://www.genome.jp/dbget-bin/www_bget?ko00901
ko00196	Metabolism	Energy metabolism	Photosynthesis - antenna proteins	17/6213 0.27%	76/26854 0.28%	0.607321	1	Cluster-68263.1;Cluster-47664.1;Cluster-31960.0;Cluster-47664.0;Cluster-68263.0;Cluster-59527.6;Cluster-68263.2;Cluster-51024.3;Cluster-60951.6;Cluster-59527.8;Cluster-51024.8;Cluster-60951.1;Cluster-51024.0;Cluster-60951.4;Cluster-51024.1;Cluster-60951.5;Cluster-51024.4	17	Cluster-68263.1;Cluster-47664.1;Cluster-31960.0;Cluster-47664.0;Cluster-68263.0;Cluster-59527.6;Cluster-68263.2;Cluster-51024.3;Cluster-60951.6;Cluster-59527.8;Cluster-51024.8;Cluster-60951.1;Cluster-51024.0;Cluster-60951.4;Cluster-51024.1;Cluster-60951.5;Cluster-51024.4	17	--	0	https://www.genome.jp/dbget-bin/www_bget?ko00196
ko00904	Metabolism	Metabolism of terpenoids and polyketides	Diterpenoid biosynthesis	18/6213 0.29%	81/26854 0.3%	0.620077	1	Cluster-41809.0;Cluster-39586.2;Cluster-53729.1;Cluster-39586.0;Cluster-71381.4;Cluster-34541.0;Cluster-52095.1;Cluster-6800.0;Cluster-36788.0;Cluster-64433.2;Cluster-64433.6;Cluster-50353.19;Cluster-64433.7;Cluster-14468.0;Cluster-20187.0;Cluster-64433.4;Cluster-12859.0;Cluster-52095.5	18	Cluster-64433.2;Cluster-64433.6;Cluster-50353.19;Cluster-64433.7;Cluster-64433.4;Cluster-12859.0;Cluster-52095.5	7	Cluster-41809.0;Cluster-39586.2;Cluster-53729.1;Cluster-39586.0;Cluster-71381.4;Cluster-34541.0;Cluster-52095.1;Cluster-6800.0;Cluster-36788.0;Cluster-14468.0;Cluster-20187.0	11	https://www.genome.jp/dbget-bin/www_bget?ko00904
ko00232	Metabolism	Biosynthesis of other secondary metabolites	Caffeine metabolism	3/6213 0.05%	14/26854 0.05%	0.661907	1	Cluster-48500.4;Cluster-5771.0;Cluster-19073.0	3	--	0	Cluster-48500.4;Cluster-5771.0;Cluster-19073.0	3	https://www.genome.jp/dbget-bin/www_bget?ko00232
ko00860	Metabolism	Metabolism of cofactors and vitamins	Porphyrin metabolism	47/6213 0.76%	213/26854 0.79%	0.670708	1	Cluster-64893.0;Cluster-63269.2;Cluster-39983.0;Cluster-10889.4;Cluster-8948.7;Cluster-36078.0;Cluster-54839.3;Cluster-35960.2;Cluster-66922.1;Cluster-8948.10;Cluster-65392.8;Cluster-65455.2;Cluster-28831.2;Cluster-65392.7;Cluster-66922.9;Cluster-63084.7;Cluster-25835.0;Cluster-65392.9;Cluster-28831.1;Cluster-17038.0;Cluster-63269.4;Cluster-26828.4;Cluster-63269.3;Cluster-26755.0;Cluster-59866.0;…	47	Cluster-39983.0;Cluster-10889.4;Cluster-54839.3;Cluster-28831.2;Cluster-66922.9;Cluster-63084.7;Cluster-17038.0;Cluster-26828.4;Cluster-63269.3;Cluster-63084.10;Cluster-56723.4;Cluster-65455.1;Cluster-63084.3;Cluster-41408.0;Cluster-59866.5;Cluster-43936.0;Cluster-10889.2;Cluster-19447.1;Cluster-15674.0;Cluster-63084.0;Cluster-42633.0;Cluster-66922.11	22	Cluster-64893.0;Cluster-63269.2;Cluster-8948.7;Cluster-36078.0;Cluster-35960.2;Cluster-66922.1;Cluster-8948.10;Cluster-65392.8;Cluster-65455.2;Cluster-65392.7;Cluster-25835.0;Cluster-65392.9;Cluster-28831.1;Cluster-63269.4;Cluster-26755.0;Cluster-59866.0;Cluster-24784.0;Cluster-7563.0;Cluster-56723.2;Cluster-55407.4;Cluster-35960.1;Cluster-45616.0;Cluster-62678.3;Cluster-65392.6;Cluster-58278.2	25	https://www.genome.jp/dbget-bin/www_bget?ko00860
ko00350	Metabolism	Amino acid metabolism	Tyrosine metabolism	49/6213 0.79%	225/26854 0.84%	0.710511	1	Cluster-36742.1;Cluster-70020.0;Cluster-44247.0;Cluster-65445.5;Cluster-46172.0;Cluster-63134.4;Cluster-39434.2;Cluster-39434.0;Cluster-27446.0;Cluster-66917.1;Cluster-61469.4;Cluster-14794.22;Cluster-69727.0;Cluster-44389.1;Cluster-55223.0;Cluster-12333.0;Cluster-44389.0;Cluster-66917.0;Cluster-32572.0;Cluster-27721.0;Cluster-57472.25;Cluster-63134.2;Cluster-49450.1;Cluster-2132.0;Cluster-65445.…	49	Cluster-63134.4;Cluster-61469.4;Cluster-66917.0;Cluster-57472.25;Cluster-35752.9;Cluster-66555.0;Cluster-61469.0;Cluster-69727.5;Cluster-57472.32;Cluster-52777.0;Cluster-54161.0	11	Cluster-36742.1;Cluster-70020.0;Cluster-44247.0;Cluster-65445.5;Cluster-46172.0;Cluster-39434.2;Cluster-39434.0;Cluster-27446.0;Cluster-66917.1;Cluster-14794.22;Cluster-69727.0;Cluster-44389.1;Cluster-55223.0;Cluster-12333.0;Cluster-44389.0;Cluster-32572.0;Cluster-27721.0;Cluster-63134.2;Cluster-49450.1;Cluster-2132.0;Cluster-65445.4;Cluster-7631.0;Cluster-13416.0;Cluster-4707.0;Cluster-5758.0;Cl…	38	https://www.genome.jp/dbget-bin/www_bget?ko00350
ko00640	Metabolism	Carbohydrate metabolism	Propanoate metabolism	55/6213 0.89%	253/26854 0.94%	0.724355	1	Cluster-34451.0;Cluster-37956.2;Cluster-37956.0;Cluster-65199.5;Cluster-39738.0;Cluster-67519.4;Cluster-48439.1;Cluster-60030.4;Cluster-22057.0;Cluster-67519.2;Cluster-64167.6;Cluster-1881.29;Cluster-43758.0;Cluster-62541.4;Cluster-36693.0;Cluster-41076.1;Cluster-68061.2;Cluster-37491.0;Cluster-46978.3;Cluster-68061.0;Cluster-64167.2;Cluster-62541.3;Cluster-65199.4;Cluster-43745.1;Cluster-409.0;C…	55	Cluster-67519.4;Cluster-67519.2;Cluster-43758.0;Cluster-62541.4;Cluster-41076.1;Cluster-68061.2;Cluster-37491.0;Cluster-68061.0;Cluster-64167.2;Cluster-62541.3;Cluster-65199.4;Cluster-60030.2;Cluster-68061.4;Cluster-1881.16;Cluster-68061.8;Cluster-68061.6;Cluster-60030.6;Cluster-67156.1;Cluster-66937.4;Cluster-50877.1;Cluster-64535.3;Cluster-60030.7;Cluster-23635.0;Cluster-67156.5;Cluster-66937.3…	30	Cluster-34451.0;Cluster-37956.2;Cluster-37956.0;Cluster-65199.5;Cluster-39738.0;Cluster-48439.1;Cluster-60030.4;Cluster-22057.0;Cluster-64167.6;Cluster-1881.29;Cluster-36693.0;Cluster-46978.3;Cluster-43745.1;Cluster-409.0;Cluster-24741.0;Cluster-1881.31;Cluster-50673.1;Cluster-7701.0;Cluster-64167.5;Cluster-36117.0;Cluster-60052.0;Cluster-65763.0;Cluster-60030.1;Cluster-48439.0;Cluster-37956.1	25	https://www.genome.jp/dbget-bin/www_bget?ko00640
ko00230	Metabolism	Nucleotide metabolism	Purine metabolism	96/6213 1.55%	436/26854 1.62%	0.728756	1	Cluster-68452.1;Cluster-61633.4;Cluster-39855.5;Cluster-52831.0;Cluster-22565.0;Cluster-15838.0;Cluster-47898.0;Cluster-52199.3;Cluster-29678.0;Cluster-71505.1;Cluster-70240.2;Cluster-70776.5;Cluster-22565.1;Cluster-56084.9;Cluster-57855.2;Cluster-56878.1;Cluster-70082.7;Cluster-65827.0;Cluster-70082.5;Cluster-61633.2;Cluster-38054.0;Cluster-42553.0;Cluster-55878.7;Cluster-53198.0;Cluster-52190.5…	96	Cluster-39855.5;Cluster-47898.0;Cluster-52199.3;Cluster-29678.0;Cluster-70240.2;Cluster-70776.5;Cluster-56084.9;Cluster-70082.5;Cluster-38054.0;Cluster-70240.3;Cluster-27483.5;Cluster-29060.4;Cluster-29060.0;Cluster-25813.0;Cluster-70240.8;Cluster-50741.6;Cluster-27483.6;Cluster-52190.1;Cluster-6444.5;Cluster-61798.2;Cluster-61633.0;Cluster-63707.0;Cluster-52199.0;Cluster-55878.8;Cluster-70240.7;…	44	Cluster-68452.1;Cluster-61633.4;Cluster-52831.0;Cluster-22565.0;Cluster-15838.0;Cluster-71505.1;Cluster-22565.1;Cluster-57855.2;Cluster-56878.1;Cluster-70082.7;Cluster-65827.0;Cluster-61633.2;Cluster-42553.0;Cluster-55878.7;Cluster-53198.0;Cluster-52190.5;Cluster-62991.4;Cluster-38664.0;Cluster-54881.0;Cluster-41627.2;Cluster-54087.0;Cluster-32436.2;Cluster-70082.8;Cluster-65827.1;Cluster-60707.5…	52	https://www.genome.jp/dbget-bin/www_bget?ko00230
ko00670	Metabolism	Metabolism of cofactors and vitamins	One carbon pool by folate	24/6213 0.39%	114/26854 0.42%	0.734958	1	Cluster-42056.2;Cluster-11945.0;Cluster-60508.1;Cluster-42056.4;Cluster-60508.0;Cluster-64129.0;Cluster-41591.0;Cluster-60522.3;Cluster-70785.1;Cluster-11161.41;Cluster-60522.0;Cluster-68201.3;Cluster-60522.1;Cluster-42056.5;Cluster-4867.0;Cluster-70785.6;Cluster-63315.4;Cluster-64351.4;Cluster-63866.0;Cluster-9844.2;Cluster-49092.4;Cluster-49092.1;Cluster-68163.3;Cluster-40467.7	24	Cluster-41591.0;Cluster-70785.1;Cluster-42056.5;Cluster-70785.6;Cluster-63315.4;Cluster-64351.4;Cluster-9844.2;Cluster-49092.1;Cluster-68163.3;Cluster-40467.7	10	Cluster-42056.2;Cluster-11945.0;Cluster-60508.1;Cluster-42056.4;Cluster-60508.0;Cluster-64129.0;Cluster-60522.3;Cluster-11161.41;Cluster-60522.0;Cluster-68201.3;Cluster-60522.1;Cluster-4867.0;Cluster-63866.0;Cluster-49092.4	14	https://www.genome.jp/dbget-bin/www_bget?ko00670
ko00620	Metabolism	Carbohydrate metabolism	Pyruvate metabolism	158/6213 2.54%	718/26854 2.67%	0.77935	1	Cluster-37716.2;Cluster-51134.0;Cluster-69089.0;Cluster-44247.0;Cluster-32182.6;Cluster-61134.0;Cluster-65445.5;Cluster-37956.2;Cluster-37956.0;Cluster-6598.0;Cluster-52890.4;Cluster-65199.5;Cluster-65079.1;Cluster-33339.1;Cluster-62049.2;Cluster-38181.2;Cluster-67519.4;Cluster-16450.0;Cluster-70898.0;Cluster-68226.9;Cluster-57671.0;Cluster-44290.1;Cluster-48439.1;Cluster-10895.0;Cluster-37716.1;…	158	Cluster-37716.2;Cluster-32182.6;Cluster-61134.0;Cluster-33339.1;Cluster-38181.2;Cluster-67519.4;Cluster-37716.1;Cluster-65103.0;Cluster-67519.2;Cluster-44258.8;Cluster-43758.0;Cluster-62541.4;Cluster-41076.1;Cluster-23845.0;Cluster-70956.4;Cluster-37491.0;Cluster-38181.4;Cluster-57472.25;Cluster-70956.3;Cluster-62541.3;Cluster-43440.6;Cluster-65199.4;Cluster-31958.0;Cluster-43440.12;Cluster-32182…	61	Cluster-51134.0;Cluster-69089.0;Cluster-44247.0;Cluster-65445.5;Cluster-37956.2;Cluster-37956.0;Cluster-6598.0;Cluster-52890.4;Cluster-65199.5;Cluster-65079.1;Cluster-62049.2;Cluster-16450.0;Cluster-70898.0;Cluster-68226.9;Cluster-57671.0;Cluster-44290.1;Cluster-48439.1;Cluster-10895.0;Cluster-38968.0;Cluster-26287.2;Cluster-62049.3;Cluster-70898.2;Cluster-59587.0;Cluster-69089.5;Cluster-14794.22…	97	https://www.genome.jp/dbget-bin/www_bget?ko00620
ko00630	Metabolism	Carbohydrate metabolism	Glyoxylate and dicarboxylate metabolism	101/6213 1.63%	466/26854 1.74%	0.790251	1	Cluster-37716.2;Cluster-42056.2;Cluster-52562.3;Cluster-70243.3;Cluster-56921.0;Cluster-42056.4;Cluster-50436.0;Cluster-60566.0;Cluster-19645.0;Cluster-67506.0;Cluster-70243.0;Cluster-60303.2;Cluster-37956.2;Cluster-24221.0;Cluster-64129.0;Cluster-37956.0;Cluster-65199.5;Cluster-71092.2;Cluster-62225.1;Cluster-41591.0;Cluster-70898.0;Cluster-71068.9;Cluster-44290.1;Cluster-62945.2;Cluster-37716.1…	101	Cluster-37716.2;Cluster-19645.0;Cluster-60303.2;Cluster-41591.0;Cluster-71068.9;Cluster-62945.2;Cluster-37716.1;Cluster-6732.11;Cluster-34987.0;Cluster-44258.8;Cluster-34570.6;Cluster-60303.7;Cluster-41076.1;Cluster-62945.1;Cluster-36472.3;Cluster-6732.14;Cluster-10284.0;Cluster-65199.4;Cluster-44258.0;Cluster-32975.0;Cluster-45157.7;Cluster-6732.6;Cluster-42056.5;Cluster-62945.0;Cluster-63315.4;…	36	Cluster-42056.2;Cluster-52562.3;Cluster-70243.3;Cluster-56921.0;Cluster-42056.4;Cluster-50436.0;Cluster-60566.0;Cluster-67506.0;Cluster-70243.0;Cluster-37956.2;Cluster-24221.0;Cluster-64129.0;Cluster-37956.0;Cluster-65199.5;Cluster-71092.2;Cluster-62225.1;Cluster-70898.0;Cluster-44290.1;Cluster-70898.2;Cluster-36051.0;Cluster-60522.3;Cluster-50379.1;Cluster-45157.0;Cluster-71498.1;Cluster-45157.4…	65	https://www.genome.jp/dbget-bin/www_bget?ko00630
ko03430	Genetic Information Processing	Replication and repair	Mismatch repair	44/6213 0.71%	211/26854 0.79%	0.807321	1	Cluster-26409.7;Cluster-48652.0;Cluster-39011.52;Cluster-42661.0;Cluster-21504.0;Cluster-71453.2;Cluster-41015.0;Cluster-26409.0;Cluster-24979.0;Cluster-17545.5;Cluster-31070.0;Cluster-62422.1;Cluster-40836.0;Cluster-71163.1;Cluster-67935.3;Cluster-53384.5;Cluster-67935.1;Cluster-36670.0;Cluster-62983.16;Cluster-42231.47;Cluster-71453.0;Cluster-31070.4;Cluster-24840.0;Cluster-71163.4;Cluster-6793…	44	Cluster-26409.7;Cluster-48652.0;Cluster-39011.52;Cluster-42661.0;Cluster-71453.2;Cluster-17545.5;Cluster-31070.0;Cluster-40836.0;Cluster-71163.1;Cluster-67935.3;Cluster-53384.5;Cluster-67935.1;Cluster-62983.16;Cluster-42231.47;Cluster-71453.0;Cluster-31070.4;Cluster-71163.4;Cluster-71163.5;Cluster-54487.0;Cluster-71453.8;Cluster-58767.1;Cluster-42231.46;Cluster-62983.10;Cluster-67935.0;Cluster-62…	31	Cluster-21504.0;Cluster-41015.0;Cluster-26409.0;Cluster-24979.0;Cluster-62422.1;Cluster-36670.0;Cluster-24840.0;Cluster-67935.8;Cluster-40092.2;Cluster-60183.0;Cluster-32300.0;Cluster-26409.21;Cluster-40092.0	13	https://www.genome.jp/dbget-bin/www_bget?ko03430
ko00100	Metabolism	Lipid metabolism	Steroid biosynthesis	33/6213 0.53%	161/26854 0.6%	0.812437	1	Cluster-39816.0;Cluster-63186.0;Cluster-61528.5;Cluster-46729.0;Cluster-66178.0;Cluster-45563.4;Cluster-60666.2;Cluster-31625.0;Cluster-69329.0;Cluster-60375.1;Cluster-60666.0;Cluster-38147.0;Cluster-58242.6;Cluster-15187.4;Cluster-46674.0;Cluster-60375.0;Cluster-19986.0;Cluster-1278.3;Cluster-1278.2;Cluster-45444.12;Cluster-61528.0;Cluster-1880.0;Cluster-25250.5;Cluster-15297.93;Cluster-61528.3;…	33	Cluster-69329.0;Cluster-15187.4;Cluster-60375.0;Cluster-45444.12;Cluster-15297.93;Cluster-61528.3;Cluster-68426.5;Cluster-39113.4;Cluster-68426.1	9	Cluster-39816.0;Cluster-63186.0;Cluster-61528.5;Cluster-46729.0;Cluster-66178.0;Cluster-45563.4;Cluster-60666.2;Cluster-31625.0;Cluster-60375.1;Cluster-60666.0;Cluster-38147.0;Cluster-58242.6;Cluster-46674.0;Cluster-19986.0;Cluster-1278.3;Cluster-1278.2;Cluster-61528.0;Cluster-1880.0;Cluster-25250.5;Cluster-69463.0;Cluster-43012.0;Cluster-61528.1;Cluster-60666.3;Cluster-60666.1	24	https://www.genome.jp/dbget-bin/www_bget?ko00100
ko01200	Metabolism	Global and overview maps	Carbon metabolism	332/6213 5.34%	1498/26854 5.58%	0.829047	1	Cluster-33041.1;Cluster-34451.0;Cluster-37716.2;Cluster-42056.2;Cluster-62191.3;Cluster-64163.1;Cluster-66992.0;Cluster-67650.0;Cluster-68100.1;Cluster-69089.0;Cluster-11945.0;Cluster-44247.0;Cluster-68100.0;Cluster-52087.16;Cluster-58142.0;Cluster-56921.0;Cluster-44930.0;Cluster-60229.3;Cluster-8212.1;Cluster-60508.1;Cluster-42056.4;Cluster-12210.0;Cluster-50436.0;Cluster-60566.0;Cluster-60508.0…	332	Cluster-37716.2;Cluster-66992.0;Cluster-67650.0;Cluster-44930.0;Cluster-12210.0;Cluster-60303.2;Cluster-56548.3;Cluster-62191.0;Cluster-61567.9;Cluster-56548.1;Cluster-69527.0;Cluster-67519.4;Cluster-41591.0;Cluster-71068.9;Cluster-62945.2;Cluster-37716.1;Cluster-6732.11;Cluster-34987.0;Cluster-65103.0;Cluster-52813.1;Cluster-61469.4;Cluster-61194.1;Cluster-67519.2;Cluster-61194.4;Cluster-44258.8…	127	Cluster-33041.1;Cluster-34451.0;Cluster-42056.2;Cluster-62191.3;Cluster-64163.1;Cluster-68100.1;Cluster-69089.0;Cluster-11945.0;Cluster-44247.0;Cluster-68100.0;Cluster-52087.16;Cluster-58142.0;Cluster-56921.0;Cluster-60229.3;Cluster-8212.1;Cluster-60508.1;Cluster-42056.4;Cluster-50436.0;Cluster-60566.0;Cluster-60508.0;Cluster-68100.3;Cluster-62303.1;Cluster-67506.0;Cluster-58142.3;Cluster-37956.2…	205	https://www.genome.jp/dbget-bin/www_bget?ko01200
ko00909	Metabolism	Metabolism of terpenoids and polyketides	Sesquiterpenoid and triterpenoid biosynthesis	20/6213 0.32%	103/26854 0.38%	0.844942	1	Cluster-48016.0;Cluster-60666.2;Cluster-40272.0;Cluster-60666.0;Cluster-23333.0;Cluster-65677.0;Cluster-2532.1;Cluster-16080.0;Cluster-1880.0;Cluster-15297.93;Cluster-2532.0;Cluster-70741.0;Cluster-55877.1;Cluster-9413.0;Cluster-62664.0;Cluster-43952.0;Cluster-39696.0;Cluster-60666.3;Cluster-25059.65;Cluster-60666.1	20	Cluster-65677.0;Cluster-16080.0;Cluster-15297.93;Cluster-70741.0;Cluster-62664.0;Cluster-43952.0;Cluster-39696.0	7	Cluster-48016.0;Cluster-60666.2;Cluster-40272.0;Cluster-60666.0;Cluster-23333.0;Cluster-2532.1;Cluster-1880.0;Cluster-2532.0;Cluster-55877.1;Cluster-9413.0;Cluster-60666.3;Cluster-25059.65;Cluster-60666.1	13	https://www.genome.jp/dbget-bin/www_bget?ko00909
ko00380	Metabolism	Amino acid metabolism	Tryptophan metabolism	72/6213 1.16%	344/26854 1.28%	0.851299	1	Cluster-21396.0;Cluster-34633.7;Cluster-38502.2;Cluster-47570.3;Cluster-63031.0;Cluster-70020.0;Cluster-65313.1;Cluster-32182.6;Cluster-56921.0;Cluster-42335.2;Cluster-38502.0;Cluster-65313.9;Cluster-1392.1;Cluster-47570.2;Cluster-49720.0;Cluster-67585.0;Cluster-65199.5;Cluster-70526.1;Cluster-64062.6;Cluster-57671.0;Cluster-27446.0;Cluster-6732.11;Cluster-55223.0;Cluster-41965.0;Cluster-57671.1;…	72	Cluster-34633.7;Cluster-38502.2;Cluster-47570.3;Cluster-32182.6;Cluster-47570.2;Cluster-64062.6;Cluster-6732.11;Cluster-64062.3;Cluster-34633.12;Cluster-70956.4;Cluster-6732.14;Cluster-47570.11;Cluster-42335.1;Cluster-56902.1;Cluster-47570.1;Cluster-70956.3;Cluster-65199.4;Cluster-32182.12;Cluster-47570.7;Cluster-37491.1;Cluster-64062.1;Cluster-6732.6;Cluster-63649.7;Cluster-63202.3;Cluster-39995…	33	Cluster-21396.0;Cluster-63031.0;Cluster-70020.0;Cluster-65313.1;Cluster-56921.0;Cluster-42335.2;Cluster-38502.0;Cluster-65313.9;Cluster-1392.1;Cluster-49720.0;Cluster-67585.0;Cluster-65199.5;Cluster-70526.1;Cluster-57671.0;Cluster-27446.0;Cluster-55223.0;Cluster-41965.0;Cluster-57671.1;Cluster-32603.0;Cluster-32572.0;Cluster-38502.1;Cluster-65313.0;Cluster-8204.9;Cluster-32769.20;Cluster-39277.0;…	39	https://www.genome.jp/dbget-bin/www_bget?ko00380
ko00254	Metabolism	Biosynthesis of other secondary metabolites	Aflatoxin biosynthesis	12/6213 0.19%	65/26854 0.24%	0.852119	1	Cluster-1881.29;Cluster-62541.4;Cluster-62541.3;Cluster-1881.31;Cluster-1881.16;Cluster-60052.0;Cluster-67156.1;Cluster-23635.0;Cluster-67156.5;Cluster-62541.1;Cluster-62541.0;Cluster-62541.2	12	Cluster-62541.4;Cluster-62541.3;Cluster-1881.16;Cluster-67156.1;Cluster-23635.0;Cluster-67156.5;Cluster-62541.1;Cluster-62541.0;Cluster-62541.2	9	Cluster-1881.29;Cluster-1881.31;Cluster-60052.0	3	https://www.genome.jp/dbget-bin/www_bget?ko00254
ko00650	Metabolism	Carbohydrate metabolism	Butanoate metabolism	23/6213 0.37%	118/26854 0.44%	0.853844	1	Cluster-37716.2;Cluster-63682.0;Cluster-28608.1;Cluster-18008.0;Cluster-62861.0;Cluster-50155.7;Cluster-68930.3;Cluster-37716.1;Cluster-68937.4;Cluster-62861.9;Cluster-36693.0;Cluster-21607.5;Cluster-66149.0;Cluster-22054.2;Cluster-21607.4;Cluster-68175.0;Cluster-11281.0;Cluster-68930.0;Cluster-62861.7;Cluster-62861.4;Cluster-60490.0;Cluster-68937.1;Cluster-40295.0	23	Cluster-37716.2;Cluster-28608.1;Cluster-18008.0;Cluster-37716.1;Cluster-68937.4;Cluster-21607.5;Cluster-66149.0;Cluster-68930.0;Cluster-60490.0;Cluster-68937.1	10	Cluster-63682.0;Cluster-62861.0;Cluster-50155.7;Cluster-68930.3;Cluster-62861.9;Cluster-36693.0;Cluster-22054.2;Cluster-21607.4;Cluster-68175.0;Cluster-11281.0;Cluster-62861.7;Cluster-62861.4;Cluster-40295.0	13	https://www.genome.jp/dbget-bin/www_bget?ko00650
ko00280	Metabolism	Amino acid metabolism	Valine, leucine and isoleucine degradation	76/6213 1.22%	363/26854 1.35%	0.856539	1	Cluster-34451.0;Cluster-57767.1;Cluster-57767.14;Cluster-57767.5;Cluster-58407.1;Cluster-7776.4;Cluster-25861.6;Cluster-32182.6;Cluster-57767.0;Cluster-57767.4;Cluster-63369.9;Cluster-7776.3;Cluster-65199.5;Cluster-34942.0;Cluster-50155.7;Cluster-57671.0;Cluster-57767.2;Cluster-63369.5;Cluster-57671.1;Cluster-57767.18;Cluster-68937.4;Cluster-59251.0;Cluster-32603.0;Cluster-36693.0;Cluster-58771.0…	76	Cluster-58407.1;Cluster-25861.6;Cluster-32182.6;Cluster-68937.4;Cluster-58771.0;Cluster-70956.4;Cluster-68061.2;Cluster-38595.0;Cluster-68061.0;Cluster-65684.10;Cluster-70956.3;Cluster-65199.4;Cluster-32182.12;Cluster-35454.3;Cluster-37491.1;Cluster-68061.4;Cluster-58407.3;Cluster-68061.8;Cluster-61793.6;Cluster-61793.0;Cluster-68061.6;Cluster-61793.3;Cluster-66937.4;Cluster-50877.1;Cluster-60490…	32	Cluster-34451.0;Cluster-57767.1;Cluster-57767.14;Cluster-57767.5;Cluster-7776.4;Cluster-57767.0;Cluster-57767.4;Cluster-63369.9;Cluster-7776.3;Cluster-65199.5;Cluster-34942.0;Cluster-50155.7;Cluster-57671.0;Cluster-57767.2;Cluster-63369.5;Cluster-57671.1;Cluster-57767.18;Cluster-59251.0;Cluster-32603.0;Cluster-36693.0;Cluster-70860.1;Cluster-61811.0;Cluster-22054.2;Cluster-69258.0;Cluster-7776.1;…	44	https://www.genome.jp/dbget-bin/www_bget?ko00280
ko00920	Metabolism	Energy metabolism	Sulfur metabolism	28/6213 0.45%	144/26854 0.54%	0.876828	1	Cluster-66261.4;Cluster-48584.4;Cluster-42719.0;Cluster-52199.3;Cluster-55071.0;Cluster-54867.1;Cluster-66261.0;Cluster-57855.2;Cluster-66261.1;Cluster-53388.0;Cluster-57939.0;Cluster-27483.5;Cluster-54087.0;Cluster-34237.0;Cluster-38283.4;Cluster-54867.2;Cluster-27483.6;Cluster-68547.7;Cluster-52199.0;Cluster-60063.1;Cluster-6048.0;Cluster-62905.5;Cluster-56002.4;Cluster-68547.4;Cluster-60157.4;…	28	Cluster-48584.4;Cluster-42719.0;Cluster-52199.3;Cluster-53388.0;Cluster-57939.0;Cluster-27483.5;Cluster-34237.0;Cluster-38283.4;Cluster-27483.6;Cluster-52199.0;Cluster-60063.1;Cluster-56002.4;Cluster-68547.4;Cluster-57855.5;Cluster-60157.0	15	Cluster-66261.4;Cluster-55071.0;Cluster-54867.1;Cluster-66261.0;Cluster-57855.2;Cluster-66261.1;Cluster-54087.0;Cluster-54867.2;Cluster-68547.7;Cluster-6048.0;Cluster-62905.5;Cluster-60157.4;Cluster-57855.6	13	https://www.genome.jp/dbget-bin/www_bget?ko00920
ko00360	Metabolism	Amino acid metabolism	Phenylalanine metabolism	35/6213 0.56%	177/26854 0.66%	0.876928	1	Cluster-36742.1;Cluster-48484.2;Cluster-48484.5;Cluster-65905.2;Cluster-70020.0;Cluster-65905.0;Cluster-46172.0;Cluster-63134.4;Cluster-39434.2;Cluster-39434.0;Cluster-27446.0;Cluster-48484.3;Cluster-61469.4;Cluster-69727.0;Cluster-55223.0;Cluster-41965.0;Cluster-32572.0;Cluster-48484.1;Cluster-63134.2;Cluster-56902.1;Cluster-48484.12;Cluster-49450.1;Cluster-48484.7;Cluster-7631.0;Cluster-13416.0…	35	Cluster-63134.4;Cluster-61469.4;Cluster-56902.1;Cluster-35752.9;Cluster-63202.3;Cluster-61469.0;Cluster-69727.5;Cluster-52777.0	8	Cluster-36742.1;Cluster-48484.2;Cluster-48484.5;Cluster-65905.2;Cluster-70020.0;Cluster-65905.0;Cluster-46172.0;Cluster-39434.2;Cluster-39434.0;Cluster-27446.0;Cluster-48484.3;Cluster-69727.0;Cluster-55223.0;Cluster-41965.0;Cluster-32572.0;Cluster-48484.1;Cluster-63134.2;Cluster-48484.12;Cluster-49450.1;Cluster-48484.7;Cluster-7631.0;Cluster-13416.0;Cluster-4707.0;Cluster-35476.0;Cluster-18823.0;…	27	https://www.genome.jp/dbget-bin/www_bget?ko00360
ko00261	Metabolism	Biosynthesis of other secondary metabolites	Monobactam biosynthesis	9/6213 0.14%	54/26854 0.2%	0.90566	1	Cluster-52199.3;Cluster-18350.2;Cluster-43700.2;Cluster-27483.5;Cluster-27483.6;Cluster-63755.1;Cluster-52199.0;Cluster-45898.0;Cluster-71420.1	9	Cluster-52199.3;Cluster-43700.2;Cluster-27483.5;Cluster-27483.6;Cluster-63755.1;Cluster-52199.0;Cluster-45898.0;Cluster-71420.1	8	Cluster-18350.2	1	https://www.genome.jp/dbget-bin/www_bget?ko00261
ko03420	Genetic Information Processing	Replication and repair	Nucleotide excision repair	70/6213 1.13%	345/26854 1.28%	0.909133	1	Cluster-28851.0;Cluster-26409.7;Cluster-39011.52;Cluster-21504.0;Cluster-71453.2;Cluster-67357.1;Cluster-41015.0;Cluster-57245.2;Cluster-57245.6;Cluster-26409.0;Cluster-24979.0;Cluster-62892.4;Cluster-41194.1;Cluster-17545.5;Cluster-31070.0;Cluster-62422.1;Cluster-40836.0;Cluster-62892.1;Cluster-62892.2;Cluster-49061.0;Cluster-57245.4;Cluster-67935.3;Cluster-10563.9;Cluster-53384.5;Cluster-67935.…	70	Cluster-26409.7;Cluster-39011.52;Cluster-71453.2;Cluster-67357.1;Cluster-57245.2;Cluster-62892.4;Cluster-41194.1;Cluster-17545.5;Cluster-31070.0;Cluster-40836.0;Cluster-62892.2;Cluster-67935.3;Cluster-10563.9;Cluster-53384.5;Cluster-67935.1;Cluster-61843.6;Cluster-62983.16;Cluster-10346.0;Cluster-42231.47;Cluster-71453.0;Cluster-62892.3;Cluster-10346.5;Cluster-31070.4;Cluster-50091.0;Cluster-5447…	47	Cluster-28851.0;Cluster-21504.0;Cluster-41015.0;Cluster-57245.6;Cluster-26409.0;Cluster-24979.0;Cluster-62422.1;Cluster-62892.1;Cluster-49061.0;Cluster-57245.4;Cluster-57245.3;Cluster-24840.0;Cluster-67935.8;Cluster-40092.2;Cluster-51828.0;Cluster-60183.0;Cluster-32300.0;Cluster-26409.21;Cluster-40092.0;Cluster-55527.1;Cluster-64465.3;Cluster-54382.6;Cluster-69972.1	23	https://www.genome.jp/dbget-bin/www_bget?ko03420
ko03060	Genetic Information Processing	Folding, sorting and degradation	Protein export	49/6213 0.79%	251/26854 0.93%	0.927207	1	Cluster-49285.1;Cluster-51535.1;Cluster-49285.4;Cluster-51535.0;Cluster-68681.0;Cluster-39992.0;Cluster-57334.0;Cluster-49285.3;Cluster-30770.0;Cluster-69743.12;Cluster-65491.4;Cluster-38677.1;Cluster-69743.4;Cluster-47172.2;Cluster-38427.1;Cluster-39992.1;Cluster-41164.0;Cluster-5809.18;Cluster-35290.0;Cluster-37308.0;Cluster-52017.8;Cluster-65491.2;Cluster-60235.1;Cluster-47172.3;Cluster-55171.…	49	Cluster-68681.0;Cluster-38677.1;Cluster-69743.4;Cluster-47172.2;Cluster-35290.0;Cluster-52017.8;Cluster-60235.1;Cluster-47172.3;Cluster-38427.3;Cluster-65334.1;Cluster-22500.0;Cluster-25366.2;Cluster-61474.9;Cluster-65491.6;Cluster-58390.6;Cluster-41192.136;Cluster-64994.5;Cluster-64055.1;Cluster-43670.2;Cluster-69743.9;Cluster-67065.1;Cluster-43670.10;Cluster-26062.31;Cluster-69743.3	24	Cluster-49285.1;Cluster-51535.1;Cluster-49285.4;Cluster-51535.0;Cluster-39992.0;Cluster-57334.0;Cluster-49285.3;Cluster-30770.0;Cluster-69743.12;Cluster-65491.4;Cluster-38427.1;Cluster-39992.1;Cluster-41164.0;Cluster-5809.18;Cluster-37308.0;Cluster-65491.2;Cluster-55171.2;Cluster-65491.0;Cluster-65491.8;Cluster-55171.5;Cluster-15164.0;Cluster-64084.10;Cluster-51535.3;Cluster-69743.15;Cluster-4905…	25	https://www.genome.jp/dbget-bin/www_bget?ko03060
ko01212	Metabolism	Global and overview maps	Fatty acid metabolism	90/6213 1.45%	442/26854 1.65%	0.928311	1	Cluster-27900.2;Cluster-33065.0;Cluster-66821.5;Cluster-61228.2;Cluster-40081.1;Cluster-51694.1;Cluster-66821.4;Cluster-39738.0;Cluster-28663.0;Cluster-67519.4;Cluster-27900.1;Cluster-51694.6;Cluster-48439.1;Cluster-66821.1;Cluster-34562.2;Cluster-17613.14;Cluster-41347.0;Cluster-28334.18;Cluster-67519.2;Cluster-66821.2;Cluster-25953.0;Cluster-64167.6;Cluster-46355.0;Cluster-46018.0;Cluster-53081…	90	Cluster-66821.5;Cluster-28663.0;Cluster-67519.4;Cluster-28334.18;Cluster-67519.2;Cluster-61613.1;Cluster-43758.0;Cluster-62541.4;Cluster-42306.0;Cluster-37491.0;Cluster-64167.2;Cluster-62541.3;Cluster-48375.0;Cluster-54630.0;Cluster-63700.0;Cluster-38389.2;Cluster-1881.16;Cluster-52067.2;Cluster-61793.6;Cluster-61793.0;Cluster-67766.6;Cluster-61793.3;Cluster-28044.0;Cluster-67156.1;Cluster-48011.…	36	Cluster-27900.2;Cluster-33065.0;Cluster-61228.2;Cluster-40081.1;Cluster-51694.1;Cluster-66821.4;Cluster-39738.0;Cluster-27900.1;Cluster-51694.6;Cluster-48439.1;Cluster-66821.1;Cluster-34562.2;Cluster-17613.14;Cluster-41347.0;Cluster-66821.2;Cluster-25953.0;Cluster-64167.6;Cluster-46355.0;Cluster-46018.0;Cluster-53081.3;Cluster-53081.1;Cluster-1881.29;Cluster-63106.66;Cluster-46161.1;Cluster-68222…	54	https://www.genome.jp/dbget-bin/www_bget?ko01212
ko00563	Metabolism	Glycan biosynthesis and metabolism	Glycosylphosphatidylinositol (GPI)-anchor biosynthesis	31/6213 0.5%	166/26854 0.62%	0.930683	1	Cluster-44229.0;Cluster-50157.0;Cluster-57013.0;Cluster-67681.1;Cluster-59346.5;Cluster-50665.2;Cluster-69744.0;Cluster-13746.0;Cluster-71583.0;Cluster-29919.4;Cluster-42476.0;Cluster-71151.2;Cluster-31235.7;Cluster-67370.1;Cluster-54800.1;Cluster-68358.1;Cluster-64939.8;Cluster-50665.3;Cluster-54980.1;Cluster-31235.9;Cluster-30875.3;Cluster-36864.0;Cluster-59346.6;Cluster-31235.8;Cluster-59346.4…	31	Cluster-50157.0;Cluster-67681.1;Cluster-59346.5;Cluster-69744.0;Cluster-42476.0;Cluster-71151.2;Cluster-31235.7;Cluster-54800.1;Cluster-68358.1;Cluster-64939.8;Cluster-30875.3;Cluster-36864.0;Cluster-59346.6;Cluster-71525.9;Cluster-30875.5;Cluster-59412.0;Cluster-69607.8;Cluster-71223.7	18	Cluster-44229.0;Cluster-57013.0;Cluster-50665.2;Cluster-13746.0;Cluster-71583.0;Cluster-29919.4;Cluster-67370.1;Cluster-50665.3;Cluster-54980.1;Cluster-31235.9;Cluster-31235.8;Cluster-59346.4;Cluster-61870.0	13	https://www.genome.jp/dbget-bin/www_bget?ko00563
ko00260	Metabolism	Amino acid metabolism	Glycine, serine and threonine metabolism	67/6213 1.08%	337/26854 1.25%	0.933992	1	Cluster-42056.2;Cluster-62191.3;Cluster-25861.6;Cluster-42056.4;Cluster-50436.0;Cluster-60566.0;Cluster-62909.2;Cluster-64129.0;Cluster-62191.0;Cluster-10982.0;Cluster-65199.5;Cluster-71092.2;Cluster-47835.0;Cluster-47835.1;Cluster-41591.0;Cluster-71068.9;Cluster-18350.2;Cluster-37351.0;Cluster-62191.7;Cluster-34987.0;Cluster-43700.2;Cluster-60522.3;Cluster-32603.0;Cluster-69868.0;Cluster-35162.2…	67	Cluster-25861.6;Cluster-62191.0;Cluster-41591.0;Cluster-71068.9;Cluster-37351.0;Cluster-34987.0;Cluster-43700.2;Cluster-61496.0;Cluster-65199.4;Cluster-37491.1;Cluster-63755.1;Cluster-63787.1;Cluster-42056.5;Cluster-63315.4;Cluster-45898.0;Cluster-49092.1;Cluster-23098.0;Cluster-10427.8;Cluster-10427.10;Cluster-71420.1;Cluster-60530.3;Cluster-71012.1;Cluster-65199.2;Cluster-51566.0;Cluster-40467.7	25	Cluster-42056.2;Cluster-62191.3;Cluster-42056.4;Cluster-50436.0;Cluster-60566.0;Cluster-62909.2;Cluster-64129.0;Cluster-10982.0;Cluster-65199.5;Cluster-71092.2;Cluster-47835.0;Cluster-47835.1;Cluster-18350.2;Cluster-62191.7;Cluster-60522.3;Cluster-32603.0;Cluster-69868.0;Cluster-35162.2;Cluster-35162.3;Cluster-41092.0;Cluster-28403.0;Cluster-11161.41;Cluster-60522.0;Cluster-68201.3;Cluster-32769.…	42	https://www.genome.jp/dbget-bin/www_bget?ko00260
ko04122	Genetic Information Processing	Folding, sorting and degradation	Sulfur relay system	3/6213 0.05%	24/26854 0.09%	0.939982	1	Cluster-15017.2;Cluster-38414.1;Cluster-56002.4	3	Cluster-38414.1;Cluster-56002.4	2	Cluster-15017.2	1	https://www.genome.jp/dbget-bin/www_bget?ko04122
ko04141	Genetic Information Processing	Folding, sorting and degradation	Protein processing in endoplasmic reticulum	260/6213 4.18%	1224/26854 4.56%	0.950889	1	Cluster-21215.0;Cluster-35997.15;Cluster-35997.21;Cluster-35997.23;Cluster-38050.1;Cluster-38184.0;Cluster-40017.1;Cluster-44843.0;Cluster-46195.11;Cluster-46195.16;Cluster-46195.29;Cluster-46195.34;Cluster-50059.0;Cluster-56157.1;Cluster-63347.8;Cluster-65998.1;Cluster-65998.2;Cluster-38050.0;Cluster-35997.16;Cluster-53840.2;Cluster-39920.2;Cluster-70041.1;Cluster-34795.0;Cluster-49285.1;Cluster…	260	Cluster-35997.23;Cluster-38050.1;Cluster-38184.0;Cluster-44843.0;Cluster-46195.11;Cluster-46195.16;Cluster-46195.29;Cluster-46195.34;Cluster-50059.0;Cluster-65998.1;Cluster-65998.2;Cluster-38050.0;Cluster-53840.2;Cluster-34795.0;Cluster-46195.10;Cluster-46195.14;Cluster-53840.7;Cluster-46195.8;Cluster-35997.28;Cluster-50059.1;Cluster-44843.1;Cluster-39045.0;Cluster-35997.2;Cluster-64294.3;Cluster…	131	Cluster-21215.0;Cluster-35997.15;Cluster-35997.21;Cluster-40017.1;Cluster-56157.1;Cluster-63347.8;Cluster-35997.16;Cluster-39920.2;Cluster-70041.1;Cluster-49285.1;Cluster-63347.6;Cluster-49149.1;Cluster-51535.1;Cluster-38871.0;Cluster-63347.10;Cluster-49285.4;Cluster-49718.2;Cluster-19964.77;Cluster-51535.0;Cluster-35997.37;Cluster-68576.4;Cluster-19964.78;Cluster-17585.5;Cluster-39992.0;Cluster-…	129	https://www.genome.jp/dbget-bin/www_bget?ko04141
ko03040	Genetic Information Processing	Transcription	Spliceosome	271/6213 4.36%	1274/26854 4.74%	0.951654	1	Cluster-35997.15;Cluster-35997.21;Cluster-35997.23;Cluster-46875.0;Cluster-63347.8;Cluster-35997.16;Cluster-54094.7;Cluster-17024.2;Cluster-67844.3;Cluster-34795.0;Cluster-63347.6;Cluster-63347.10;Cluster-35997.28;Cluster-35997.37;Cluster-60894.6;Cluster-46615.3;Cluster-66460.0;Cluster-67896.6;Cluster-61165.5;Cluster-46615.1;Cluster-35997.2;Cluster-53151.1;Cluster-35997.27;Cluster-46101.0;Cluster…	271	Cluster-35997.23;Cluster-46875.0;Cluster-17024.2;Cluster-67844.3;Cluster-34795.0;Cluster-35997.28;Cluster-60894.6;Cluster-66460.0;Cluster-67896.6;Cluster-35997.2;Cluster-54444.0;Cluster-48991.0;Cluster-67896.4;Cluster-57419.12;Cluster-15347.0;Cluster-67844.1;Cluster-46593.1;Cluster-21139.19;Cluster-67844.12;Cluster-67896.8;Cluster-44026.0;Cluster-71101.0;Cluster-63868.1;Cluster-38961.1;Cluster-41…	189	Cluster-35997.15;Cluster-35997.21;Cluster-63347.8;Cluster-35997.16;Cluster-54094.7;Cluster-63347.6;Cluster-63347.10;Cluster-35997.37;Cluster-46615.3;Cluster-61165.5;Cluster-46615.1;Cluster-53151.1;Cluster-35997.27;Cluster-46101.0;Cluster-46615.2;Cluster-4364.1;Cluster-61787.5;Cluster-57409.1;Cluster-53151.0;Cluster-15617.3;Cluster-33960.1;Cluster-64988.0;Cluster-65773.0;Cluster-56780.6;Cluster-62…	82	https://www.genome.jp/dbget-bin/www_bget?ko03040
ko00565	Metabolism	Lipid metabolism	Ether lipid metabolism	16/6213 0.26%	96/26854 0.36%	0.952578	1	Cluster-60755.0;Cluster-45807.0;Cluster-35380.1;Cluster-16318.0;Cluster-71179.1;Cluster-53311.0;Cluster-50516.0;Cluster-38147.0;Cluster-23977.3;Cluster-46674.0;Cluster-31028.0;Cluster-23977.2;Cluster-24773.0;Cluster-7029.0;Cluster-23977.0;Cluster-34101.3	16	Cluster-34101.3	1	Cluster-60755.0;Cluster-45807.0;Cluster-35380.1;Cluster-16318.0;Cluster-71179.1;Cluster-53311.0;Cluster-50516.0;Cluster-38147.0;Cluster-23977.3;Cluster-46674.0;Cluster-31028.0;Cluster-23977.2;Cluster-24773.0;Cluster-7029.0;Cluster-23977.0	15	https://www.genome.jp/dbget-bin/www_bget?ko00565
ko00330	Metabolism	Amino acid metabolism	Arginine and proline metabolism	76/6213 1.22%	387/26854 1.44%	0.957877	1	Cluster-45417.0;Cluster-69019.3;Cluster-69019.4;Cluster-32182.6;Cluster-61251.5;Cluster-42993.9;Cluster-66792.4;Cluster-57671.0;Cluster-61251.2;Cluster-69634.1;Cluster-43610.1;Cluster-17648.0;Cluster-61469.4;Cluster-69019.1;Cluster-41965.0;Cluster-53858.1;Cluster-53858.3;Cluster-41192.382;Cluster-57671.1;Cluster-56404.0;Cluster-66792.3;Cluster-53858.0;Cluster-36565.0;Cluster-32603.0;Cluster-61251…	76	Cluster-32182.6;Cluster-43610.1;Cluster-61469.4;Cluster-70956.4;Cluster-41192.383;Cluster-56902.1;Cluster-70956.3;Cluster-34661.0;Cluster-32182.12;Cluster-37491.1;Cluster-66985.0;Cluster-41192.379;Cluster-25112.31;Cluster-63202.3;Cluster-61469.0;Cluster-64600.1;Cluster-67315.4;Cluster-43440.2;Cluster-41192.372;Cluster-17445.70;Cluster-67085.8	21	Cluster-45417.0;Cluster-69019.3;Cluster-69019.4;Cluster-61251.5;Cluster-42993.9;Cluster-66792.4;Cluster-57671.0;Cluster-61251.2;Cluster-69634.1;Cluster-17648.0;Cluster-69019.1;Cluster-41965.0;Cluster-53858.1;Cluster-53858.3;Cluster-41192.382;Cluster-57671.1;Cluster-56404.0;Cluster-66792.3;Cluster-53858.0;Cluster-36565.0;Cluster-32603.0;Cluster-61251.3;Cluster-52870.4;Cluster-61251.0;Cluster-52870…	55	https://www.genome.jp/dbget-bin/www_bget?ko00330
ko00410	Metabolism	Metabolism of other amino acids	beta-Alanine metabolism	43/6213 0.69%	231/26854 0.86%	0.959546	1	Cluster-34451.0;Cluster-32182.6;Cluster-61251.5;Cluster-42993.9;Cluster-63682.0;Cluster-24608.0;Cluster-39738.0;Cluster-57671.0;Cluster-61251.2;Cluster-17648.0;Cluster-64167.6;Cluster-57671.1;Cluster-32603.0;Cluster-36693.0;Cluster-61251.3;Cluster-21607.5;Cluster-70956.4;Cluster-6420.1;Cluster-61251.0;Cluster-64167.2;Cluster-70956.3;Cluster-32769.20;Cluster-34661.0;Cluster-65725.10;Cluster-43440.…	43	Cluster-32182.6;Cluster-21607.5;Cluster-70956.4;Cluster-6420.1;Cluster-64167.2;Cluster-70956.3;Cluster-34661.0;Cluster-32182.12;Cluster-37491.1;Cluster-50877.1;Cluster-64535.3;Cluster-43440.2	12	Cluster-34451.0;Cluster-61251.5;Cluster-42993.9;Cluster-63682.0;Cluster-24608.0;Cluster-39738.0;Cluster-57671.0;Cluster-61251.2;Cluster-17648.0;Cluster-64167.6;Cluster-57671.1;Cluster-32603.0;Cluster-36693.0;Cluster-61251.3;Cluster-61251.0;Cluster-32769.20;Cluster-65725.10;Cluster-43440.16;Cluster-39277.0;Cluster-70956.2;Cluster-409.0;Cluster-43440.1;Cluster-21607.4;Cluster-68175.0;Cluster-50673.…	31	https://www.genome.jp/dbget-bin/www_bget?ko00410
ko00510	Metabolism	Glycan biosynthesis and metabolism	N-Glycan biosynthesis	48/6213 0.77%	257/26854 0.96%	0.96482	1	Cluster-40017.1;Cluster-51091.5;Cluster-53154.0;Cluster-64294.3;Cluster-40017.2;Cluster-6702.3;Cluster-64294.1;Cluster-51091.4;Cluster-53154.2;Cluster-53154.1;Cluster-59005.3;Cluster-66189.4;Cluster-45074.5;Cluster-8202.0;Cluster-48158.1;Cluster-51091.3;Cluster-66189.0;Cluster-61471.0;Cluster-70009.0;Cluster-51091.1;Cluster-43972.0;Cluster-27857.3;Cluster-1992.0;Cluster-51091.0;Cluster-51091.2;Cl…	48	Cluster-53154.0;Cluster-64294.3;Cluster-40017.2;Cluster-64294.1;Cluster-53154.2;Cluster-53154.1;Cluster-48158.1;Cluster-61471.0;Cluster-43972.0;Cluster-36864.0;Cluster-66556.8;Cluster-66556.1;Cluster-57472.3;Cluster-59405.1;Cluster-59405.5;Cluster-66556.5;Cluster-45074.7;Cluster-66189.1;Cluster-66556.11;Cluster-55615.2;Cluster-45766.2;Cluster-62223.0	22	Cluster-40017.1;Cluster-51091.5;Cluster-6702.3;Cluster-51091.4;Cluster-59005.3;Cluster-66189.4;Cluster-45074.5;Cluster-8202.0;Cluster-51091.3;Cluster-66189.0;Cluster-70009.0;Cluster-51091.1;Cluster-27857.3;Cluster-1992.0;Cluster-51091.0;Cluster-51091.2;Cluster-45074.6;Cluster-46101.3;Cluster-45074.4;Cluster-11492.6;Cluster-9026.0;Cluster-57818.16;Cluster-67144.1;Cluster-62762.0;Cluster-62762.1;Cl…	26	https://www.genome.jp/dbget-bin/www_bget?ko00510
ko00440	Metabolism	Metabolism of other amino acids	Phosphonate and phosphinate metabolism	5/6213 0.08%	39/26854 0.15%	0.96502	1	Cluster-50516.0;Cluster-54312.1;Cluster-24773.0;Cluster-6998.0;Cluster-52732.1	5	Cluster-54312.1;Cluster-6998.0	2	Cluster-50516.0;Cluster-24773.0;Cluster-52732.1	3	https://www.genome.jp/dbget-bin/www_bget?ko00440
ko00513	Metabolism	Glycan biosynthesis and metabolism	Various types of N-glycan biosynthesis	37/6213 0.6%	204/26854 0.76%	0.965604	1	Cluster-40017.1;Cluster-53154.0;Cluster-64294.3;Cluster-40017.2;Cluster-64294.1;Cluster-53154.2;Cluster-53154.1;Cluster-66189.4;Cluster-65464.1;Cluster-45074.5;Cluster-62883.1;Cluster-8202.0;Cluster-48158.1;Cluster-66189.0;Cluster-43972.0;Cluster-27857.3;Cluster-1992.0;Cluster-45074.6;Cluster-46101.3;Cluster-66556.8;Cluster-66556.1;Cluster-45074.4;Cluster-11492.6;Cluster-3984.0;Cluster-9026.0;Clu…	37	Cluster-53154.0;Cluster-64294.3;Cluster-40017.2;Cluster-64294.1;Cluster-53154.2;Cluster-53154.1;Cluster-48158.1;Cluster-43972.0;Cluster-66556.8;Cluster-66556.1;Cluster-57472.3;Cluster-66556.5;Cluster-45074.7;Cluster-66189.1;Cluster-66556.11;Cluster-55615.2;Cluster-45766.2;Cluster-62223.0	18	Cluster-40017.1;Cluster-66189.4;Cluster-65464.1;Cluster-45074.5;Cluster-62883.1;Cluster-8202.0;Cluster-66189.0;Cluster-27857.3;Cluster-1992.0;Cluster-45074.6;Cluster-46101.3;Cluster-45074.4;Cluster-11492.6;Cluster-3984.0;Cluster-9026.0;Cluster-67144.1;Cluster-62762.0;Cluster-62762.1;Cluster-66189.6	19	https://www.genome.jp/dbget-bin/www_bget?ko00513
ko00061	Metabolism	Lipid metabolism	Fatty acid biosynthesis	49/6213 0.79%	263/26854 0.98%	0.967699	1	Cluster-33065.0;Cluster-51694.1;Cluster-28663.0;Cluster-67519.4;Cluster-51694.6;Cluster-48439.1;Cluster-34562.2;Cluster-28334.18;Cluster-67519.2;Cluster-25953.0;Cluster-46355.0;Cluster-46018.0;Cluster-53081.3;Cluster-53081.1;Cluster-1881.29;Cluster-61613.1;Cluster-63106.66;Cluster-43758.0;Cluster-62541.4;Cluster-68222.0;Cluster-61834.6;Cluster-11974.0;Cluster-50255.1;Cluster-42306.0;Cluster-37491…	49	Cluster-28663.0;Cluster-67519.4;Cluster-28334.18;Cluster-67519.2;Cluster-61613.1;Cluster-43758.0;Cluster-62541.4;Cluster-42306.0;Cluster-37491.0;Cluster-62541.3;Cluster-48375.0;Cluster-54630.0;Cluster-38389.2;Cluster-1881.16;Cluster-67766.6;Cluster-28044.0;Cluster-67156.1;Cluster-23635.0;Cluster-67156.5;Cluster-54687.0;Cluster-60098.5;Cluster-62541.1;Cluster-62541.0;Cluster-62541.2	24	Cluster-33065.0;Cluster-51694.1;Cluster-51694.6;Cluster-48439.1;Cluster-34562.2;Cluster-25953.0;Cluster-46355.0;Cluster-46018.0;Cluster-53081.3;Cluster-53081.1;Cluster-1881.29;Cluster-63106.66;Cluster-68222.0;Cluster-61834.6;Cluster-11974.0;Cluster-50255.1;Cluster-17015.0;Cluster-43745.1;Cluster-53446.0;Cluster-67766.1;Cluster-69214.1;Cluster-1881.31;Cluster-239.0;Cluster-60052.0;Cluster-48439.0	25	https://www.genome.jp/dbget-bin/www_bget?ko00061
ko00903	Metabolism	Metabolism of terpenoids and polyketides	Limonene and pinene degradation	10/6213 0.16%	69/26854 0.26%	0.973051	1	Cluster-32182.6;Cluster-57671.0;Cluster-57671.1;Cluster-70956.4;Cluster-2350.0;Cluster-70956.3;Cluster-32182.12;Cluster-39277.0;Cluster-70956.2;Cluster-70956.1	10	Cluster-32182.6;Cluster-70956.4;Cluster-70956.3;Cluster-32182.12	4	Cluster-57671.0;Cluster-57671.1;Cluster-2350.0;Cluster-39277.0;Cluster-70956.2;Cluster-70956.1	6	https://www.genome.jp/dbget-bin/www_bget?ko00903
ko00524	Metabolism	Biosynthesis of other secondary metabolites	Neomycin, kanamycin and gentamicin biosynthesis	3/6213 0.05%	30/26854 0.11%	0.981607	1	Cluster-66143.3;Cluster-66143.10;Cluster-35090.0	3	Cluster-66143.10;Cluster-35090.0	2	Cluster-66143.3	1	https://www.genome.jp/dbget-bin/www_bget?ko00524
ko03015	Genetic Information Processing	Translation	mRNA surveillance pathway	133/6213 2.14%	670/26854 2.49%	0.982893	1	Cluster-68905.3;Cluster-68905.6;Cluster-2797.2;Cluster-60894.6;Cluster-60844.2;Cluster-60844.13;Cluster-65608.4;Cluster-62933.0;Cluster-60844.1;Cluster-60831.5;Cluster-65608.0;Cluster-60844.8;Cluster-51683.0;Cluster-60844.11;Cluster-39462.19;Cluster-64841.0;Cluster-64841.2;Cluster-38961.1;Cluster-60384.0;Cluster-60844.7;Cluster-46125.10;Cluster-43847.3;Cluster-68905.1;Cluster-53004.1;Cluster-6102…	133	Cluster-68905.3;Cluster-68905.6;Cluster-60894.6;Cluster-60844.2;Cluster-60844.13;Cluster-65608.4;Cluster-62933.0;Cluster-60844.1;Cluster-60831.5;Cluster-65608.0;Cluster-60844.8;Cluster-51683.0;Cluster-60844.11;Cluster-64841.0;Cluster-64841.2;Cluster-38961.1;Cluster-60844.7;Cluster-46125.10;Cluster-43847.3;Cluster-68905.1;Cluster-59186.8;Cluster-15809.0;Cluster-69249.1;Cluster-65608.6;Cluster-6890…	92	Cluster-2797.2;Cluster-39462.19;Cluster-60384.0;Cluster-53004.1;Cluster-61022.0;Cluster-46241.0;Cluster-40340.0;Cluster-66598.0;Cluster-19964.87;Cluster-50921.1;Cluster-44302.0;Cluster-2797.1;Cluster-64841.7;Cluster-2388.0;Cluster-29382.3;Cluster-46125.3;Cluster-60831.1;Cluster-67409.4;Cluster-52001.0;Cluster-50951.3;Cluster-70957.4;Cluster-58695.3;Cluster-29382.13;Cluster-64545.6;Cluster-46241.2…	41	https://www.genome.jp/dbget-bin/www_bget?ko03015
ko00300	Metabolism	Amino acid metabolism	Lysine biosynthesis	8/6213 0.13%	61/26854 0.23%	0.983083	1	Cluster-42945.0;Cluster-18350.2;Cluster-43700.2;Cluster-6770.0;Cluster-63755.1;Cluster-45898.0;Cluster-62268.11;Cluster-71420.1	8	Cluster-42945.0;Cluster-43700.2;Cluster-63755.1;Cluster-45898.0;Cluster-62268.11;Cluster-71420.1	6	Cluster-18350.2;Cluster-6770.0	2	https://www.genome.jp/dbget-bin/www_bget?ko00300
ko03050	Genetic Information Processing	Folding, sorting and degradation	Proteasome	55/6213 0.89%	302/26854 1.12%	0.984482	1	Cluster-52880.17;Cluster-68648.4;Cluster-52880.6;Cluster-43018.0;Cluster-41048.1;Cluster-65459.6;Cluster-62910.2;Cluster-69136.0;Cluster-65459.4;Cluster-65459.7;Cluster-59247.0;Cluster-52880.3;Cluster-39299.0;Cluster-59247.2;Cluster-65459.0;Cluster-12288.31;Cluster-49563.18;Cluster-41048.0;Cluster-52880.1;Cluster-51648.0;Cluster-55427.1;Cluster-8014.2;Cluster-55427.4;Cluster-38233.1;Cluster-59247…	55	Cluster-52880.17;Cluster-68648.4;Cluster-52880.6;Cluster-65459.7;Cluster-59247.0;Cluster-39299.0;Cluster-59247.2;Cluster-12288.31;Cluster-49563.18;Cluster-55427.1;Cluster-59247.5;Cluster-65459.2;Cluster-57432.14;Cluster-38346.5;Cluster-65059.0;Cluster-12288.6;Cluster-57610.3;Cluster-68654.0;Cluster-55427.2;Cluster-62910.4;Cluster-68073.4;Cluster-52880.5;Cluster-49563.11;Cluster-70416.0;Cluster-49…	29	Cluster-43018.0;Cluster-41048.1;Cluster-65459.6;Cluster-62910.2;Cluster-69136.0;Cluster-65459.4;Cluster-52880.3;Cluster-65459.0;Cluster-41048.0;Cluster-52880.1;Cluster-51648.0;Cluster-8014.2;Cluster-55427.4;Cluster-38233.1;Cluster-57818.22;Cluster-38258.0;Cluster-36095.5;Cluster-58139.1;Cluster-35381.1;Cluster-65459.9;Cluster-68073.2;Cluster-68073.0;Cluster-52880.23;Cluster-58686.3;Cluster-6620.2…	26	https://www.genome.jp/dbget-bin/www_bget?ko03050
ko04144	Cellular Processes	Transport and catabolism	Endocytosis	183/6213 2.95%	904/26854 3.37%	0.984769	1	Cluster-35997.15;Cluster-35997.21;Cluster-35997.23;Cluster-38081.0;Cluster-45153.0;Cluster-45929.5;Cluster-63347.8;Cluster-67222.6;Cluster-35997.16;Cluster-34795.0;Cluster-32576.4;Cluster-63347.6;Cluster-68428.0;Cluster-63347.10;Cluster-35997.28;Cluster-35997.37;Cluster-55887.0;Cluster-59128.0;Cluster-53303.6;Cluster-35997.2;Cluster-35997.27;Cluster-32576.2;Cluster-4364.1;Cluster-52144.0;Cluster-…	183	Cluster-35997.23;Cluster-45929.5;Cluster-34795.0;Cluster-35997.28;Cluster-35997.2;Cluster-48991.0;Cluster-45929.1;Cluster-53303.3;Cluster-64764.0;Cluster-39433.12;Cluster-35997.18;Cluster-50769.1;Cluster-64559.0;Cluster-48816.32;Cluster-50769.0;Cluster-66628.0;Cluster-63347.9;Cluster-45929.3;Cluster-28491.6;Cluster-49103.2;Cluster-47154.0;Cluster-58582.0;Cluster-49210.0;Cluster-26137.2;Cluster-70…	79	Cluster-35997.15;Cluster-35997.21;Cluster-38081.0;Cluster-45153.0;Cluster-63347.8;Cluster-67222.6;Cluster-35997.16;Cluster-32576.4;Cluster-63347.6;Cluster-68428.0;Cluster-63347.10;Cluster-35997.37;Cluster-55887.0;Cluster-59128.0;Cluster-53303.6;Cluster-35997.27;Cluster-32576.2;Cluster-4364.1;Cluster-52144.0;Cluster-61787.5;Cluster-57409.1;Cluster-35159.1;Cluster-45807.0;Cluster-7587.13;Cluster-46…	104	https://www.genome.jp/dbget-bin/www_bget?ko04144
ko03008	Genetic Information Processing	Translation	Ribosome biogenesis in eukaryotes	123/6213 1.98%	630/26854 2.35%	0.988054	1	Cluster-23677.0;Cluster-38710.0;Cluster-55326.0;Cluster-55326.1;Cluster-35946.2;Cluster-54658.1;Cluster-40265.13;Cluster-16253.0;Cluster-47898.0;Cluster-37210.0;Cluster-64171.5;Cluster-46986.2;Cluster-63485.3;Cluster-12263.3;Cluster-64171.3;Cluster-36256.5;Cluster-43366.8;Cluster-29598.30;Cluster-43414.0;Cluster-62993.3;Cluster-46986.1;Cluster-6631.0;Cluster-55214.10;Cluster-68052.41;Cluster-2959…	123	Cluster-23677.0;Cluster-35946.2;Cluster-54658.1;Cluster-40265.13;Cluster-16253.0;Cluster-47898.0;Cluster-64171.5;Cluster-46986.2;Cluster-63485.3;Cluster-12263.3;Cluster-64171.3;Cluster-36256.5;Cluster-43366.8;Cluster-29598.30;Cluster-43414.0;Cluster-62993.3;Cluster-46986.1;Cluster-55214.10;Cluster-68052.41;Cluster-29598.27;Cluster-68052.2;Cluster-63485.2;Cluster-53604.0;Cluster-63053.4;Cluster-63…	95	Cluster-38710.0;Cluster-55326.0;Cluster-55326.1;Cluster-37210.0;Cluster-6631.0;Cluster-23356.3;Cluster-33517.0;Cluster-13162.0;Cluster-3752.0;Cluster-23356.4;Cluster-38765.0;Cluster-23257.0;Cluster-51116.0;Cluster-11221.0;Cluster-35946.1;Cluster-54611.0;Cluster-7427.0;Cluster-22510.0;Cluster-18144.0;Cluster-23598.0;Cluster-67380.8;Cluster-23356.9;Cluster-43585.0;Cluster-70320.0;Cluster-54380.4;Cl…	28	https://www.genome.jp/dbget-bin/www_bget?ko03008
ko00340	Metabolism	Amino acid metabolism	Histidine metabolism	23/6213 0.37%	147/26854 0.55%	0.990483	1	Cluster-32182.6;Cluster-63134.4;Cluster-57671.0;Cluster-57671.1;Cluster-32603.0;Cluster-70956.4;Cluster-63134.2;Cluster-50825.12;Cluster-70956.3;Cluster-56156.1;Cluster-32769.20;Cluster-32182.12;Cluster-39277.0;Cluster-37491.1;Cluster-70956.2;Cluster-13416.0;Cluster-50825.9;Cluster-50825.15;Cluster-61637.1;Cluster-50825.7;Cluster-26105.0;Cluster-70956.1;Cluster-50825.6	23	Cluster-32182.6;Cluster-63134.4;Cluster-70956.4;Cluster-50825.12;Cluster-70956.3;Cluster-56156.1;Cluster-32182.12;Cluster-37491.1;Cluster-50825.9;Cluster-50825.15;Cluster-61637.1;Cluster-50825.7;Cluster-50825.6	13	Cluster-57671.0;Cluster-57671.1;Cluster-32603.0;Cluster-63134.2;Cluster-32769.20;Cluster-39277.0;Cluster-70956.2;Cluster-13416.0;Cluster-26105.0;Cluster-70956.1	10	https://www.genome.jp/dbget-bin/www_bget?ko00340
ko00195	Metabolism	Energy metabolism	Photosynthesis	30/6213 0.48%	185/26854 0.69%	0.99201	1	Cluster-66085.0;Cluster-66321.0;Cluster-61674.1;Cluster-71491.0;Cluster-56070.1;Cluster-36503.0;Cluster-39244.0;Cluster-71232.0;Cluster-54000.0;Cluster-61674.0;Cluster-63199.3;Cluster-61674.2;Cluster-44874.0;Cluster-5868.2;Cluster-63199.5;Cluster-52135.0;Cluster-8904.0;Cluster-45040.0;Cluster-68096.0;Cluster-56073.0;Cluster-69452.0;Cluster-59714.0;Cluster-70871.3;Cluster-29819.2;Cluster-63199.1;C…	30	Cluster-66085.0;Cluster-66321.0;Cluster-61674.1;Cluster-71491.0;Cluster-56070.1;Cluster-36503.0;Cluster-39244.0;Cluster-71232.0;Cluster-54000.0;Cluster-61674.0;Cluster-61674.2;Cluster-44874.0;Cluster-5868.2;Cluster-8904.0;Cluster-45040.0;Cluster-68096.0;Cluster-56073.0;Cluster-69452.0;Cluster-70871.3;Cluster-29819.2;Cluster-60277.0;Cluster-63199.0;Cluster-15459.14	23	Cluster-63199.3;Cluster-63199.5;Cluster-52135.0;Cluster-59714.0;Cluster-63199.1;Cluster-64609.3;Cluster-7529.2	7	https://www.genome.jp/dbget-bin/www_bget?ko00195
ko00603	Metabolism	Glycan biosynthesis and metabolism	Glycosphingolipid biosynthesis - globo and isoglobo series	1/6213 0.02%	19/26854 0.07%	0.993272	1	Cluster-3984.0	1	--	0	Cluster-3984.0	1	https://www.genome.jp/dbget-bin/www_bget?ko00603
ko00900	Metabolism	Metabolism of terpenoids and polyketides	Terpenoid backbone biosynthesis	38/6213 0.61%	233/26854 0.87%	0.995991	1	Cluster-39983.0;Cluster-30533.1;Cluster-50155.7;Cluster-2828.1;Cluster-33002.0;Cluster-60634.0;Cluster-61770.4;Cluster-67012.10;Cluster-13999.0;Cluster-45204.7;Cluster-57264.12;Cluster-68241.14;Cluster-37007.2;Cluster-57903.1;Cluster-66379.1;Cluster-62542.4;Cluster-21461.0;Cluster-2828.0;Cluster-22054.2;Cluster-68241.8;Cluster-52946.0;Cluster-17445.106;Cluster-26980.0;Cluster-44167.0;Cluster-6701…	38	Cluster-39983.0;Cluster-33002.0;Cluster-61770.4;Cluster-67012.10;Cluster-45204.7;Cluster-57264.12;Cluster-66379.1;Cluster-52946.0;Cluster-17445.106;Cluster-26980.0;Cluster-67012.3;Cluster-68241.43;Cluster-67087.0;Cluster-52946.1;Cluster-45204.4;Cluster-39481.0;Cluster-52946.3;Cluster-62542.3;Cluster-52946.4	19	Cluster-30533.1;Cluster-50155.7;Cluster-2828.1;Cluster-60634.0;Cluster-13999.0;Cluster-68241.14;Cluster-37007.2;Cluster-57903.1;Cluster-62542.4;Cluster-21461.0;Cluster-2828.0;Cluster-22054.2;Cluster-68241.8;Cluster-44167.0;Cluster-68966.0;Cluster-35826.0;Cluster-58891.0;Cluster-62542.8;Cluster-67012.13	19	https://www.genome.jp/dbget-bin/www_bget?ko00900
ko00071	Metabolism	Lipid metabolism	Fatty acid degradation	56/6213 0.9%	327/26854 1.22%	0.996938	1	Cluster-44247.0;Cluster-32182.6;Cluster-70906.0;Cluster-65445.5;Cluster-71440.1;Cluster-39738.0;Cluster-57671.0;Cluster-71440.0;Cluster-14794.22;Cluster-44389.1;Cluster-64167.6;Cluster-4157.1;Cluster-46355.0;Cluster-53081.3;Cluster-57671.1;Cluster-53081.1;Cluster-32603.0;Cluster-44389.0;Cluster-70956.4;Cluster-42306.0;Cluster-57472.25;Cluster-3558.0;Cluster-64167.2;Cluster-70956.3;Cluster-32769.2…	56	Cluster-32182.6;Cluster-70956.4;Cluster-42306.0;Cluster-57472.25;Cluster-64167.2;Cluster-70956.3;Cluster-32182.12;Cluster-37491.1;Cluster-54630.0;Cluster-38389.2;Cluster-61793.6;Cluster-61793.0;Cluster-61793.3;Cluster-48011.7;Cluster-64535.3;Cluster-57472.32;Cluster-61793.5;Cluster-48011.8;Cluster-48011.9	19	Cluster-44247.0;Cluster-70906.0;Cluster-65445.5;Cluster-71440.1;Cluster-39738.0;Cluster-57671.0;Cluster-71440.0;Cluster-14794.22;Cluster-44389.1;Cluster-64167.6;Cluster-4157.1;Cluster-46355.0;Cluster-53081.3;Cluster-57671.1;Cluster-53081.1;Cluster-32603.0;Cluster-44389.0;Cluster-3558.0;Cluster-32769.20;Cluster-2132.0;Cluster-39277.0;Cluster-53446.0;Cluster-70956.2;Cluster-65445.4;Cluster-55795.0;…	37	https://www.genome.jp/dbget-bin/www_bget?ko00071
ko03022	Genetic Information Processing	Transcription	Basal transcription factors	28/6213 0.45%	189/26854 0.7%	0.998362	1	Cluster-63623.2;Cluster-45177.0;Cluster-36467.0;Cluster-64842.0;Cluster-36095.1;Cluster-17961.0;Cluster-57245.2;Cluster-57245.6;Cluster-44490.1;Cluster-61208.0;Cluster-69539.1;Cluster-57245.4;Cluster-10563.9;Cluster-57245.3;Cluster-28910.5;Cluster-57584.2;Cluster-51677.1;Cluster-50091.0;Cluster-63623.1;Cluster-54473.10;Cluster-10563.8;Cluster-54473.4;Cluster-36497.3;Cluster-51677.0;Cluster-55527.…	28	Cluster-45177.0;Cluster-36095.1;Cluster-57245.2;Cluster-61208.0;Cluster-10563.9;Cluster-28910.5;Cluster-57584.2;Cluster-51677.1;Cluster-50091.0;Cluster-54473.10;Cluster-10563.8;Cluster-54473.4;Cluster-36497.3;Cluster-51677.0;Cluster-37891.0;Cluster-51740.0;Cluster-51908.4	17	Cluster-63623.2;Cluster-36467.0;Cluster-64842.0;Cluster-17961.0;Cluster-57245.6;Cluster-44490.1;Cluster-69539.1;Cluster-57245.4;Cluster-57245.3;Cluster-63623.1;Cluster-55527.1	11	https://www.genome.jp/dbget-bin/www_bget?ko03022
ko00470	Metabolism	Metabolism of other amino acids	D-Amino acid metabolism	2/6213 0.03%	34/26854 0.13%	0.998545	1	Cluster-62268.11;Cluster-23098.0	2	Cluster-62268.11;Cluster-23098.0	2	--	0	https://www.genome.jp/dbget-bin/www_bget?ko00470
ko04146	Cellular Processes	Transport and catabolism	Peroxisome	75/6213 1.21%	444/26854 1.65%	0.999533	1	Cluster-46292.0;Cluster-48427.0;Cluster-56921.0;Cluster-65796.3;Cluster-69882.1;Cluster-39738.0;Cluster-38288.6;Cluster-17191.0;Cluster-38288.2;Cluster-71068.9;Cluster-58309.2;Cluster-68209.4;Cluster-58309.3;Cluster-37605.0;Cluster-6732.11;Cluster-58679.11;Cluster-52813.1;Cluster-69711.7;Cluster-38288.4;Cluster-71261.2;Cluster-48305.0;Cluster-64167.6;Cluster-11206.3;Cluster-47124.6;Cluster-46355.…	75	Cluster-69882.1;Cluster-17191.0;Cluster-71068.9;Cluster-68209.4;Cluster-6732.11;Cluster-58679.11;Cluster-52813.1;Cluster-48305.0;Cluster-47124.6;Cluster-68937.4;Cluster-69095.0;Cluster-42306.0;Cluster-6732.14;Cluster-52813.11;Cluster-65592.6;Cluster-64167.2;Cluster-71261.1;Cluster-54630.0;Cluster-38389.2;Cluster-6732.6;Cluster-69882.0;Cluster-68775.4;Cluster-61793.6;Cluster-61793.0;Cluster-65796.…	38	Cluster-46292.0;Cluster-48427.0;Cluster-56921.0;Cluster-65796.3;Cluster-39738.0;Cluster-38288.6;Cluster-38288.2;Cluster-58309.2;Cluster-58309.3;Cluster-37605.0;Cluster-69711.7;Cluster-38288.4;Cluster-71261.2;Cluster-64167.6;Cluster-11206.3;Cluster-46355.0;Cluster-53081.3;Cluster-53081.1;Cluster-37007.2;Cluster-50276.0;Cluster-59183.0;Cluster-38100.7;Cluster-53446.0;Cluster-55795.0;Cluster-928.0;C…	37	https://www.genome.jp/dbget-bin/www_bget?ko04146
ko03410	Genetic Information Processing	Replication and repair	Base excision repair	42/6213 0.68%	279/26854 1.04%	0.99971	1	Cluster-52645.0;Cluster-26409.7;Cluster-56530.0;Cluster-38115.0;Cluster-26409.0;Cluster-70551.4;Cluster-58102.7;Cluster-24835.4;Cluster-17545.5;Cluster-56824.1;Cluster-49061.0;Cluster-67935.3;Cluster-65246.4;Cluster-56314.0;Cluster-53384.5;Cluster-67935.1;Cluster-62983.16;Cluster-46257.0;Cluster-32762.0;Cluster-37520.0;Cluster-48814.0;Cluster-67935.8;Cluster-24835.5;Cluster-40092.2;Cluster-51828.…	42	Cluster-52645.0;Cluster-26409.7;Cluster-56530.0;Cluster-58102.7;Cluster-24835.4;Cluster-17545.5;Cluster-67935.3;Cluster-65246.4;Cluster-56314.0;Cluster-53384.5;Cluster-67935.1;Cluster-62983.16;Cluster-46257.0;Cluster-32762.0;Cluster-37520.0;Cluster-48814.0;Cluster-56607.0;Cluster-37727.0;Cluster-62983.10;Cluster-67935.0;Cluster-62983.8;Cluster-62983.13;Cluster-67935.6;Cluster-70941.2	24	Cluster-38115.0;Cluster-26409.0;Cluster-70551.4;Cluster-56824.1;Cluster-49061.0;Cluster-67935.8;Cluster-24835.5;Cluster-40092.2;Cluster-51828.0;Cluster-24835.0;Cluster-9353.0;Cluster-26409.21;Cluster-40092.0;Cluster-24835.7;Cluster-64465.3;Cluster-70551.2;Cluster-18426.0;Cluster-54382.6	18	https://www.genome.jp/dbget-bin/www_bget?ko03410
ko04120	Genetic Information Processing	Folding, sorting and degradation	Ubiquitin mediated proteolysis	152/6213 2.45%	829/26854 3.09%	0.999723	1	Cluster-11848.49;Cluster-11848.59;Cluster-28123.0;Cluster-37546.2;Cluster-56157.1;Cluster-61546.0;Cluster-70949.1;Cluster-11848.57;Cluster-60258.1;Cluster-11848.53;Cluster-11848.56;Cluster-38871.0;Cluster-11848.32;Cluster-19964.77;Cluster-70949.0;Cluster-11848.88;Cluster-19964.78;Cluster-37546.1;Cluster-19964.83;Cluster-11848.89;Cluster-31248.1;Cluster-11848.60;Cluster-29569.0;Cluster-19964.85;Cl…	152	Cluster-60258.1;Cluster-54115.4;Cluster-20958.0;Cluster-64145.4;Cluster-66371.6;Cluster-70345.1;Cluster-69536.2;Cluster-66922.6;Cluster-38082.0;Cluster-70398.2;Cluster-35860.0;Cluster-55391.7;Cluster-70255.0;Cluster-57512.1;Cluster-70253.6;Cluster-18686.0;Cluster-47048.3;Cluster-47874.1;Cluster-47874.2;Cluster-57794.0;Cluster-58698.0;Cluster-55951.4;Cluster-57850.1;Cluster-59609.0;Cluster-70255.6…	61	Cluster-11848.49;Cluster-11848.59;Cluster-28123.0;Cluster-37546.2;Cluster-56157.1;Cluster-61546.0;Cluster-70949.1;Cluster-11848.57;Cluster-11848.53;Cluster-11848.56;Cluster-38871.0;Cluster-11848.32;Cluster-19964.77;Cluster-70949.0;Cluster-11848.88;Cluster-19964.78;Cluster-37546.1;Cluster-19964.83;Cluster-11848.89;Cluster-31248.1;Cluster-11848.60;Cluster-29569.0;Cluster-19964.85;Cluster-10837.0;Cl…	91	https://www.genome.jp/dbget-bin/www_bget?ko04120
ko03020	Genetic Information Processing	Transcription	RNA polymerase	54/6213 0.87%	344/26854 1.28%	0.999764	1	Cluster-18201.1;Cluster-37853.0;Cluster-15297.71;Cluster-58645.2;Cluster-13550.6;Cluster-17304.2;Cluster-15297.42;Cluster-17549.4;Cluster-35503.7;Cluster-28841.62;Cluster-8992.0;Cluster-29624.1;Cluster-44397.0;Cluster-58311.94;Cluster-50681.11;Cluster-57524.0;Cluster-65280.9;Cluster-70871.1;Cluster-6003.23;Cluster-56030.0;Cluster-65824.2;Cluster-58311.97;Cluster-55746.6;Cluster-56580.0;Cluster-61…	54	Cluster-37853.0;Cluster-15297.71;Cluster-58645.2;Cluster-13550.6;Cluster-17304.2;Cluster-17549.4;Cluster-35503.7;Cluster-28841.62;Cluster-8992.0;Cluster-29624.1;Cluster-58311.94;Cluster-50681.11;Cluster-57524.0;Cluster-65280.9;Cluster-70871.1;Cluster-6003.23;Cluster-56030.0;Cluster-58311.97;Cluster-55746.6;Cluster-61513.4;Cluster-6003.21;Cluster-67277.1;Cluster-65280.3;Cluster-34805.0;Cluster-506…	40	Cluster-18201.1;Cluster-15297.42;Cluster-44397.0;Cluster-65824.2;Cluster-56580.0;Cluster-65824.23;Cluster-64205.7;Cluster-70370.16;Cluster-35503.6;Cluster-65824.21;Cluster-57757.0;Cluster-51805.1;Cluster-58311.88;Cluster-50001.8	14	https://www.genome.jp/dbget-bin/www_bget?ko03020
ko03013	Genetic Information Processing	Translation	Nucleocytoplasmic transport	141/6213 2.27%	790/26854 2.94%	0.9999	1	Cluster-38710.0;Cluster-55326.0;Cluster-55326.1;Cluster-60894.6;Cluster-71088.0;Cluster-20251.44;Cluster-60831.5;Cluster-69695.1;Cluster-39720.0;Cluster-54079.0;Cluster-20251.58;Cluster-20251.50;Cluster-20251.11;Cluster-69695.0;Cluster-20251.9;Cluster-38961.1;Cluster-50292.0;Cluster-46125.10;Cluster-43847.3;Cluster-11983.2;Cluster-17182.4;Cluster-68052.41;Cluster-54971.1;Cluster-48820.4;Cluster-2…	141	Cluster-60894.6;Cluster-71088.0;Cluster-20251.44;Cluster-60831.5;Cluster-54079.0;Cluster-20251.50;Cluster-20251.11;Cluster-38961.1;Cluster-50292.0;Cluster-46125.10;Cluster-43847.3;Cluster-11983.2;Cluster-68052.41;Cluster-20251.20;Cluster-65453.4;Cluster-54971.10;Cluster-69249.1;Cluster-68052.2;Cluster-55449.1;Cluster-62413.4;Cluster-68052.3;Cluster-20251.25;Cluster-43700.11;Cluster-18990.0;Cluste…	91	Cluster-38710.0;Cluster-55326.0;Cluster-55326.1;Cluster-69695.1;Cluster-39720.0;Cluster-20251.58;Cluster-69695.0;Cluster-20251.9;Cluster-17182.4;Cluster-54971.1;Cluster-48820.4;Cluster-68325.2;Cluster-20251.0;Cluster-68325.1;Cluster-67502.5;Cluster-46522.6;Cluster-2427.1;Cluster-17930.1;Cluster-20251.64;Cluster-67502.3;Cluster-13162.0;Cluster-46125.3;Cluster-20251.27;Cluster-32549.2;Cluster-60831…	50	https://www.genome.jp/dbget-bin/www_bget?ko03013
ko03440	Genetic Information Processing	Replication and repair	Homologous recombination	53/6213 0.85%	355/26854 1.32%	0.999958	1	Cluster-40747.0;Cluster-56994.9;Cluster-68433.1;Cluster-39011.52;Cluster-71453.2;Cluster-43103.0;Cluster-41015.0;Cluster-61578.1;Cluster-56994.5;Cluster-24979.0;Cluster-59845.2;Cluster-16796.0;Cluster-39766.0;Cluster-17545.5;Cluster-62072.5;Cluster-62950.4;Cluster-69916.7;Cluster-40836.0;Cluster-57487.0;Cluster-62525.0;Cluster-62950.9;Cluster-53384.5;Cluster-62983.16;Cluster-33441.0;Cluster-42231…	53	Cluster-40747.0;Cluster-56994.9;Cluster-68433.1;Cluster-39011.52;Cluster-71453.2;Cluster-43103.0;Cluster-61578.1;Cluster-56994.5;Cluster-59845.2;Cluster-16796.0;Cluster-39766.0;Cluster-17545.5;Cluster-62072.5;Cluster-62950.4;Cluster-69916.7;Cluster-40836.0;Cluster-62950.9;Cluster-53384.5;Cluster-62983.16;Cluster-42231.47;Cluster-71453.0;Cluster-62950.2;Cluster-23451.0;Cluster-28939.0;Cluster-6917…	39	Cluster-41015.0;Cluster-24979.0;Cluster-57487.0;Cluster-62525.0;Cluster-33441.0;Cluster-32912.0;Cluster-24840.0;Cluster-39571.2;Cluster-63466.0;Cluster-32300.0;Cluster-67639.6;Cluster-66022.0;Cluster-69916.3;Cluster-54382.6	14	https://www.genome.jp/dbget-bin/www_bget?ko03440
ko00190	Metabolism	Energy metabolism	Oxidative phosphorylation	135/6213 2.17%	772/26854 2.87%	0.999958	1	Cluster-11606.2;Cluster-11606.3;Cluster-68016.3;Cluster-65960.3;Cluster-14164.19;Cluster-46478.2;Cluster-46054.1;Cluster-52333.0;Cluster-63819.5;Cluster-61508.0;Cluster-11761.1;Cluster-70265.1;Cluster-52032.8;Cluster-44509.3;Cluster-68892.1;Cluster-30144.0;Cluster-53990.0;Cluster-14164.17;Cluster-56163.0;Cluster-38753.0;Cluster-38095.4;Cluster-65245.0;Cluster-71381.6;Cluster-60144.0;Cluster-65960…	135	Cluster-65960.3;Cluster-46478.2;Cluster-52032.8;Cluster-53990.0;Cluster-38753.0;Cluster-63819.1;Cluster-63819.0;Cluster-53065.1;Cluster-63819.7;Cluster-47872.12;Cluster-25444.0;Cluster-70070.5;Cluster-54659.4;Cluster-70115.4;Cluster-66307.0;Cluster-46478.8;Cluster-68096.0;Cluster-63928.8;Cluster-27014.0;Cluster-49333.0;Cluster-70439.7;Cluster-8452.47;Cluster-46478.10;Cluster-67286.12;Cluster-3375…	58	Cluster-11606.2;Cluster-11606.3;Cluster-68016.3;Cluster-14164.19;Cluster-46054.1;Cluster-52333.0;Cluster-63819.5;Cluster-61508.0;Cluster-11761.1;Cluster-70265.1;Cluster-44509.3;Cluster-68892.1;Cluster-30144.0;Cluster-14164.17;Cluster-56163.0;Cluster-38095.4;Cluster-65245.0;Cluster-71381.6;Cluster-60144.0;Cluster-65960.5;Cluster-38095.2;Cluster-36513.1;Cluster-65455.2;Cluster-46478.11;Cluster-4269…	77	https://www.genome.jp/dbget-bin/www_bget?ko00190
ko04130	Genetic Information Processing	Folding, sorting and degradation	SNARE interactions in vesicular transport	26/6213 0.42%	210/26854 0.78%	0.999975	1	Cluster-43775.1;Cluster-31911.0;Cluster-65379.2;Cluster-41101.0;Cluster-57258.22;Cluster-65379.3;Cluster-61317.12;Cluster-60736.3;Cluster-59823.1;Cluster-60736.1;Cluster-26386.10;Cluster-54836.0;Cluster-31186.0;Cluster-43283.2;Cluster-70506.7;Cluster-70506.4;Cluster-70022.3;Cluster-59823.6;Cluster-60736.4;Cluster-9740.6;Cluster-51692.0;Cluster-66833.1;Cluster-70022.1;Cluster-61221.3;Cluster-42503…	26	Cluster-65379.2;Cluster-57258.22;Cluster-65379.3;Cluster-59823.1;Cluster-60736.1;Cluster-43283.2;Cluster-70506.7;Cluster-70506.4;Cluster-70022.3;Cluster-59823.6;Cluster-60736.4;Cluster-9740.6;Cluster-51692.0;Cluster-66833.1;Cluster-70022.1;Cluster-61221.3;Cluster-42503.0	17	Cluster-43775.1;Cluster-31911.0;Cluster-41101.0;Cluster-61317.12;Cluster-60736.3;Cluster-26386.10;Cluster-54836.0;Cluster-31186.0;Cluster-41045.5	9	https://www.genome.jp/dbget-bin/www_bget?ko04130
ko04136	Cellular Processes	Transport and catabolism	Autophagy - other	25/6213 0.4%	209/26854 0.78%	0.999987	1	Cluster-63102.0;Cluster-69405.2;Cluster-46714.0;Cluster-32858.0;Cluster-59186.8;Cluster-63088.4;Cluster-33457.1;Cluster-49910.0;Cluster-42231.25;Cluster-35674.0;Cluster-46382.0;Cluster-63088.3;Cluster-55282.1;Cluster-63746.0;Cluster-63746.2;Cluster-51982.0;Cluster-63746.1;Cluster-28031.0;Cluster-63746.3;Cluster-45136.2;Cluster-45136.4;Cluster-61459.10;Cluster-66113.9;Cluster-54560.0;Cluster-70188…	25	Cluster-46714.0;Cluster-59186.8;Cluster-33457.1;Cluster-42231.25;Cluster-35674.0;Cluster-46382.0;Cluster-63088.3;Cluster-55282.1;Cluster-51982.0;Cluster-63746.1;Cluster-28031.0;Cluster-63746.3;Cluster-45136.2;Cluster-45136.4;Cluster-61459.10;Cluster-66113.9;Cluster-54560.0;Cluster-70188.4	18	Cluster-63102.0;Cluster-69405.2;Cluster-32858.0;Cluster-63088.4;Cluster-49910.0;Cluster-63746.0;Cluster-63746.2	7	https://www.genome.jp/dbget-bin/www_bget?ko04136
ko00970	Genetic Information Processing	Translation	Aminoacyl-tRNA biosynthesis	64/6213 1.03%	428/26854 1.59%	0.999991	1	Cluster-58781.26;Cluster-60819.0;Cluster-63818.1;Cluster-38589.0;Cluster-67706.8;Cluster-25059.56;Cluster-62494.1;Cluster-29756.0;Cluster-68478.2;Cluster-50234.1;Cluster-58781.15;Cluster-71554.4;Cluster-9940.0;Cluster-62487.2;Cluster-6003.8;Cluster-28467.0;Cluster-58977.0;Cluster-67706.6;Cluster-64448.4;Cluster-18991.0;Cluster-64448.5;Cluster-59204.1;Cluster-53080.2;Cluster-58781.30;Cluster-19814…	64	Cluster-58781.26;Cluster-38589.0;Cluster-67706.8;Cluster-62494.1;Cluster-29756.0;Cluster-9940.0;Cluster-62487.2;Cluster-6003.8;Cluster-28467.0;Cluster-58977.0;Cluster-64448.4;Cluster-64448.5;Cluster-59204.1;Cluster-53080.2;Cluster-58781.30;Cluster-19814.3;Cluster-65646.0;Cluster-61107.8;Cluster-6003.7;Cluster-49975.1;Cluster-67706.5;Cluster-42123.8;Cluster-51194.3;Cluster-59866.5;Cluster-58311.69…	43	Cluster-60819.0;Cluster-63818.1;Cluster-25059.56;Cluster-68478.2;Cluster-50234.1;Cluster-58781.15;Cluster-71554.4;Cluster-67706.6;Cluster-18991.0;Cluster-59866.0;Cluster-63818.0;Cluster-29758.2;Cluster-51596.4;Cluster-6003.6;Cluster-51409.0;Cluster-52584.4;Cluster-15336.9;Cluster-52584.5;Cluster-16365.0;Cluster-5312.9;Cluster-17164.7	21	https://www.genome.jp/dbget-bin/www_bget?ko00970
ko00310	Metabolism	Amino acid metabolism	Lysine degradation	32/6213 0.52%	253/26854 0.94%	0.999992	1	Cluster-32182.6;Cluster-69495.3;Cluster-53396.1;Cluster-65199.5;Cluster-61364.3;Cluster-57671.0;Cluster-56768.0;Cluster-57671.1;Cluster-32603.0;Cluster-70956.4;Cluster-70956.3;Cluster-65199.4;Cluster-63713.2;Cluster-32769.20;Cluster-32182.12;Cluster-21411.0;Cluster-39277.0;Cluster-37491.1;Cluster-60614.9;Cluster-70956.2;Cluster-61364.1;Cluster-11281.0;Cluster-46862.0;Cluster-65763.0;Cluster-69252…	32	Cluster-32182.6;Cluster-69495.3;Cluster-53396.1;Cluster-61364.3;Cluster-70956.4;Cluster-70956.3;Cluster-65199.4;Cluster-63713.2;Cluster-32182.12;Cluster-21411.0;Cluster-37491.1;Cluster-61364.1;Cluster-46862.0;Cluster-69252.8;Cluster-57907.2;Cluster-34952.1;Cluster-65199.2;Cluster-36721.0;Cluster-57907.8	19	Cluster-65199.5;Cluster-57671.0;Cluster-56768.0;Cluster-57671.1;Cluster-32603.0;Cluster-32769.20;Cluster-39277.0;Cluster-60614.9;Cluster-70956.2;Cluster-11281.0;Cluster-65763.0;Cluster-26105.0;Cluster-70956.1	13	https://www.genome.jp/dbget-bin/www_bget?ko00310
ko03250	Genetic Information Processing	Information processing in viruses	Viral life cycle - HIV-1	19/6213 0.31%	176/26854 0.66%	0.999992	1	Cluster-38710.0;Cluster-55326.0;Cluster-55326.1;Cluster-68052.41;Cluster-17445.214;Cluster-68052.2;Cluster-68052.3;Cluster-13162.0;Cluster-52229.2;Cluster-68052.19;Cluster-66505.1;Cluster-70858.19;Cluster-63635.4;Cluster-52495.4;Cluster-69473.0;Cluster-27969.0;Cluster-64469.1;Cluster-67710.2;Cluster-60268.5	19	Cluster-68052.41;Cluster-17445.214;Cluster-68052.2;Cluster-68052.3;Cluster-68052.19;Cluster-70858.19;Cluster-63635.4;Cluster-52495.4;Cluster-69473.0;Cluster-27969.0;Cluster-67710.2;Cluster-60268.5	12	Cluster-38710.0;Cluster-55326.0;Cluster-55326.1;Cluster-13162.0;Cluster-52229.2;Cluster-66505.1;Cluster-64469.1	7	https://www.genome.jp/dbget-bin/www_bget?ko03250
ko03018	Genetic Information Processing	Folding, sorting and degradation	RNA degradation	109/6213 1.75%	668/26854 2.49%	0.999996	1	Cluster-31847.0;Cluster-61746.0;Cluster-61746.1;Cluster-66077.1;Cluster-67650.0;Cluster-26523.0;Cluster-62303.1;Cluster-56548.3;Cluster-56548.1;Cluster-29788.2;Cluster-69527.0;Cluster-36517.1;Cluster-42683.0;Cluster-31188.0;Cluster-51683.0;Cluster-65591.0;Cluster-71101.0;Cluster-43366.8;Cluster-65637.2;Cluster-57756.0;Cluster-26833.0;Cluster-62691.4;Cluster-66552.6;Cluster-69018.0;Cluster-35595.1…	109	Cluster-31847.0;Cluster-67650.0;Cluster-56548.3;Cluster-56548.1;Cluster-29788.2;Cluster-69527.0;Cluster-36517.1;Cluster-51683.0;Cluster-71101.0;Cluster-43366.8;Cluster-65637.2;Cluster-26833.0;Cluster-62691.4;Cluster-62691.9;Cluster-54742.7;Cluster-67650.1;Cluster-62859.2;Cluster-32688.0;Cluster-23670.2;Cluster-70528.1;Cluster-42995.0;Cluster-66112.1;Cluster-38923.4;Cluster-60437.0;Cluster-45619.4…	67	Cluster-61746.0;Cluster-61746.1;Cluster-66077.1;Cluster-26523.0;Cluster-62303.1;Cluster-42683.0;Cluster-31188.0;Cluster-65591.0;Cluster-57756.0;Cluster-66552.6;Cluster-69018.0;Cluster-35595.1;Cluster-44302.0;Cluster-62691.5;Cluster-62542.2;Cluster-46264.1;Cluster-54742.2;Cluster-20818.1;Cluster-55713.35;Cluster-52001.0;Cluster-57756.3;Cluster-23670.1;Cluster-1984.0;Cluster-63540.1;Cluster-24548.1…	42	https://www.genome.jp/dbget-bin/www_bget?ko03018
ko03010	Genetic Information Processing	Translation	Ribosome	285/6213 4.59%	1722/26854 6.41%	1	1	Cluster-60062.1;Cluster-65910.2;Cluster-69518.2;Cluster-66358.2;Cluster-67529.1;Cluster-71448.2;Cluster-71203.7;Cluster-61644.2;Cluster-27887.0;Cluster-62816.0;Cluster-57781.4;Cluster-48673.0;Cluster-71203.5;Cluster-65233.0;Cluster-48673.2;Cluster-59629.5;Cluster-49560.1;Cluster-36751.0;Cluster-10966.0;Cluster-65878.1;Cluster-71448.6;Cluster-54664.0;Cluster-57766.0;Cluster-62996.6;Cluster-64152.7…	285	Cluster-65910.2;Cluster-69518.2;Cluster-66358.2;Cluster-67529.1;Cluster-71448.2;Cluster-71203.7;Cluster-61644.2;Cluster-27887.0;Cluster-62816.0;Cluster-57781.4;Cluster-71203.5;Cluster-59629.5;Cluster-71448.6;Cluster-54664.0;Cluster-57766.0;Cluster-62996.6;Cluster-65747.3;Cluster-70660.1;Cluster-23117.5;Cluster-69646.3;Cluster-54664.2;Cluster-41192.41;Cluster-48673.1;Cluster-65747.1;Cluster-48291.…	135	Cluster-60062.1;Cluster-48673.0;Cluster-65233.0;Cluster-48673.2;Cluster-49560.1;Cluster-36751.0;Cluster-10966.0;Cluster-65878.1;Cluster-64152.7;Cluster-12739.0;Cluster-39911.0;Cluster-14291.0;Cluster-62750.1;Cluster-33919.0;Cluster-68888.3;Cluster-11848.16;Cluster-57235.4;Cluster-62996.0;Cluster-40751.1;Cluster-71203.13;Cluster-30508.0;Cluster-66660.2;Cluster-62996.3;Cluster-71048.7;Cluster-67757…	150	https://www.genome.jp/dbget-bin/www_bget?ko03010
