# Supplementary material for: Combined Metabolomics and Transcriptomics Analysis of the Distribution of Flavonoids in the Fibrous Root and Taproot of Polygonatum kingianum Coll.et Hemsl
Source: Genes (Basel). 2024 Jun 22;15(7):828. doi: 10.3390/genes15070828 (PMC11275391; doi:10.3390/genes15070828)
Supplement: Supplementary file 1 [file genes-15-00828-s001.zip › Table S5 Transcription factors expressed in WR and RR of Polygonatum kingianum Coll.et Hemsl..xlsx]

## Sheet: Sheet3
ID	Pfam	TF-Family	TF-Category	TF-Classification
Cluster-10133.0	bZIP transcription factor	bZIP	TF	bZIP
Cluster-10216.1	B3 DNA binding domain	B3	TF	B3->B3
Cluster-10965.0	START domain	HB-HD-ZIP	TF	HB->HB-HD-ZIP
Cluster-11075.0	Helix-loop-helix DNA-binding domain	bHLH	TF	bHLH
Cluster-11075.2	Helix-loop-helix DNA-binding domain	bHLH	TF	bHLH
Cluster-11075.3	Helix-loop-helix DNA-binding domain	bHLH	TF	bHLH
Cluster-11075.6	Helix-loop-helix DNA-binding domain	bHLH	TF	bHLH
Cluster-11778.1	Ethylene insensitive 3	EIL	TF	EIL
Cluster-11930.0	Zinc finger, C2H2 type	C2H2	TF	C2H2
Cluster-11978.14	Protein of unknown function (DUF295)	GRAS	TF	GRAS
Cluster-11978.15	GRAS domain family	GRAS	TF	GRAS
Cluster-11978.16	GRAS domain family	GRAS	TF	GRAS
Cluster-11978.17	Protein of unknown function (DUF295)	GRAS	TF	GRAS
Cluster-11978.9	Protein of unknown function (DUF295)	GRAS	TF	GRAS
Cluster-11993.2	--	WRKY	TF	WRKY
Cluster-12714.0	bZIP transcription factor	bZIP	TF	bZIP
Cluster-1275.0	Myb-like DNA-binding domain	MYB	TF	MYB->MYB
Cluster-12955.0	Myb/SANT-like DNA-binding domain	Trihelix	TF	Trihelix
Cluster-13207.4	Domain of unknown function (DUF702)	SRS	TF	SRS
Cluster-13339.1	Homeobox KN domain	HB-KNOX	TF	HB->HB-KNOX
Cluster-13402.0	Myb-like DNA-binding domain	MYB	TF	MYB->MYB
Cluster-13402.1	Myb-like DNA-binding domain	MYB	TF	MYB->MYB
Cluster-13995.0	K-box region	MADS-MIKC	TF	MADS->MADS-MIKC
Cluster-15015.0	AP2 domain	AP2/ERF-AP2	TF	AP2/ERF->AP2/ERF-AP2
Cluster-15098.1	C2H2-type zinc finger	C2H2	TF	C2H2
Cluster-15103.3	Myb-like DNA-binding domain	MYB	TF	MYB->MYB
Cluster-15103.4	Myb-like DNA-binding domain	MYB	TF	MYB->MYB
Cluster-15103.5	Myb-like DNA-binding domain	MYB	TF	MYB->MYB
Cluster-15119.0	HSF-type DNA-binding	HSF	TF	HSF
Cluster-15126.0	Myb-like DNA-binding domain	GARP-G2-like	TF	GARP->GARP-G2-like
Cluster-15209.0	HSF-type DNA-binding	HSF	TF	HSF
Cluster-15259.2	FAR1 DNA-binding domain	FAR1	TF	FAR1
Cluster-15259.7	FAR1 DNA-binding domain	FAR1	TF	FAR1
Cluster-15264.0	Zinc finger, C2H2 type	C2H2	TF	C2H2
Cluster-15463.5	Myb DNA-binding like	MYB-related	TF	MYB->MYB-related
Cluster-15463.6	Myb DNA-binding like	MYB-related	TF	MYB->MYB-related
Cluster-15463.7	Myb DNA-binding like	MYB-related	TF	MYB->MYB-related
Cluster-15508.3	Myb-like DNA-binding domain	MYB-related	TF	MYB->MYB-related
Cluster-15617.2	WRKY DNA -binding domain	WRKY	TF	WRKY
Cluster-15617.3	WRKY DNA -binding domain	WRKY	TF	WRKY
Cluster-15617.5	WRKY DNA -binding domain	WRKY	TF	WRKY
Cluster-15906.11	tify domain	Tify	TF	Tify
Cluster-15906.12	tify domain	Tify	TF	Tify
Cluster-15906.3	tify domain	Tify	TF	Tify
Cluster-15906.6	Jas motif	Tify	TF	Tify
Cluster-15906.7	tify domain	Tify	TF	Tify
Cluster-16365.0	Transcriptional repressor, ovate	OFP	TF	OFP
Cluster-16421.0	bHLH-MYC and R2R3-MYB transcription factors N-terminal	bHLH	TF	bHLH
Cluster-16985.3	Zinc finger, C2H2 type	C2H2	TF	C2H2
Cluster-17109.0	FAR1 DNA-binding domain	FAR1	TF	FAR1
Cluster-17445.110	Methyltransferase domain	SBP	TF	SBP
Cluster-17445.112	--	SBP	TF	SBP
Cluster-17445.135	--	SBP	TF	SBP
Cluster-17800.4	HB1, ASXL, restriction endonuclease HTH domain	HB-other	TF	HB->HB-other
Cluster-1800.0	SBP domain	SBP	TF	SBP
Cluster-18032.3	Zinc finger, C2H2 type	C2H2	TF	C2H2
Cluster-18134.13	Homeodomain	HB-WOX	TF	HB->HB-WOX
Cluster-18185.0	bZIP transcription factor	bZIP	TF	bZIP
Cluster-18321.0	AP2 domain	AP2/ERF-ERF	TF	AP2/ERF->AP2/ERF-ERF
Cluster-18333.1	Myb-like DNA-binding domain	MYB	TF	MYB->MYB
Cluster-18734.0	NADPH-dependent FMN reductase	FAR1	TF	FAR1
Cluster-18747.0	Myb/SANT-like DNA-binding domain	Trihelix	TF	Trihelix
Cluster-18827.0	WD domain, G-beta repeat	C3H	TF	C3H
Cluster-18957.0	AP2 domain	AP2/ERF-ERF	TF	AP2/ERF->AP2/ERF-ERF
Cluster-18991.0	Transcriptional repressor, ovate	OFP	TF	OFP
Cluster-19549.0	Methylamine utilisation protein MauE	C2H2	TF	C2H2
Cluster-19763.0	No apical meristem (NAM) protein	NAC	TF	NAC
Cluster-19763.1	No apical meristem (NAM) protein	NAC	TF	NAC
Cluster-19763.2	No apical meristem (NAM) protein	NAC	TF	NAC
Cluster-19763.3	No apical meristem (NAM) protein	NAC	TF	NAC
Cluster-20048.4	AP2 domain	AP2/ERF-ERF	TF	AP2/ERF->AP2/ERF-ERF
Cluster-20093.1	--	TUB	TF	TUB
Cluster-20093.2	Tub family	TUB	TF	TUB
Cluster-20093.8	Tub family	TUB	TF	TUB
Cluster-20767.0	Lateral organ boundaries (LOB) domain	LOB	TF	LOB
Cluster-20767.1	Lateral organ boundaries (LOB) domain	LOB	TF	LOB
Cluster-21170.0	Myb-like DNA-binding domain	MYB	TF	MYB->MYB
Cluster-21285.0	WRKY DNA -binding domain	WRKY	TF	WRKY
Cluster-21285.9	Protein SOGA	WRKY	TF	WRKY
Cluster-21565.0	Helix-loop-helix DNA-binding domain	bHLH	TF	bHLH
Cluster-2174.0	Myb-like DNA-binding domain	MYB	TF	MYB->MYB
Cluster-22113.0	GRAS domain family	GRAS	TF	GRAS
Cluster-22133.0	GATA zinc finger	C2C2-GATA	TF	C2C2->C2C2-GATA
Cluster-22180.0	ZF-HD protein dimerisation region	zf-HD	TF	zf-HD
Cluster-22180.1	ZF-HD protein dimerisation region	zf-HD	TF	zf-HD
Cluster-2226.0	Basic region leucine zipper	bZIP	TF	bZIP
Cluster-22382.0	--	HSF	TF	HSF
Cluster-22382.1	HSF-type DNA-binding	HSF	TF	HSF
Cluster-22382.2	HSF-type DNA-binding	HSF	TF	HSF
Cluster-22382.3	HSF-type DNA-binding	HSF	TF	HSF
Cluster-22504.0	Myb-like DNA-binding domain	GARP-G2-like	TF	GARP->GARP-G2-like
Cluster-22562.0	Myb-like DNA-binding domain	GARP-G2-like	TF	GARP->GARP-G2-like
Cluster-22562.1	Myb-like DNA-binding domain	GARP-G2-like	TF	GARP->GARP-G2-like
Cluster-22563.0	--	HB-other	TF	HB->HB-other
Cluster-22737.1	WRKY DNA -binding domain	WRKY	TF	WRKY
Cluster-22737.2	WRKY DNA -binding domain	WRKY	TF	WRKY
Cluster-22751.1	Lateral organ boundaries (LOB) domain	LOB	TF	LOB
Cluster-2283.0	WRKY DNA -binding domain	WRKY	TF	WRKY
Cluster-22951.0	AP2 domain	AP2/ERF-ERF	TF	AP2/ERF->AP2/ERF-ERF
Cluster-23373.0	Lateral organ boundaries (LOB) domain	LOB	TF	LOB
Cluster-23460.0	HSF-type DNA-binding	HSF	TF	HSF
Cluster-23619.0	Myb-like DNA-binding domain	MYB	TF	MYB->MYB
Cluster-23619.1	Myb-like DNA-binding domain	MYB	TF	MYB->MYB
Cluster-24143.1	WRKY DNA -binding domain	WRKY	TF	WRKY
Cluster-24143.2	WRKY DNA -binding domain	WRKY	TF	WRKY
Cluster-24143.3	WRKY DNA -binding domain	WRKY	TF	WRKY
Cluster-24143.4	WRKY DNA -binding domain	WRKY	TF	WRKY
Cluster-24143.5	--	WRKY	TF	WRKY
Cluster-24143.6	WRKY DNA -binding domain	WRKY	TF	WRKY
Cluster-24143.7	WRKY DNA -binding domain	WRKY	TF	WRKY
Cluster-24143.8	WRKY DNA -binding domain	WRKY	TF	WRKY
Cluster-24147.0	Dof domain, zinc finger	C2C2-Dof	TF	C2C2->C2C2-Dof
Cluster-24458.0	START domain	HB-HD-ZIP	TF	HB->HB-HD-ZIP
Cluster-24488.0	Basic region leucine zipper	bZIP	TF	bZIP
Cluster-2460.0	Helix-loop-helix DNA-binding domain	bHLH	TF	bHLH
Cluster-24646.1	WRKY DNA -binding domain	WRKY	TF	WRKY
Cluster-25082.0	WRKY DNA -binding domain	WRKY	TF	WRKY
Cluster-25218.0	Helix-loop-helix DNA-binding domain	bHLH	TF	bHLH
Cluster-25617.0	F-box domain	TUB	TF	TUB
Cluster-25758.0	Helix-loop-helix DNA-binding domain	bHLH	TF	bHLH
Cluster-26853.0	Basic region leucine zipper	bZIP	TF	bZIP
Cluster-27318.1	--	C2H2	TF	C2H2
Cluster-27385.0	GRAS domain family	GRAS	TF	GRAS
Cluster-27409.0	--	C2H2	TF	C2H2
Cluster-2773.0	Zinc finger, C2H2 type	C2H2	TF	C2H2
Cluster-27960.0	FAR1 DNA-binding domain	FAR1	TF	FAR1
Cluster-28175.0	bZIP transcription factor	bZIP	TF	bZIP
Cluster-28187.0	Zinc finger, C2H2 type	C2H2	TF	C2H2
Cluster-28187.1	Zinc finger, C2H2 type	C2H2	TF	C2H2
Cluster-28201.0	--	MYB-related	TF	MYB->MYB-related
Cluster-28449.0	B3 DNA binding domain	B3	TF	B3->B3
Cluster-28583.0	AP2 domain	AP2/ERF-ERF	TF	AP2/ERF->AP2/ERF-ERF
Cluster-29263.2	Myb/SANT-like DNA-binding domain	Trihelix	TF	Trihelix
Cluster-29307.0	C2H2-type zinc finger	C2H2	TF	C2H2
Cluster-29429.0	--	MYB-related	TF	MYB->MYB-related
Cluster-29429.1	Myb-like DNA-binding domain	MYB-related	TF	MYB->MYB-related
Cluster-29429.2	--	MYB-related	TF	MYB->MYB-related
Cluster-29557.3	Homeobox KN domain	HB-other	TF	HB->HB-other
Cluster-29615.2	Myb-like DNA-binding domain	GARP-G2-like	TF	GARP->GARP-G2-like
Cluster-29684.0	AP2 domain	AP2/ERF-ERF	TF	AP2/ERF->AP2/ERF-ERF
Cluster-29748.0	WD domain, G-beta repeat	C3H	TF	C3H
Cluster-29758.2	Transcriptional repressor, ovate	OFP	TF	OFP
Cluster-29803.0	Histone-like transcription factor (CBF/NF-Y) and archaeal histone	NF-YC	TF	NF-Y->NF-YC
Cluster-29932.0	Auxin response factor	B3-ARF	TF	B3->B3-ARF
Cluster-29961.0	GRAS domain family	GRAS	TF	GRAS
Cluster-29992.1	Zinc-finger containing family	C3H	TF	C3H
Cluster-30322.0	GRAS domain family	GRAS	TF	GRAS
Cluster-31162.0	--	bHLH	TF	bHLH
Cluster-31588.5	Associated with HOX	HB-BELL	TF	HB->HB-BELL
Cluster-31904.0	Helix-loop-helix DNA-binding domain	bHLH	TF	bHLH
Cluster-31938.0	No apical meristem (NAM) protein	NAC	TF	NAC
Cluster-32268.0	WRKY DNA -binding domain	WRKY	TF	WRKY
Cluster-32299.0	GRAS domain family	GRAS	TF	GRAS
Cluster-32344.12	FAR1 DNA-binding domain	FAR1	TF	FAR1
Cluster-32427.0	Domain of unknown function (DUF702)	SRS	TF	SRS
Cluster-32514.0	AP2 domain	AP2/ERF-ERF	TF	AP2/ERF->AP2/ERF-ERF
Cluster-32514.1	AP2 domain	AP2/ERF-ERF	TF	AP2/ERF->AP2/ERF-ERF
Cluster-32641.0	C2H2-type zinc finger	C2H2	TF	C2H2
Cluster-32776.0	C2H2-type zinc finger	C2H2	TF	C2H2
Cluster-33135.1	AP2 domain	AP2/ERF-ERF	TF	AP2/ERF->AP2/ERF-ERF
Cluster-33135.2	AP2 domain	AP2/ERF-ERF	TF	AP2/ERF->AP2/ERF-ERF
Cluster-33763.0	CCT motif	C2C2-CO-like	TF	C2C2->C2C2-CO-like
Cluster-33870.6	Zinc-finger of C2H2 type	C2H2	TF	C2H2
Cluster-33896.0	Basic region leucine zipper	bZIP	TF	bZIP
Cluster-33918.3	MULE transposase domain	FAR1	TF	FAR1
Cluster-33918.5	MULE transposase domain	FAR1	TF	FAR1
Cluster-33972.0	GAGA binding protein-like family	BBR-BPC	TF	BBR-BPC
Cluster-34088.0	PLATZ transcription factor	PLATZ	TF	PLATZ
Cluster-3409.0	WRKY DNA -binding domain	WRKY	TF	WRKY
Cluster-3409.2	WRKY DNA -binding domain	WRKY	TF	WRKY
Cluster-34254.0	Myb-like DNA-binding domain	MYB	TF	MYB->MYB
Cluster-34401.0	Lateral organ boundaries (LOB) domain	LOB	TF	LOB
Cluster-34438.0	Lateral organ boundaries (LOB) domain	LOB	TF	LOB
Cluster-34640.1	--	HSF	TF	HSF
Cluster-34718.0	SRF-type transcription factor (DNA-binding and dimerisation domain)	MADS-MIKC	TF	MADS->MADS-MIKC
Cluster-34988.1	No apical meristem (NAM) protein	NAC	TF	NAC
Cluster-35015.1	--	WRKY	TF	WRKY
Cluster-35015.3	WRKY DNA -binding domain	WRKY	TF	WRKY
Cluster-35015.4	WRKY DNA -binding domain	WRKY	TF	WRKY
Cluster-35015.5	--	WRKY	TF	WRKY
Cluster-35156.0	Transcriptional repressor, ovate	OFP	TF	OFP
Cluster-35169.0	Zinc-finger double-stranded RNA-binding	C2H2	TF	C2H2
Cluster-35253.0	Zinc-finger double-stranded RNA-binding	C2H2	TF	C2H2
Cluster-35312.1	HSF-type DNA-binding	HSF	TF	HSF
Cluster-35312.13	HSF-type DNA-binding	HSF	TF	HSF
Cluster-35312.16	HSF-type DNA-binding	HSF	TF	HSF
Cluster-35312.6	HSF-type DNA-binding	HSF	TF	HSF
Cluster-35843.0	PLATZ transcription factor	PLATZ	TF	PLATZ
Cluster-36461.2	AP2 domain	AP2/ERF-ERF	TF	AP2/ERF->AP2/ERF-ERF
Cluster-36635.11	Helix-loop-helix DNA-binding domain	bHLH	TF	bHLH
Cluster-36635.5	Helix-loop-helix DNA-binding domain	bHLH	TF	bHLH
Cluster-36649.0	AP2 domain	AP2/ERF-ERF	TF	AP2/ERF->AP2/ERF-ERF
Cluster-36649.1	AP2 domain	AP2/ERF-ERF	TF	AP2/ERF->AP2/ERF-ERF
Cluster-36649.2	AP2 domain	AP2/ERF-ERF	TF	AP2/ERF->AP2/ERF-ERF
Cluster-36649.3	AP2 domain	AP2/ERF-ERF	TF	AP2/ERF->AP2/ERF-ERF
Cluster-36649.4	AP2 domain	AP2/ERF-ERF	TF	AP2/ERF->AP2/ERF-ERF
Cluster-36714.0	--	C2H2	TF	C2H2
Cluster-36909.0	--	C2H2	TF	C2H2
Cluster-36932.0	No apical meristem (NAM) protein	NAC	TF	NAC
Cluster-37004.0	FAR1 DNA-binding domain	FAR1	TF	FAR1
Cluster-37050.0	C2H2-type zinc finger	C2H2	TF	C2H2
Cluster-37230.0	Zinc finger C-x8-C-x5-C-x3-H type (and similar)	C3H	TF	C3H
Cluster-3726.1	bZIP transcription factor	bZIP	TF	bZIP
Cluster-37402.0	AP2 domain	AP2/ERF-ERF	TF	AP2/ERF->AP2/ERF-ERF
Cluster-37402.1	AP2 domain	AP2/ERF-ERF	TF	AP2/ERF->AP2/ERF-ERF
Cluster-37600.4	No apical meristem (NAM) protein	NAC	TF	NAC
Cluster-37620.0	Myb-like DNA-binding domain	MYB	TF	MYB->MYB
Cluster-37941.1	Myb-like DNA-binding domain	MYB	TF	MYB->MYB
Cluster-38217.0	C2H2-type zinc finger	C2H2	TF	C2H2
Cluster-38341.11	CCAAT-binding transcription factor (CBF-B/NF-YA) subunit B	NF-YA	TF	NF-Y->NF-YA
Cluster-38341.12	CCAAT-binding transcription factor (CBF-B/NF-YA) subunit B	NF-YA	TF	NF-Y->NF-YA
Cluster-38341.7	--	NF-YA	TF	NF-Y->NF-YA
Cluster-38341.9	CCAAT-binding transcription factor (CBF-B/NF-YA) subunit B	NF-YA	TF	NF-Y->NF-YA
Cluster-38357.1	Myb-like DNA-binding domain	MYB	TF	MYB->MYB
Cluster-38357.2	Myb-like DNA-binding domain	MYB	TF	MYB->MYB
Cluster-38464.0	Zinc finger domain	C3H	TF	C3H
Cluster-38557.1	TCP family transcription factor	TCP	TF	TCP
Cluster-38557.2	TCP family transcription factor	TCP	TF	TCP
Cluster-38744.3	Response regulator receiver domain	GARP-ARR-B	TF	GARP->GARP-ARR-B
Cluster-38744.5	Response regulator receiver domain	GARP-ARR-B	TF	GARP->GARP-ARR-B
Cluster-38744.6	Response regulator receiver domain	GARP-ARR-B	TF	GARP->GARP-ARR-B
Cluster-38744.7	--	GARP-G2-like	TF	GARP->GARP-G2-like
Cluster-39201.0	KNOX2 domain	HB-KNOX	TF	HB->HB-KNOX
Cluster-39276.0	Zinc finger C-x8-C-x5-C-x3-H type (and similar)	C3H	TF	C3H
Cluster-39318.2	Dof domain, zinc finger	C2C2-Dof	TF	C2C2->C2C2-Dof
Cluster-39318.5	Dof domain, zinc finger	C2C2-Dof	TF	C2C2->C2C2-Dof
Cluster-39318.7	Dof domain, zinc finger	C2C2-Dof	TF	C2C2->C2C2-Dof
Cluster-39355.0	Seed dormancy control	bZIP	TF	bZIP
Cluster-39402.0	B3 DNA binding domain	B3	TF	B3->B3
Cluster-39434.5	Protein of unknown function, DUF573	GeBP	TF	GeBP
Cluster-39515.2	bZIP transcription factor	bZIP	TF	bZIP
Cluster-39515.4	bZIP transcription factor	bZIP	TF	bZIP
Cluster-39561.0	--	AP2/ERF-ERF	TF	AP2/ERF->AP2/ERF-ERF
Cluster-39641.0	K-box region	MADS-MIKC	TF	MADS->MADS-MIKC
Cluster-39761.0	HSF-type DNA-binding	HSF	TF	HSF
Cluster-39989.0	GRAS domain family	GRAS	TF	GRAS
Cluster-39989.1	GRAS domain family	GRAS	TF	GRAS
Cluster-39989.2	GRAS domain family	GRAS	TF	GRAS
Cluster-40023.0	PLATZ transcription factor	PLATZ	TF	PLATZ
Cluster-40096.0	Helix-loop-helix DNA-binding domain	bHLH	TF	bHLH
Cluster-40199.0	LSD1 zinc finger	C2C2-LSD	TF	C2C2->C2C2-LSD
Cluster-40203.0	B3 DNA binding domain	B3	TF	B3->B3
Cluster-40203.1	B3 DNA binding domain	B3	TF	B3->B3
Cluster-40330.0	--	AP2/ERF-ERF	TF	AP2/ERF->AP2/ERF-ERF
Cluster-40451.0	Myb-like DNA-binding domain	MYB-related	TF	MYB->MYB-related
Cluster-40467.7	Helix-loop-helix DNA-binding domain	bHLH	TF	bHLH
Cluster-40651.0	AP2 domain	AP2/ERF-ERF	TF	AP2/ERF->AP2/ERF-ERF
Cluster-40784.0	WRKY DNA -binding domain	WRKY	TF	WRKY
Cluster-40784.1	WRKY DNA -binding domain	WRKY	TF	WRKY
Cluster-40791.0	AP2 domain	AP2/ERF-ERF	TF	AP2/ERF->AP2/ERF-ERF
Cluster-40791.1	AP2 domain	AP2/ERF-ERF	TF	AP2/ERF->AP2/ERF-ERF
Cluster-40969.0	No apical meristem (NAM) protein	NAC	TF	NAC
Cluster-41045.20	Ethylene insensitive 3	EIL	TF	EIL
Cluster-41048.0	Lateral organ boundaries (LOB) domain	LOB	TF	LOB
Cluster-41048.1	Lateral organ boundaries (LOB) domain	LOB	TF	LOB
Cluster-41103.0	AP2 domain	AP2/ERF-ERF	TF	AP2/ERF->AP2/ERF-ERF
Cluster-41177.0	Myb-like DNA-binding domain	MYB	TF	MYB->MYB
Cluster-41191.0	Myb-like DNA-binding domain	MYB	TF	MYB->MYB
Cluster-41250.0	GATA zinc finger	C2C2-GATA	TF	C2C2->C2C2-GATA
Cluster-41315.7	Associated with HOX	HB-BELL	TF	HB->HB-BELL
Cluster-41395.0	Myb-like DNA-binding domain	MYB	TF	MYB->MYB
Cluster-41395.1	Myb-like DNA-binding domain	MYB	TF	MYB->MYB
Cluster-41405.3	Flavivirus envelope glycoprotein M	GRAS	TF	GRAS
Cluster-41471.3	TCP family transcription factor	TCP	TF	TCP
Cluster-41572.0	AP2 domain	AP2/ERF-ERF	TF	AP2/ERF->AP2/ERF-ERF
Cluster-41572.1	AP2 domain	AP2/ERF-ERF	TF	AP2/ERF->AP2/ERF-ERF
Cluster-41588.0	Lateral organ boundaries (LOB) domain	LOB	TF	LOB
Cluster-41588.1	--	LOB	TF	LOB
Cluster-41714.0	Myb-like DNA-binding domain	GARP-G2-like	TF	GARP->GARP-G2-like
Cluster-41744.0	--	C2C2-GATA	TF	C2C2->C2C2-GATA
Cluster-41798.0	Auxin response factor	B3-ARF	TF	B3->B3-ARF
Cluster-4184.2	Associated with HOX	HB-BELL	TF	HB->HB-BELL
Cluster-42171.0	GRAS domain family	GRAS	TF	GRAS
Cluster-42171.2	GRAS domain family	GRAS	TF	GRAS
Cluster-42171.3	GRAS domain family	GRAS	TF	GRAS
Cluster-42426.0	--	SBP	TF	SBP
Cluster-42426.3	SBP domain	SBP	TF	SBP
Cluster-42620.0	--	C3H	TF	C3H
Cluster-4275.12	AP2 domain	AP2/ERF-AP2	TF	AP2/ERF->AP2/ERF-AP2
Cluster-4275.13	AP2 domain	AP2/ERF-ERF	TF	AP2/ERF->AP2/ERF-ERF
Cluster-4275.3	AP2 domain	AP2/ERF-AP2	TF	AP2/ERF->AP2/ERF-AP2
Cluster-4275.5	AP2 domain	AP2/ERF-AP2	TF	AP2/ERF->AP2/ERF-AP2
Cluster-4275.8	AP2 domain	AP2/ERF-AP2	TF	AP2/ERF->AP2/ERF-AP2
Cluster-42846.0	MYB-CC type transfactor, LHEQLE motif	GARP-G2-like	TF	GARP->GARP-G2-like
Cluster-42846.1	Myb-like DNA-binding domain	GARP-G2-like	TF	GARP->GARP-G2-like
Cluster-42846.2	Myb-like DNA-binding domain	GARP-G2-like	TF	GARP->GARP-G2-like
Cluster-42846.7	MYB-CC type transfactor, LHEQLE motif	GARP-G2-like	TF	GARP->GARP-G2-like
Cluster-42885.0	Zinc-finger double-stranded RNA-binding	C2H2	TF	C2H2
Cluster-43020.0	--	TCP	TF	TCP
Cluster-4305.0	Basic region leucine zipper	bZIP	TF	bZIP
Cluster-43060.0	AP2 domain	AP2/ERF-ERF	TF	AP2/ERF->AP2/ERF-ERF
Cluster-43152.0	GRAS domain family	GRAS	TF	GRAS
Cluster-43209.0	MULE transposase domain	FAR1	TF	FAR1
Cluster-43458.0	--	WRKY	TF	WRKY
Cluster-43662.0	--	TUB	TF	TUB
Cluster-43764.0	Response regulator receiver domain	GARP-ARR-B	TF	GARP->GARP-ARR-B
Cluster-43811.0	WRKY DNA -binding domain	WRKY	TF	WRKY
Cluster-43840.2	tify domain	Tify	TF	Tify
Cluster-43949.2	Myb-like DNA-binding domain	MYB-related	TF	MYB->MYB-related
Cluster-43949.4	UDP-glucoronosyl and UDP-glucosyl transferase	MYB-related	TF	MYB->MYB-related
Cluster-43972.0	WRKY DNA -binding domain	WRKY	TF	WRKY
Cluster-44028.0	Myb-like DNA-binding domain	GARP-G2-like	TF	GARP->GARP-G2-like
Cluster-44028.1	MYB-CC type transfactor, LHEQLE motif	GARP-G2-like	TF	GARP->GARP-G2-like
Cluster-44139.0	B3 DNA binding domain	B3	TF	B3->B3
Cluster-44550.0	TRAF-type zinc finger	C2H2	TF	C2H2
Cluster-44670.0	MULE transposase domain	FAR1	TF	FAR1
Cluster-44710.1	--	GARP-G2-like	TF	GARP->GARP-G2-like
Cluster-44710.2	Myb-like DNA-binding domain	GARP-G2-like	TF	GARP->GARP-G2-like
Cluster-44765.0	Lateral organ boundaries (LOB) domain	LOB	TF	LOB
Cluster-44765.1	Lateral organ boundaries (LOB) domain	LOB	TF	LOB
Cluster-44765.2	Lateral organ boundaries (LOB) domain	LOB	TF	LOB
Cluster-44765.3	Lateral organ boundaries (LOB) domain	LOB	TF	LOB
Cluster-44765.4	Lateral organ boundaries (LOB) domain	LOB	TF	LOB
Cluster-44785.7	WRKY DNA -binding domain	WRKY	TF	WRKY
Cluster-44943.0	Dof domain, zinc finger	C2C2-Dof	TF	C2C2->C2C2-Dof
Cluster-45300.0	TCP family transcription factor	TCP	TF	TCP
Cluster-45300.1	TCP family transcription factor	TCP	TF	TCP
Cluster-45373.0	Myb-like DNA-binding domain	MYB	TF	MYB->MYB
Cluster-45403.12	Dof domain, zinc finger	C2C2-Dof	TF	C2C2->C2C2-Dof
Cluster-45403.16	--	C2C2-Dof	TF	C2C2->C2C2-Dof
Cluster-45403.2	Dof domain, zinc finger	C2C2-Dof	TF	C2C2->C2C2-Dof
Cluster-45403.3	Dof domain, zinc finger	C2C2-Dof	TF	C2C2->C2C2-Dof
Cluster-45403.6	Dof domain, zinc finger	C2C2-Dof	TF	C2C2->C2C2-Dof
Cluster-45594.1	Zinc finger C-x8-C-x5-C-x3-H type (and similar)	C3H	TF	C3H
Cluster-45594.7	DnaJ domain	C3H	TF	C3H
Cluster-45594.8	DnaJ domain	C3H	TF	C3H
Cluster-45673.0	B3 DNA binding domain	B3	TF	B3->B3
Cluster-45774.0	AP2 domain	AP2/ERF-ERF	TF	AP2/ERF->AP2/ERF-ERF
Cluster-45774.1	AP2 domain	AP2/ERF-ERF	TF	AP2/ERF->AP2/ERF-ERF
Cluster-45783.0	ZF-HD protein dimerisation region	zf-HD	TF	zf-HD
Cluster-45783.1	ZF-HD protein dimerisation region	zf-HD	TF	zf-HD
Cluster-45833.0	MULE transposase domain	FAR1	TF	FAR1
Cluster-45838.0	K-box region	MADS-MIKC	TF	MADS->MADS-MIKC
Cluster-45903.1	KNOX2 domain	HB-other	TF	HB->HB-other
Cluster-46096.19	SRF-type transcription factor (DNA-binding and dimerisation domain)	MADS-M-type	TF	MADS->MADS-M-type
Cluster-46101.0	WRKY DNA -binding domain	WRKY	TF	WRKY
Cluster-46101.3	WRKY DNA -binding domain	WRKY	TF	WRKY
Cluster-46221.1	Helix-loop-helix DNA-binding domain	bHLH	TF	bHLH
Cluster-46225.0	--	C3H	TF	C3H
Cluster-46548.0	AP2 domain	AP2/ERF-ERF	TF	AP2/ERF->AP2/ERF-ERF
Cluster-46615.0	AP2 domain	AP2/ERF-ERF	TF	AP2/ERF->AP2/ERF-ERF
Cluster-46615.1	AP2 domain	AP2/ERF-ERF	TF	AP2/ERF->AP2/ERF-ERF
Cluster-46615.2	AP2 domain	AP2/ERF-ERF	TF	AP2/ERF->AP2/ERF-ERF
Cluster-46615.3	AP2 domain	AP2/ERF-ERF	TF	AP2/ERF->AP2/ERF-ERF
Cluster-46766.0	CCAAT-binding transcription factor (CBF-B/NF-YA) subunit B	NF-YA	TF	NF-Y->NF-YA
Cluster-46858.10	AP2 domain	AP2/ERF-ERF	TF	AP2/ERF->AP2/ERF-ERF
Cluster-46858.13	AP2 domain	AP2/ERF-ERF	TF	AP2/ERF->AP2/ERF-ERF
Cluster-46858.3	AP2 domain	AP2/ERF-ERF	TF	AP2/ERF->AP2/ERF-ERF
Cluster-46858.5	AP2 domain	AP2/ERF-ERF	TF	AP2/ERF->AP2/ERF-ERF
Cluster-46875.0	AP2 domain	AP2/ERF-ERF	TF	AP2/ERF->AP2/ERF-ERF
Cluster-46885.0	WRKY DNA -binding domain	WRKY	TF	WRKY
Cluster-46999.1	Dof domain, zinc finger	C2C2-Dof	TF	C2C2->C2C2-Dof
Cluster-46999.2	Dof domain, zinc finger	C2C2-Dof	TF	C2C2->C2C2-Dof
Cluster-47041.0	tify domain	Tify	TF	Tify
Cluster-47041.1	Jas motif	Tify	TF	Tify
Cluster-47084.2	'Cold-shock' DNA-binding domain	CSD	TF	CSD
Cluster-47407.0	--	MYB-related	TF	MYB->MYB-related
Cluster-47407.1	--	MYB-related	TF	MYB->MYB-related
Cluster-47429.0	AP2 domain	AP2/ERF-ERF	TF	AP2/ERF->AP2/ERF-ERF
Cluster-47429.1	AP2 domain	AP2/ERF-ERF	TF	AP2/ERF->AP2/ERF-ERF
Cluster-47429.2	--	AP2/ERF-ERF	TF	AP2/ERF->AP2/ERF-ERF
Cluster-47465.0	Histone-like transcription factor (CBF/NF-Y) and archaeal histone	NF-YB	TF	NF-Y->NF-YB
Cluster-47465.1	Histone-like transcription factor (CBF/NF-Y) and archaeal histone	NF-YB	TF	NF-Y->NF-YB
Cluster-47472.0	Core histone H2A/H2B/H3/H4	NF-YC	TF	NF-Y->NF-YC
Cluster-47824.0	--	S1Fa-like	TF	S1Fa-like
Cluster-47845.0	Homeodomain	HB-WOX	TF	HB->HB-WOX
Cluster-47873.0	DnaJ domain	MYB	TF	MYB->MYB
Cluster-48138.1	C2H2-type zinc finger	C2H2	TF	C2H2
Cluster-48371.1	Dof domain, zinc finger	C2C2-Dof	TF	C2C2->C2C2-Dof
Cluster-48371.2	Dof domain, zinc finger	C2C2-Dof	TF	C2C2->C2C2-Dof
Cluster-48470.0	Myb-like DNA-binding domain	MYB	TF	MYB->MYB
Cluster-4860.0	No apical meristem (NAM) protein	NAC	TF	NAC
Cluster-48607.0	--	FAR1	TF	FAR1
Cluster-48897.0	AP2 domain	AP2/ERF-AP2	TF	AP2/ERF->AP2/ERF-AP2
Cluster-49166.1	C2H2-type zinc finger	C2H2	TF	C2H2
Cluster-49189.6	WRKY DNA -binding domain	WRKY	TF	WRKY
Cluster-49413.0	AP2 domain	AP2/ERF-ERF	TF	AP2/ERF->AP2/ERF-ERF
Cluster-49413.1	AP2 domain	AP2/ERF-ERF	TF	AP2/ERF->AP2/ERF-ERF
Cluster-49883.0	bZIP transcription factor	bZIP	TF	bZIP
Cluster-50239.0	No apical meristem (NAM) protein	NAC	TF	NAC
Cluster-50243.1	CCT motif	C2C2-CO-like	TF	C2C2->C2C2-CO-like
Cluster-50286.0	AP2 domain	AP2/ERF-ERF	TF	AP2/ERF->AP2/ERF-ERF
Cluster-50582.2	FAR1 DNA-binding domain	FAR1	TF	FAR1
Cluster-50598.0	SRF-type transcription factor (DNA-binding and dimerisation domain)	MADS-M-type	TF	MADS->MADS-M-type
Cluster-50627.1	SWIM zinc finger	FAR1	TF	FAR1
Cluster-50744.4	Autophagy protein Atg8 ubiquitin like	FAR1	TF	FAR1
Cluster-50744.5	Autophagy protein Atg8 ubiquitin like	FAR1	TF	FAR1
Cluster-50977.0	TCP family transcription factor	TCP	TF	TCP
Cluster-50984.2	Myb-like DNA-binding domain	GARP-G2-like	TF	GARP->GARP-G2-like
Cluster-51066.0	Myb-like DNA-binding domain	MYB	TF	MYB->MYB
Cluster-51066.1	Myb-like DNA-binding domain	MYB-related	TF	MYB->MYB-related
Cluster-51132.0	GRAS domain family	GRAS	TF	GRAS
Cluster-51147.1	bZIP transcription factor	bZIP	TF	bZIP
Cluster-51147.2	bZIP transcription factor	bZIP	TF	bZIP
Cluster-51160.0	--	Whirly	TF	Whirly
Cluster-51214.3	Myb-like DNA-binding domain	MYB-related	TF	MYB->MYB-related
Cluster-51269.0	Transcription factor DP	E2F-DP	TF	E2F-DP
Cluster-51288.0	Homeodomain	HB-WOX	TF	HB->HB-WOX
Cluster-51329.0	MYB-CC type transfactor, LHEQLE motif	GARP-G2-like	TF	GARP->GARP-G2-like
Cluster-51372.0	GRAS domain family	GRAS	TF	GRAS
Cluster-51386.0	Dof domain, zinc finger	C2C2-Dof	TF	C2C2->C2C2-Dof
Cluster-51409.0	Transcriptional repressor, ovate	OFP	TF	OFP
Cluster-51415.1	Myb-like DNA-binding domain	GARP-G2-like	TF	GARP->GARP-G2-like
Cluster-51415.6	Myb-like DNA-binding domain	GARP-G2-like	TF	GARP->GARP-G2-like
Cluster-51424.0	BES1/BZR1 plant transcription factor, N-terminal	BES1	TF	BES1
Cluster-51424.3	BES1/BZR1 plant transcription factor, N-terminal	BES1	TF	BES1
Cluster-5143.0	--	C2H2	TF	C2H2
Cluster-51486.1	WRKY DNA -binding domain	WRKY	TF	WRKY
Cluster-51486.2	WRKY DNA -binding domain	WRKY	TF	WRKY
Cluster-51571.0	AP2 domain	AP2/ERF-ERF	TF	AP2/ERF->AP2/ERF-ERF
Cluster-51609.2	Zinc finger, C2H2 type	C2H2	TF	C2H2
Cluster-51702.0	Zinc-finger double domain	C2H2	TF	C2H2
Cluster-51789.2	Protein of unknown function (DUF3636)	MYB-related	TF	MYB->MYB-related
Cluster-51957.0	Transcriptional repressor, ovate	OFP	TF	OFP
Cluster-5196.0	Zinc-finger double domain	C2H2	TF	C2H2
Cluster-51982.0	PLATZ transcription factor	PLATZ	TF	PLATZ
Cluster-52136.0	Myb-like DNA-binding domain	MYB	TF	MYB->MYB
Cluster-52136.1	Myb-like DNA-binding domain	MYB	TF	MYB->MYB
Cluster-52170.0	Myb-like DNA-binding domain	MYB-related	TF	MYB->MYB-related
Cluster-52195.5	MULE transposase domain	FAR1	TF	FAR1
Cluster-52195.6	MULE transposase domain	FAR1	TF	FAR1
Cluster-52195.8	MULE transposase domain	FAR1	TF	FAR1
Cluster-52236.0	Josephin	C3H	TF	C3H
Cluster-52340.0	bZIP transcription factor	bZIP	TF	bZIP
Cluster-52440.1	KNOX2 domain	HB-KNOX	TF	HB->HB-KNOX
Cluster-52461.0	AP2 domain	AP2/ERF-ERF	TF	AP2/ERF->AP2/ERF-ERF
Cluster-52469.0	bZIP transcription factor	bZIP	TF	bZIP
Cluster-52469.1	bZIP transcription factor	bZIP	TF	bZIP
Cluster-52511.1	Helix-loop-helix DNA-binding domain	bHLH	TF	bHLH
Cluster-52535.4	Lateral organ boundaries (LOB) domain	LOB	TF	LOB
Cluster-52578.0	No apical meristem (NAM) protein	NAC	TF	NAC
Cluster-52740.1	Homeodomain	HB-other	TF	HB->HB-other
Cluster-52798.6	Basic leucine-zipper C terminal	bZIP	TF	bZIP
Cluster-53099.0	--	MYB-related	TF	MYB->MYB-related
Cluster-53154.0	WRKY DNA -binding domain	WRKY	TF	WRKY
Cluster-53154.1	WRKY DNA -binding domain	WRKY	TF	WRKY
Cluster-53154.2	WRKY DNA -binding domain	WRKY	TF	WRKY
Cluster-53168.10	START domain	HB-HD-ZIP	TF	HB->HB-HD-ZIP
Cluster-53168.2	--	HB-other	TF	HB->HB-other
Cluster-53168.8	Helix-loop-helix DNA-binding domain	HB-HD-ZIP	TF	HB->HB-HD-ZIP
Cluster-53168.9	Homeodomain	HB-HD-ZIP	TF	HB->HB-HD-ZIP
Cluster-53228.0	Lateral organ boundaries (LOB) domain	LOB	TF	LOB
Cluster-53233.0	B3 DNA binding domain	B3	TF	B3->B3
Cluster-53246.1	Myb/SANT-like DNA-binding domain	Trihelix	TF	Trihelix
Cluster-53444.1	WRKY DNA -binding domain	WRKY	TF	WRKY
Cluster-53444.10	--	WRKY	TF	WRKY
Cluster-53444.2	WRKY DNA -binding domain	WRKY	TF	WRKY
Cluster-53444.8	WRKY DNA -binding domain	WRKY	TF	WRKY
Cluster-53444.9	WRKY DNA -binding domain	WRKY	TF	WRKY
Cluster-53501.0	GRAS domain family	GRAS	TF	GRAS
Cluster-53534.0	No apical meristem (NAM) protein	NAC	TF	NAC
Cluster-53534.1	No apical meristem (NAM) protein	NAC	TF	NAC
Cluster-53625.5	C2H2-type zinc finger	C2H2	TF	C2H2
Cluster-53657.1	No apical meristem (NAM) protein	NAC	TF	NAC
Cluster-53657.2	No apical meristem (NAM) protein	NAC	TF	NAC
Cluster-53657.3	No apical meristem (NAM) protein	NAC	TF	NAC
Cluster-53657.5	No apical meristem (NAM) protein	NAC	TF	NAC
Cluster-53657.6	No apical meristem (NAM) protein	NAC	TF	NAC
Cluster-53744.5	Plastocyanin-like domain	bHLH	TF	bHLH
Cluster-53787.0	GRAS domain family	GRAS	TF	GRAS
Cluster-53880.0	Myb-like DNA-binding domain	MYB	TF	MYB->MYB
Cluster-5401.0	No apical meristem (NAM) protein	NAC	TF	NAC
Cluster-54027.0	Dof domain, zinc finger	C2C2-Dof	TF	C2C2->C2C2-Dof
Cluster-54084.0	Myb-like DNA-binding domain	MYB	TF	MYB->MYB
Cluster-54094.1	WRKY DNA -binding domain	WRKY	TF	WRKY
Cluster-54094.10	WRKY DNA -binding domain	WRKY	TF	WRKY
Cluster-54094.2	WRKY DNA -binding domain	WRKY	TF	WRKY
Cluster-54094.7	WRKY DNA -binding domain	WRKY	TF	WRKY
Cluster-54094.9	WRKY DNA -binding domain	WRKY	TF	WRKY
Cluster-54119.0	Helix-loop-helix DNA-binding domain	bHLH	TF	bHLH
Cluster-54146.1	PLATZ transcription factor	PLATZ	TF	PLATZ
Cluster-54146.2	PLATZ transcription factor	PLATZ	TF	PLATZ
Cluster-54171.1	Myb-like DNA-binding domain	MYB-related	TF	MYB->MYB-related
Cluster-54425.0	No apical meristem (NAM) protein	NAC	TF	NAC
Cluster-54425.1	--	NAC	TF	NAC
Cluster-54425.2	No apical meristem (NAM) protein	NAC	TF	NAC
Cluster-54425.3	No apical meristem (NAM) protein	NAC	TF	NAC
Cluster-54425.5	No apical meristem (NAM) protein	NAC	TF	NAC
Cluster-54443.0	GRAS domain family	GRAS	TF	GRAS
Cluster-54471.0	AP2 domain	AP2/ERF-ERF	TF	AP2/ERF->AP2/ERF-ERF
Cluster-54471.1	AP2 domain	AP2/ERF-ERF	TF	AP2/ERF->AP2/ERF-ERF
Cluster-54712.0	B3 DNA binding domain	B3	TF	B3->B3
Cluster-54712.1	B3 DNA binding domain	AP2/ERF-RAV	TF	AP2/ERF->AP2/ERF-RAV
Cluster-54712.2	B3 DNA binding domain	AP2/ERF-RAV	TF	AP2/ERF->AP2/ERF-RAV
Cluster-54712.3	B3 DNA binding domain	B3	TF	B3->B3
Cluster-54712.4	B3 DNA binding domain	B3	TF	B3->B3
Cluster-54712.5	B3 DNA binding domain	B3	TF	B3->B3
Cluster-54757.7	Zinc-finger double-stranded RNA-binding	C2H2	TF	C2H2
Cluster-54757.9	Zinc finger, C2H2 type	C2H2	TF	C2H2
Cluster-54941.1	HSF-type DNA-binding	HSF	TF	HSF
Cluster-54941.2	HSF-type DNA-binding	HSF	TF	HSF
Cluster-54941.4	HSF-type DNA-binding	HSF	TF	HSF
Cluster-54981.1	Ethylene insensitive 3	EIL	TF	EIL
Cluster-54981.2	Ethylene insensitive 3	EIL	TF	EIL
Cluster-54981.5	Ethylene insensitive 3	EIL	TF	EIL
Cluster-55021.2	WRKY DNA -binding domain	WRKY	TF	WRKY
Cluster-55021.8	WRKY DNA -binding domain	WRKY	TF	WRKY
Cluster-55103.0	MYB-CC type transfactor, LHEQLE motif	GARP-G2-like	TF	GARP->GARP-G2-like
Cluster-55153.7	Zinc finger C-x8-C-x5-C-x3-H type (and similar)	C3H	TF	C3H
Cluster-55288.1	Histone-like transcription factor (CBF/NF-Y) and archaeal histone	NF-YB	TF	NF-Y->NF-YB
Cluster-55308.1	No apical meristem (NAM) protein	NAC	TF	NAC
Cluster-55308.3	Tetratricopeptide repeat protein 5 OB fold domain	NAC	TF	NAC
Cluster-55308.6	Tetratricopeptide repeat protein 5 OB fold domain	NAC	TF	NAC
Cluster-55308.7	Tetratricopeptide repeat protein 5 OB fold domain	NAC	TF	NAC
Cluster-55453.0	No apical meristem (NAM) protein	NAC	TF	NAC
Cluster-55453.1	No apical meristem (NAM) protein	NAC	TF	NAC
Cluster-55660.0	AP2 domain	AP2/ERF-ERF	TF	AP2/ERF->AP2/ERF-ERF
Cluster-55705.0	AP2 domain	AP2/ERF-ERF	TF	AP2/ERF->AP2/ERF-ERF
Cluster-55705.1	AP2 domain	AP2/ERF-ERF	TF	AP2/ERF->AP2/ERF-ERF
Cluster-55798.0	Zinc finger C-x8-C-x5-C-x3-H type (and similar)	C3H	TF	C3H
Cluster-55812.0	bZIP transcription factor	bZIP	TF	bZIP
Cluster-55841.0	No apical meristem (NAM) protein	NAC	TF	NAC
Cluster-55841.1	No apical meristem (NAM) protein	NAC	TF	NAC
Cluster-55841.2	No apical meristem (NAM) protein	NAC	TF	NAC
Cluster-55956.2	WRKY DNA -binding domain	WRKY	TF	WRKY
Cluster-55956.3	WRKY DNA -binding domain	WRKY	TF	WRKY
Cluster-56133.2	Homeodomain	HB-HD-ZIP	TF	HB->HB-HD-ZIP
Cluster-56133.3	Homeodomain	HB-HD-ZIP	TF	HB->HB-HD-ZIP
Cluster-56133.5	Homeobox associated leucine zipper	HB-HD-ZIP	TF	HB->HB-HD-ZIP
Cluster-56133.6	Homeobox associated leucine zipper	HB-HD-ZIP	TF	HB->HB-HD-ZIP
Cluster-56204.0	Helix-loop-helix DNA-binding domain	bHLH	TF	bHLH
Cluster-56216.1	Lateral organ boundaries (LOB) domain	LOB	TF	LOB
Cluster-56612.0	WRKY DNA -binding domain	WRKY	TF	WRKY
Cluster-56612.4	WRKY DNA -binding domain	WRKY	TF	WRKY
Cluster-56612.7	WRKY DNA -binding domain	WRKY	TF	WRKY
Cluster-56684.0	C2H2-type zinc finger	C2H2	TF	C2H2
Cluster-56880.0	bZIP transcription factor	bZIP	TF	bZIP
Cluster-56880.4	bZIP transcription factor	bZIP	TF	bZIP
Cluster-56880.5	G-box binding protein MFMR	bZIP	TF	bZIP
Cluster-56880.7	bZIP transcription factor	bZIP	TF	bZIP
Cluster-56880.8	bZIP transcription factor	bZIP	TF	bZIP
Cluster-56880.9	bZIP transcription factor	bZIP	TF	bZIP
Cluster-56958.0	AP2 domain	AP2/ERF-ERF	TF	AP2/ERF->AP2/ERF-ERF
Cluster-56958.4	AP2 domain	AP2/ERF-ERF	TF	AP2/ERF->AP2/ERF-ERF
Cluster-56967.4	--	FAR1	TF	FAR1
Cluster-56967.5	FAR1 DNA-binding domain	FAR1	TF	FAR1
Cluster-56996.0	GRAS domain family	GRAS	TF	GRAS
Cluster-5703.0	WRKY DNA -binding domain	WRKY	TF	WRKY
Cluster-57066.6	Auxin response factor	B3-ARF	TF	B3->B3-ARF
Cluster-57066.8	Auxin response factor	B3-ARF	TF	B3->B3-ARF
Cluster-57326.1	No apical meristem (NAM) protein	NAC	TF	NAC
Cluster-57380.1	GRAS domain family	GRAS	TF	GRAS
Cluster-57391.1	bZIP transcription factor	bZIP	TF	bZIP
Cluster-57403.0	AP2 domain	AP2/ERF-ERF	TF	AP2/ERF->AP2/ERF-ERF
Cluster-57403.1	AP2 domain	AP2/ERF-ERF	TF	AP2/ERF->AP2/ERF-ERF
Cluster-57505.1	bZIP transcription factor	bZIP	TF	bZIP
Cluster-57505.2	Seed dormancy control	bZIP	TF	bZIP
Cluster-57656.0	Helix-loop-helix DNA-binding domain	bHLH	TF	bHLH
Cluster-57939.0	Myb/SANT-like DNA-binding domain	Trihelix	TF	Trihelix
Cluster-58008.0	BES1/BZR1 plant transcription factor, N-terminal	BES1	TF	BES1
Cluster-58075.1	FAR1 DNA-binding domain	FAR1	TF	FAR1
Cluster-58258.0	Homeodomain	HB-HD-ZIP	TF	HB->HB-HD-ZIP
Cluster-58258.1	Homeodomain	HB-HD-ZIP	TF	HB->HB-HD-ZIP
Cluster-58258.3	Homeodomain	HB-HD-ZIP	TF	HB->HB-HD-ZIP
Cluster-58402.1	MULE transposase domain	FAR1	TF	FAR1
Cluster-58416.0	C2H2-type zinc finger	C2H2	TF	C2H2
Cluster-58416.1	C2H2-type zinc finger	C2H2	TF	C2H2
Cluster-58426.0	Helix-loop-helix DNA-binding domain	bHLH	TF	bHLH
Cluster-58538.1	pre-mRNA splicing factor component	MYB	TF	MYB->MYB
Cluster-58616.0	C2H2-type zinc finger	C2H2	TF	C2H2
Cluster-58616.2	C2H2-type zinc finger	C2H2	TF	C2H2
Cluster-58659.0	WRKY DNA -binding domain	WRKY	TF	WRKY
Cluster-58659.1	WRKY DNA -binding domain	WRKY	TF	WRKY
Cluster-58659.3	WRKY DNA -binding domain	WRKY	TF	WRKY
Cluster-58695.10	--	bHLH	TF	bHLH
Cluster-58695.2	Helix-loop-helix DNA-binding domain	bHLH	TF	bHLH
Cluster-58739.0	Myb/SANT-like DNA-binding domain	Trihelix	TF	Trihelix
Cluster-58758.5	Myb/SANT-like DNA-binding domain	Trihelix	TF	Trihelix
Cluster-58977.0	Transcriptional repressor, ovate	OFP	TF	OFP
Cluster-59048.0	G-patch domain	C3H	TF	C3H
Cluster-59066.0	--	MYB-related	TF	MYB->MYB-related
Cluster-59066.1	Myb-like DNA-binding domain	MYB	TF	MYB->MYB
Cluster-59066.2	Myb-like DNA-binding domain	MYB	TF	MYB->MYB
Cluster-59066.5	Myb-like DNA-binding domain	MYB	TF	MYB->MYB
Cluster-59102.4	No apical meristem (NAM) protein	NAC	TF	NAC
Cluster-59102.6	--	NAC	TF	NAC
Cluster-59128.0	LSD1 zinc finger	C2C2-LSD	TF	C2C2->C2C2-LSD
Cluster-59128.1	--	C2C2-LSD	TF	C2C2->C2C2-LSD
Cluster-59128.2	LSD1 zinc finger	C2C2-LSD	TF	C2C2->C2C2-LSD
Cluster-59128.3	LSD1 zinc finger	C2C2-LSD	TF	C2C2->C2C2-LSD
Cluster-59173.1	Myb-like DNA-binding domain	MYB	TF	MYB->MYB
Cluster-59173.2	Myb-like DNA-binding domain	MYB	TF	MYB->MYB
Cluster-59262.1	B-box zinc finger	DBB	TF	DBB
Cluster-59264.0	bZIP transcription factor	bZIP	TF	bZIP
Cluster-59264.1	bZIP transcription factor	bZIP	TF	bZIP
Cluster-59278.1	SAND domain	ULT	TF	ULT
Cluster-59278.3	SAND domain	ULT	TF	ULT
Cluster-59339.1	Myb-like DNA-binding domain	GARP-G2-like	TF	GARP->GARP-G2-like
Cluster-59439.0	--	C2C2-GATA	TF	C2C2->C2C2-GATA
Cluster-59439.1	GATA zinc finger	C2C2-GATA	TF	C2C2->C2C2-GATA
Cluster-59439.5	GATA zinc finger	C2C2-GATA	TF	C2C2->C2C2-GATA
Cluster-59483.0	Helix-loop-helix DNA-binding domain	bHLH	TF	bHLH
Cluster-59530.3	B3 DNA binding domain	B3	TF	B3->B3
Cluster-59530.4	B3 DNA binding domain	B3	TF	B3->B3
Cluster-5960.3	--	HB-HD-ZIP	TF	HB->HB-HD-ZIP
Cluster-59658.0	HSF-type DNA-binding	HSF	TF	HSF
Cluster-59668.1	No apical meristem (NAM) protein	NAC	TF	NAC
Cluster-59710.1	Amino acid kinase family	Trihelix	TF	Trihelix
Cluster-59777.0	C2H2-type zinc finger	C2H2	TF	C2H2
Cluster-59790.0	Lateral organ boundaries (LOB) domain	LOB	TF	LOB
Cluster-59852.1	Myb-like DNA-binding domain	MYB-related	TF	MYB->MYB-related
Cluster-59875.1	Protein phosphatase 2C	DBP	TF	DBP
Cluster-59886.0	Myb-like DNA-binding domain	MYB-related	TF	MYB->MYB-related
Cluster-59886.1	Myb-like DNA-binding domain	MYB-related	TF	MYB->MYB-related
Cluster-60033.0	Homeodomain	HB-HD-ZIP	TF	HB->HB-HD-ZIP
Cluster-60037.0	TCP family transcription factor	TCP	TF	TCP
Cluster-60107.0	No apical meristem (NAM) protein	NAC	TF	NAC
Cluster-60122.0	--	S1Fa-like	TF	S1Fa-like
Cluster-60122.1	--	S1Fa-like	TF	S1Fa-like
Cluster-60251.0	Zinc finger, C2H2 type	C2H2	TF	C2H2
Cluster-60256.0	GATA zinc finger	C2C2-GATA	TF	C2C2->C2C2-GATA
Cluster-60529.0	C2H2-type zinc finger	C2H2	TF	C2H2
Cluster-60558.3	WD domain, G-beta repeat	C3H	TF	C3H
Cluster-60558.5	WD domain, G-beta repeat	C3H	TF	C3H
Cluster-60587.2	Zinc finger C-x8-C-x5-C-x3-H type (and similar)	C3H	TF	C3H
Cluster-60625.0	GATA zinc finger	C2C2-GATA	TF	C2C2->C2C2-GATA
Cluster-60663.1	--	Tify	TF	Tify
Cluster-60663.10	tify domain	Tify	TF	Tify
Cluster-60663.12	tify domain	Tify	TF	Tify
Cluster-60663.2	--	Tify	TF	Tify
Cluster-60663.3	tify domain	Tify	TF	Tify
Cluster-60663.4	--	Tify	TF	Tify
Cluster-60663.5	tify domain	Tify	TF	Tify
Cluster-60663.9	tify domain	Tify	TF	Tify
Cluster-60711.10	MULE transposase domain	FAR1	TF	FAR1
Cluster-60711.8	SWIM zinc finger	FAR1	TF	FAR1
Cluster-60762.1	Response regulator receiver domain	GARP-ARR-B	TF	GARP->GARP-ARR-B
Cluster-60762.2	Response regulator receiver domain	GARP-ARR-B	TF	GARP->GARP-ARR-B
Cluster-60835.0	Myb/SANT-like DNA-binding domain	Trihelix	TF	Trihelix
Cluster-60835.1	Myb/SANT-like DNA-binding domain	Trihelix	TF	Trihelix
Cluster-60903.2	--	AP2/ERF-ERF	TF	AP2/ERF->AP2/ERF-ERF
Cluster-60973.0	Myb-like DNA-binding domain	MYB-related	TF	MYB->MYB-related
Cluster-61085.1	WRKY DNA -binding domain	WRKY	TF	WRKY
Cluster-61085.3	--	WRKY	TF	WRKY
Cluster-61135.0	Associated with HOX	HB-BELL	TF	HB->HB-BELL
Cluster-61166.0	Helix-loop-helix DNA-binding domain	bHLH	TF	bHLH
Cluster-61185.0	SRF-type transcription factor (DNA-binding and dimerisation domain)	MADS-MIKC	TF	MADS->MADS-MIKC
Cluster-61185.1	SRF-type transcription factor (DNA-binding and dimerisation domain)	MADS-MIKC	TF	MADS->MADS-MIKC
Cluster-61185.2	SRF-type transcription factor (DNA-binding and dimerisation domain)	MADS-MIKC	TF	MADS->MADS-MIKC
Cluster-61232.1	Myb-like DNA-binding domain	MYB-related	TF	MYB->MYB-related
Cluster-61232.2	Myb-like DNA-binding domain	MYB	TF	MYB->MYB
Cluster-6127.1	C2H2-type zinc finger	C2H2	TF	C2H2
Cluster-61325.0	Histone-like transcription factor (CBF/NF-Y) and archaeal histone	NF-YB	TF	NF-Y->NF-YB
Cluster-61328.0	Helix-loop-helix DNA-binding domain	bHLH	TF	bHLH
Cluster-61347.1	AP2 domain	AP2/ERF-AP2	TF	AP2/ERF->AP2/ERF-AP2
Cluster-61351.0	CCCH-type zinc finger	C3H	TF	C3H
Cluster-61351.1	CCCH-type zinc finger	C3H	TF	C3H
Cluster-61351.4	CCCH-type zinc finger	C3H	TF	C3H
Cluster-61351.5	Ankyrin repeat	C3H	TF	C3H
Cluster-61351.6	Ankyrin repeat	C3H	TF	C3H
Cluster-61413.2	Myb-like DNA-binding domain	MYB-related	TF	MYB->MYB-related
Cluster-61605.5	GATA zinc finger	C2C2-GATA	TF	C2C2->C2C2-GATA
Cluster-61605.7	GATA zinc finger	C2C2-GATA	TF	C2C2->C2C2-GATA
Cluster-61660.0	Myb-like DNA-binding domain	GARP-G2-like	TF	GARP->GARP-G2-like
Cluster-61660.1	Myb-like DNA-binding domain	GARP-G2-like	TF	GARP->GARP-G2-like
Cluster-61820.1	Zinc-finger double domain	C2H2	TF	C2H2
Cluster-61820.2	Zinc-finger double domain	C2H2	TF	C2H2
Cluster-61865.0	Associated with HOX	HB-BELL	TF	HB->HB-BELL
Cluster-61927.0	Helix-loop-helix DNA-binding domain	bHLH	TF	bHLH
Cluster-62053.0	Seed dormancy control	bZIP	TF	bZIP
Cluster-62087.0	Myb-like DNA-binding domain	GARP-G2-like	TF	GARP->GARP-G2-like
Cluster-62120.0	Zinc finger C-x8-C-x5-C-x3-H type (and similar)	C3H	TF	C3H
Cluster-62120.1	Zinc finger C-x8-C-x5-C-x3-H type (and similar)	C3H	TF	C3H
Cluster-62120.2	Zinc finger C-x8-C-x5-C-x3-H type (and similar)	C3H	TF	C3H
Cluster-62147.0	No apical meristem (NAM) protein	NAC	TF	NAC
Cluster-62440.0	BNIP3	AP2/ERF-ERF	TF	AP2/ERF->AP2/ERF-ERF
Cluster-62440.2	AP2 domain	AP2/ERF-ERF	TF	AP2/ERF->AP2/ERF-ERF
Cluster-62698.1	ABC-2 family transporter protein	GARP-G2-like	TF	GARP->GARP-G2-like
Cluster-62763.0	tify domain	Tify	TF	Tify
Cluster-62763.1	tify domain	Tify	TF	Tify
Cluster-62763.10	tify domain	Tify	TF	Tify
Cluster-62763.2	tify domain	Tify	TF	Tify
Cluster-62763.3	tify domain	Tify	TF	Tify
Cluster-62763.4	tify domain	Tify	TF	Tify
Cluster-62763.6	--	Tify	TF	Tify
Cluster-62763.9	tify domain	Tify	TF	Tify
Cluster-62765.0	TCP family transcription factor	TCP	TF	TCP
Cluster-62863.0	Auxin response factor	B3-ARF	TF	B3->B3-ARF
Cluster-62863.1	Auxin response factor	B3-ARF	TF	B3->B3-ARF
Cluster-62863.3	Auxin response factor	B3-ARF	TF	B3->B3-ARF
Cluster-62928.0	WRKY DNA -binding domain	WRKY	TF	WRKY
Cluster-62928.1	WRKY DNA -binding domain	WRKY	TF	WRKY
Cluster-62928.4	WRKY DNA -binding domain	WRKY	TF	WRKY
Cluster-62928.6	WRKY DNA -binding domain	WRKY	TF	WRKY
Cluster-62928.7	WRKY DNA -binding domain	WRKY	TF	WRKY
Cluster-62928.8	WRKY DNA -binding domain	WRKY	TF	WRKY
Cluster-62928.9	WRKY DNA -binding domain	WRKY	TF	WRKY
Cluster-62935.0	PLATZ transcription factor	PLATZ	TF	PLATZ
Cluster-63004.1	AP2 domain	AP2/ERF-ERF	TF	AP2/ERF->AP2/ERF-ERF
Cluster-63004.3	AP2 domain	AP2/ERF-ERF	TF	AP2/ERF->AP2/ERF-ERF
Cluster-63009.2	RWP-RK domain	RWP-RK	TF	RWP-RK
Cluster-63032.0	C2H2-type zinc finger	C2H2	TF	C2H2
Cluster-63032.2	C2H2-type zinc finger	C2H2	TF	C2H2
Cluster-63122.10	--	Tify	TF	Tify
Cluster-63122.11	tify domain	Tify	TF	Tify
Cluster-63122.4	tify domain	Tify	TF	Tify
Cluster-63122.6	tify domain	Tify	TF	Tify
Cluster-63214.0	B3 DNA binding domain	B3	TF	B3->B3
Cluster-63534.1	--	WRKY	TF	WRKY
Cluster-63593.0	CCAAT-binding transcription factor (CBF-B/NF-YA) subunit B	NF-YA	TF	NF-Y->NF-YA
Cluster-63593.2	CCAAT-binding transcription factor (CBF-B/NF-YA) subunit B	NF-YA	TF	NF-Y->NF-YA
Cluster-63593.7	CCAAT-binding transcription factor (CBF-B/NF-YA) subunit B	NF-YA	TF	NF-Y->NF-YA
Cluster-63618.1	No apical meristem (NAM) protein	NAC	TF	NAC
Cluster-63734.11	AP2 domain	AP2/ERF-AP2	TF	AP2/ERF->AP2/ERF-AP2
Cluster-63734.2	AP2 domain	AP2/ERF-AP2	TF	AP2/ERF->AP2/ERF-AP2
Cluster-63805.0	SRF-type transcription factor (DNA-binding and dimerisation domain)	MADS-MIKC	TF	MADS->MADS-MIKC
Cluster-63805.1	SRF-type transcription factor (DNA-binding and dimerisation domain)	MADS-MIKC	TF	MADS->MADS-MIKC
Cluster-63805.12	SRF-type transcription factor (DNA-binding and dimerisation domain)	MADS-MIKC	TF	MADS->MADS-MIKC
Cluster-63805.9	SRF-type transcription factor (DNA-binding and dimerisation domain)	MADS-MIKC	TF	MADS->MADS-MIKC
Cluster-63818.0	Transcriptional repressor, ovate	OFP	TF	OFP
Cluster-63818.1	Transcriptional repressor, ovate	OFP	TF	OFP
Cluster-63862.0	tify domain	Tify	TF	Tify
Cluster-63862.2	tify domain	Tify	TF	Tify
Cluster-64032.0	AP2 domain	AP2/ERF-ERF	TF	AP2/ERF->AP2/ERF-ERF
Cluster-64049.0	WRC	GRF	TF	GRF
Cluster-64099.7	B3 DNA binding domain	B3	TF	B3->B3
Cluster-64133.1	Predicted membrane protein (DUF2069)	HB-BELL	TF	HB->HB-BELL
Cluster-64275.3	Histone-like transcription factor (CBF/NF-Y) and archaeal histone	NF-YC	TF	NF-Y->NF-YC
Cluster-64275.8	Histone-like transcription factor (CBF/NF-Y) and archaeal histone	NF-YC	TF	NF-Y->NF-YC
Cluster-64287.1	AP2 domain	AP2/ERF-ERF	TF	AP2/ERF->AP2/ERF-ERF
Cluster-64287.2	AP2 domain	AP2/ERF-ERF	TF	AP2/ERF->AP2/ERF-ERF
Cluster-64287.3	AP2 domain	AP2/ERF-ERF	TF	AP2/ERF->AP2/ERF-ERF
Cluster-64292.1	E2F/DP family winged-helix DNA-binding domain	E2F-DP	TF	E2F-DP
Cluster-64292.2	E2F/DP family winged-helix DNA-binding domain	E2F-DP	TF	E2F-DP
Cluster-64331.0	No apical meristem (NAM) protein	NAC	TF	NAC
Cluster-64331.1	No apical meristem (NAM) protein	NAC	TF	NAC
Cluster-64400.2	Myb-like DNA-binding domain	MYB-related	TF	MYB->MYB-related
Cluster-64400.6	Myb-like DNA-binding domain	MYB-related	TF	MYB->MYB-related
Cluster-64409.0	Myb-like DNA-binding domain	MYB	TF	MYB->MYB
Cluster-64409.2	Myb-like DNA-binding domain	MYB	TF	MYB->MYB
Cluster-64440.2	MULE transposase domain	FAR1	TF	FAR1
Cluster-64471.11	Helix-loop-helix DNA-binding domain	bHLH	TF	bHLH
Cluster-64471.3	Helix-loop-helix DNA-binding domain	bHLH	TF	bHLH
Cluster-64495.2	Myb-like DNA-binding domain	MYB-related	TF	MYB->MYB-related
Cluster-64495.3	Myb-like DNA-binding domain	MYB-related	TF	MYB->MYB-related
Cluster-64495.4	Myb-like DNA-binding domain	MYB-related	TF	MYB->MYB-related
Cluster-64657.0	--	WRKY	TF	WRKY
Cluster-64717.0	Auxin response factor	B3-ARF	TF	B3->B3-ARF
Cluster-64717.1	Auxin response factor	B3-ARF	TF	B3->B3-ARF
Cluster-65020.1	E2F transcription factor CC-MB domain	E2F-DP	TF	E2F-DP
Cluster-65145.1	AP2 domain	AP2/ERF-ERF	TF	AP2/ERF->AP2/ERF-ERF
Cluster-65230.0	EF hand	HSF	TF	HSF
Cluster-65253.3	KNOX2 domain	HB-KNOX	TF	HB->HB-KNOX
Cluster-65276.0	B3 DNA binding domain	B3	TF	B3->B3
Cluster-65395.1	No apical meristem (NAM) protein	NAC	TF	NAC
Cluster-65463.0	TCP family transcription factor	TCP	TF	TCP
Cluster-65463.2	TCP family transcription factor	TCP	TF	TCP
Cluster-65463.3	TCP family transcription factor	TCP	TF	TCP
Cluster-65470.0	No apical meristem (NAM) protein	NAC	TF	NAC
Cluster-65492.0	WRKY DNA -binding domain	WRKY	TF	WRKY
Cluster-65513.5	B3 DNA binding domain	B3	TF	B3->B3
Cluster-65513.6	B3 DNA binding domain	B3	TF	B3->B3
Cluster-65572.0	WRC	GRF	TF	GRF
Cluster-65572.1	WRC	GRF	TF	GRF
Cluster-6558.0	AP2 domain	AP2/ERF-ERF	TF	AP2/ERF->AP2/ERF-ERF
Cluster-65609.0	Histone-like transcription factor (CBF/NF-Y) and archaeal histone	NF-YB	TF	NF-Y->NF-YB
Cluster-65611.0	Myb-like DNA-binding domain	GARP-ARR-B	TF	GARP->GARP-ARR-B
Cluster-65790.0	No apical meristem (NAM) protein	NAC	TF	NAC
Cluster-65790.1	No apical meristem (NAM) protein	NAC	TF	NAC
Cluster-65952.2	Zinc finger C-x8-C-x5-C-x3-H type (and similar)	C3H	TF	C3H
Cluster-65952.3	Zinc finger C-x8-C-x5-C-x3-H type (and similar)	C3H	TF	C3H
Cluster-66033.0	No apical meristem (NAM) protein	NAC	TF	NAC
Cluster-66040.1	Seed dormancy control	bZIP	TF	bZIP
Cluster-66040.2	Seed dormancy control	bZIP	TF	bZIP
Cluster-66040.3	bZIP transcription factor	bZIP	TF	bZIP
Cluster-66086.3	AP2 domain	AP2/ERF-ERF	TF	AP2/ERF->AP2/ERF-ERF
Cluster-66260.0	Homeodomain	HB-HD-ZIP	TF	HB->HB-HD-ZIP
Cluster-66298.1	Histone-like transcription factor (CBF/NF-Y) and archaeal histone	NF-YB	TF	NF-Y->NF-YB
Cluster-66306.0	--	MYB	TF	MYB->MYB
Cluster-66394.0	Myb-like DNA-binding domain	GARP-G2-like	TF	GARP->GARP-G2-like
Cluster-66692.8	MULE transposase domain	FAR1	TF	FAR1
Cluster-66727.9	--	MYB-related	TF	MYB->MYB-related
Cluster-66815.3	Helix-loop-helix DNA-binding domain	bHLH	TF	bHLH
Cluster-66928.0	START domain	HB-HD-ZIP	TF	HB->HB-HD-ZIP
Cluster-66969.0	AP2 domain	AP2/ERF-ERF	TF	AP2/ERF->AP2/ERF-ERF
Cluster-67128.0	Triose-phosphate Transporter family	bHLH	TF	bHLH
Cluster-67141.3	Helix-loop-helix DNA-binding domain	bHLH	TF	bHLH
Cluster-67141.5	Helix-loop-helix DNA-binding domain	bHLH	TF	bHLH
Cluster-67148.0	AP2 domain	AP2/ERF-ERF	TF	AP2/ERF->AP2/ERF-ERF
Cluster-67148.1	AP2 domain	AP2/ERF-ERF	TF	AP2/ERF->AP2/ERF-ERF
Cluster-67197.0	CCT motif	C2C2-GATA	TF	C2C2->C2C2-GATA
Cluster-67401.3	ZF-HD protein dimerisation region	zf-HD	TF	zf-HD
Cluster-67401.5	ZF-HD protein dimerisation region	zf-HD	TF	zf-HD
Cluster-67518.1	Myb-like DNA-binding domain	MYB-related	TF	MYB->MYB-related
Cluster-67611.0	Helix-loop-helix DNA-binding domain	bHLH	TF	bHLH
Cluster-67611.3	Helix-loop-helix DNA-binding domain	bHLH	TF	bHLH
Cluster-67611.4	Helix-loop-helix DNA-binding domain	bHLH	TF	bHLH
Cluster-67611.6	Leucine-rich repeats of kinetochore protein Cenp-F/LEK1	bHLH	TF	bHLH
Cluster-67611.9	Helix-loop-helix DNA-binding domain	bHLH	TF	bHLH
Cluster-67653.0	--	AP2/ERF-ERF	TF	AP2/ERF->AP2/ERF-ERF
Cluster-67653.1	AP2 domain	AP2/ERF-ERF	TF	AP2/ERF->AP2/ERF-ERF
Cluster-67653.5	AP2 domain	AP2/ERF-ERF	TF	AP2/ERF->AP2/ERF-ERF
Cluster-67653.7	--	AP2/ERF-ERF	TF	AP2/ERF->AP2/ERF-ERF
Cluster-67699.0	bZIP transcription factor	bZIP	TF	bZIP
Cluster-67699.1	bZIP transcription factor	bZIP	TF	bZIP
Cluster-67773.2	B3 DNA binding domain	B3	TF	B3->B3
Cluster-67773.5	B3 DNA binding domain	B3	TF	B3->B3
Cluster-67913.1	B3 DNA binding domain	B3	TF	B3->B3
Cluster-67960.0	Tesmin/TSO1-like CXC domain, cysteine-rich domain	CPP	TF	CPP
Cluster-67995.1	Zinc finger C-x8-C-x5-C-x3-H type (and similar)	C3H	TF	C3H
Cluster-67995.3	Zinc finger C-x8-C-x5-C-x3-H type (and similar)	C3H	TF	C3H
Cluster-68065.5	PLATZ transcription factor	PLATZ	TF	PLATZ
Cluster-68203.0	AP2 domain	AP2/ERF-ERF	TF	AP2/ERF->AP2/ERF-ERF
Cluster-68203.1	AP2 domain	AP2/ERF-ERF	TF	AP2/ERF->AP2/ERF-ERF
Cluster-68308.6	Helix-loop-helix DNA-binding domain	bHLH	TF	bHLH
Cluster-68401.0	AN1-like Zinc finger	C2H2	TF	C2H2
Cluster-68401.4	AN1-like Zinc finger	C2H2	TF	C2H2
Cluster-68404.0	Myb-like DNA-binding domain	MYB	TF	MYB->MYB
Cluster-68481.0	bZIP transcription factor	bZIP	TF	bZIP
Cluster-68525.1	Myb-like DNA-binding domain	GARP-G2-like	TF	GARP->GARP-G2-like
Cluster-68525.4	MYB-CC type transfactor, LHEQLE motif	GARP-G2-like	TF	GARP->GARP-G2-like
Cluster-68525.6	MYB-CC type transfactor, LHEQLE motif	GARP-G2-like	TF	GARP->GARP-G2-like
Cluster-68536.1	Helix-loop-helix DNA-binding domain	bHLH	TF	bHLH
Cluster-68614.0	Helix-loop-helix DNA-binding domain	bHLH	TF	bHLH
Cluster-68627.3	CG-1 domain	CAMTA	TF	CAMTA
Cluster-68672.0	Homeobox KN domain	HB-other	TF	HB->HB-other
Cluster-68672.1	Homeobox KN domain	HB-other	TF	HB->HB-other
Cluster-68823.0	--	TCP	TF	TCP
Cluster-68823.1	--	TCP	TF	TCP
Cluster-68891.1	Dof domain, zinc finger	C2C2-Dof	TF	C2C2->C2C2-Dof
Cluster-68983.4	Auxin response factor	B3-ARF	TF	B3->B3-ARF
Cluster-68983.5	Auxin response factor	B3-ARF	TF	B3->B3-ARF
Cluster-69034.2	TCP family transcription factor	TCP	TF	TCP
Cluster-69034.3	TCP family transcription factor	TCP	TF	TCP
Cluster-69244.4	Myb-like DNA-binding domain	MYB-related	TF	MYB->MYB-related
Cluster-69244.5	--	MYB-related	TF	MYB->MYB-related
Cluster-69296.2	GRAS domain family	GRAS	TF	GRAS
Cluster-69415.3	--	B3	TF	B3->B3
Cluster-6952.0	C2H2-type zinc finger	C2H2	TF	C2H2
Cluster-69649.0	AP2 domain	AP2/ERF-ERF	TF	AP2/ERF->AP2/ERF-ERF
Cluster-69649.1	AP2 domain	AP2/ERF-ERF	TF	AP2/ERF->AP2/ERF-ERF
Cluster-69673.7	bZIP transcription factor	bZIP	TF	bZIP
Cluster-69712.0	No apical meristem (NAM) protein	NAC	TF	NAC
Cluster-69712.1	No apical meristem (NAM) protein	NAC	TF	NAC
Cluster-69771.1	Tub family	TUB	TF	TUB
Cluster-69860.1	SBP domain	SBP	TF	SBP
Cluster-69860.2	--	SBP	TF	SBP
Cluster-69947.0	No apical meristem (NAM) protein	NAC	TF	NAC
Cluster-70090.1	--	WRKY	TF	WRKY
Cluster-70260.0	AP2 domain	AP2/ERF-ERF	TF	AP2/ERF->AP2/ERF-ERF
Cluster-70260.1	AP2 domain	AP2/ERF-ERF	TF	AP2/ERF->AP2/ERF-ERF
Cluster-70279.0	C2H2-type zinc finger	C2H2	TF	C2H2
Cluster-70279.1	C2H2-type zinc finger	C2H2	TF	C2H2
Cluster-70353.2	Homeodomain	HB-other	TF	HB->HB-other
Cluster-70353.3	Homeodomain	HB-other	TF	HB->HB-other
Cluster-70370.13	LSD1 zinc finger	C2C2-LSD	TF	C2C2->C2C2-LSD
Cluster-70370.9	LSD1 zinc finger	C2C2-LSD	TF	C2C2->C2C2-LSD
Cluster-70424.0	No apical meristem (NAM) protein	NAC	TF	NAC
Cluster-70556.7	Myb-like DNA-binding domain	MYB	TF	MYB->MYB
Cluster-70570.0	--	MADS-M-type	TF	MADS->MADS-M-type
Cluster-70570.1	SRF-type transcription factor (DNA-binding and dimerisation domain)	MADS-MIKC	TF	MADS->MADS-MIKC
Cluster-70638.0	Zinc finger C-x8-C-x5-C-x3-H type (and similar)	C3H	TF	C3H
Cluster-70638.2	Zinc finger C-x8-C-x5-C-x3-H type (and similar)	C3H	TF	C3H
Cluster-70638.7	Zinc finger C-x8-C-x5-C-x3-H type (and similar)	C3H	TF	C3H
Cluster-70691.1	WRKY DNA -binding domain	WRKY	TF	WRKY
Cluster-70691.3	Plant zinc cluster domain	WRKY	TF	WRKY
Cluster-70691.4	WRKY DNA -binding domain	WRKY	TF	WRKY
Cluster-70691.6	--	WRKY	TF	WRKY
Cluster-71002.0	SBP domain	SBP	TF	SBP
Cluster-71002.1	SBP domain	SBP	TF	SBP
Cluster-71002.2	SBP domain	SBP	TF	SBP
Cluster-71162.0	Helix-loop-helix DNA-binding domain	bHLH	TF	bHLH
Cluster-71274.1	--	bHLH	TF	bHLH
Cluster-71316.0	Auxin response factor	B3-ARF	TF	B3->B3-ARF
Cluster-71346.0	WRC	GRF	TF	GRF
Cluster-71396.0	--	MYB-related	TF	MYB->MYB-related
Cluster-71396.1	Myb-like DNA-binding domain	MYB	TF	MYB->MYB
Cluster-7776.1	GATA zinc finger	C2C2-GATA	TF	C2C2->C2C2-GATA
Cluster-7776.3	GATA zinc finger	C2C2-GATA	TF	C2C2->C2C2-GATA
Cluster-7776.4	GATA zinc finger	C2C2-GATA	TF	C2C2->C2C2-GATA
Cluster-8060.0	Myb-like DNA-binding domain	MYB	TF	MYB->MYB
Cluster-817.0	Zinc finger, C2H2 type	C2H2	TF	C2H2
Cluster-817.1	Zinc finger, C2H2 type	C2H2	TF	C2H2
Cluster-8358.0	bHLH-MYC and R2R3-MYB transcription factors N-terminal	bHLH	TF	bHLH
Cluster-966.0	Zinc finger, C2H2 type	C2H2	TF	C2H2
Cluster-9930.0	AP2 domain	AP2/ERF-ERF	TF	AP2/ERF->AP2/ERF-ERF
Cluster-9990.0	AP2 domain	AP2/ERF-ERF	TF	AP2/ERF->AP2/ERF-ERF
