# Supplementary material for: Combined Metabolomics and Transcriptomics Analysis of the Distribution of Flavonoids in the Fibrous Root and Taproot of Polygonatum kingianum Coll.et Hemsl
Source: Genes (Basel). 2024 Jun 22;15(7):828. doi: 10.3390/genes15070828 (PMC11275391; doi:10.3390/genes15070828)
Supplement: Supplementary file 1 [file genes-15-00828-s001.zip › Table S6 Flavonoid biosynthesis-related genes in WR and RR of Polygonatum kingianum Coll.et Hemsl..xlsx]

## Sheet: Sheet5
ID	RR1_fpkm	RR2_fpkm	RR3_fpkm	WR1_fpkm	WR2_fpkm	WR3_fpkm	RR1_count	RR2_count	RR3_count	WR1_count	WR2_count	WR3_count	RR_vs_WR_log2FoldChange	RR_vs_WR_pvalue	RR_vs_WR_padj	RR_vs_WR_regulated	Length	KEGG	KEGG pathway	NR	Swissprot	TrEMBL	KOG	GO	Pfam	TF-Family	TF-Category	TF-Classification
Cluster-49335.3	0	0.01	0	8.93	8.64	8.32	0	0	0	500	471	459	-11.4191	5.08609e-22	3.04512e-21	down	1783	K22845 phlorizin synthase [EC:2.4.1.357] | (RefSeq) LOW QUALITY PROTEIN: UDP-glycosyltransferase 88F3-like (A)	ko00941: Flavonoid biosynthesis; ko01110: Biosynthesis of secondary metabolites	UDP-glycosyltransferase 71K1-like [Phoenix dactylifera]	U71K1_MALDO RecName: Full=UDP-glycosyltransferase 71K1 {ECO:0000303|Ref.1}; EC=2.4.1.- {ECO:0000305}; AltName: Full=UDP-glucose:chalcone 2'-O-glucosyltransferase {ECO:0000305}; AltName: Full=UDP-glucose:flavonol 2'-O-glucosyltransferase {ECO:0000305};	A0A8B9A5U5_PHODC RecName: Full=Glycosyltransferase {ECO:0000256|RuleBase:RU362057}; EC=2.4.1.- {ECO:0000256|RuleBase:RU362057};	UDP-glucuronosyl and UDP-glucosyl transferase	GO:0035251,UDP-glucosyltransferase activity; GO:0003674,molecular_function; GO:0003824,catalytic activity; GO:0008194,UDP-glycosyltransferase activity; GO:0016740,transferase activity; GO:0016757,glycosyltransferase activity; GO:0016758,hexosyltransferase activity; GO:0046527,glucosyltransferase activity	UDP-glucoronosyl and UDP-glucosyl transferase	--	--	--
Cluster-4499.7	0	0	0	1.51	0	3.97	0	0	0	90	0	233	-9.27496	0.0176166	0.0261528	down	1883	K22845 phlorizin synthase [EC:2.4.1.357] | (RefSeq) UDP-glycosyltransferase 88F3-like (A)	ko00941: Flavonoid biosynthesis; ko01110: Biosynthesis of secondary metabolites	(iso)flavone 7 and 3'-O-glycosyltransferase [Iris domestica]	U88F3_PYRCO RecName: Full=UDP-glycosyltransferase 88F3 {ECO:0000303|Ref.1}; EC=2.4.1.- {ECO:0000305}; AltName: Full=UDP-glucose:chalcone 2'-O-glucosyltransferase {ECO:0000305};	A0A7L9QHG8_IRIDM RecName: Full=Glycosyltransferase {ECO:0000256|RuleBase:RU362057}; EC=2.4.1.- {ECO:0000256|RuleBase:RU362057};	UDP-glucuronosyl and UDP-glucosyl transferase	GO:0008194,UDP-glycosyltransferase activity; GO:0003674,molecular_function; GO:0003824,catalytic activity; GO:0016740,transferase activity; GO:0016757,glycosyltransferase activity	UDP-glucoronosyl and UDP-glucosyl transferase	--	--	--
Cluster-20933.0	0.05	0.02	0.02	10.51	11.12	9.83	2	1	1	433	447	399	-8.40115	2.1163e-30	1.65627e-29	down	1387	K13065 shikimate O-hydroxycinnamoyltransferase [EC:2.3.1.133] | (RefSeq) spermidine hydroxycinnamoyl transferase-like (A)	ko00940: Phenylpropanoid biosynthesis; ko00941: Flavonoid biosynthesis; ko00945: Stilbenoid, diarylheptanoid and gingerol biosynthesis; ko01100: Metabolic pathways; ko01110: Biosynthesis of secondary metabolites	uncharacterized protein LOC105043757 [Elaeis guineensis]	AHT1_ORYSJ RecName: Full=Agmatine hydroxycinnamoyltransferase 1 {ECO:0000303|PubMed:27354554}; Short=OsAHT1 {ECO:0000303|PubMed:27354554}; EC=2.3.1.- {ECO:0000305}; AltName: Full=Agmatine hydroxycinnamoyl transferase {ECO:0000303|PubMed:24908251};	A0A6I9R9L8_ELAGV SubName: Full=uncharacterized protein LOC105043757 {ECO:0000313|RefSeq:XP_010919745.1};	--	GO:0016747,acyltransferase activity, transferring groups other than amino-acyl groups; GO:0050734,hydroxycinnamoyltransferase activity; GO:0003674,molecular_function; GO:0003824,catalytic activity; GO:0016740,transferase activity; GO:0016746,acyltransferase activity	Transferase family	--	--	--
Cluster-58756.5	0	0	0	0.49	0.26	0.47	0	0	0	56	29	53	-8.04293	4.12869e-10	1.32032e-09	down	3365	K13082 bifunctional dihydroflavonol 4-reductase/flavanone 4-reductase [EC:1.1.1.219 1.1.1.234] | (RefSeq) dihydroflavonol 4-reductase-like (A)	ko00941: Flavonoid biosynthesis; ko01100: Metabolic pathways; ko01110: Biosynthesis of secondary metabolites	uncharacterized protein A4U43_C05F15900 [Asparagus officinalis]	TKPR1_ARATH RecName: Full=Tetraketide alpha-pyrone reductase 1; EC=1.1.1.-; AltName: Full=Protein DIHYDROFLAVONOL 4-REDUCTASE-LIKE 1;	A0A5P1ERX7_ASPOF RecName: Full=Uroporphyrinogen-III synthase {ECO:0000256|ARBA:ARBA00013109}; EC=4.2.1.75 {ECO:0000256|ARBA:ARBA00013109}; AltName: Full=Hydroxymethylbilane hydrolyase [cyclizing] {ECO:0000256|ARBA:ARBA00032649}; AltName: Full=Uroporphyrinogen-III cosynthase {ECO:0000256|ARBA:ARBA00031702};	Flavonol reductase/cinnamoyl-CoA reductase	GO:0005783,endoplasmic reticulum; GO:0005634,nucleus; GO:0016616,oxidoreductase activity, acting on the CH-OH group of donors, NAD or NADP as acceptor; GO:0009555,pollen development; GO:0010584,pollen exine formation; GO:0048316,seed development; GO:0080110,sporopollenin biosynthetic process; GO:0003674,molecular_function; GO:0003824,catalytic activity; GO:0016491,oxidoreductase activity; GO:0016…	NAD dependent epimerase/dehydratase family	--	--	--
Cluster-40809.0	0.07	0.18	0.23	31.75	34.12	33.6	4	10	13	1736	1822	1808	-7.71539	2.11062e-160	8.09408e-159	down	1771	K13065 shikimate O-hydroxycinnamoyltransferase [EC:2.3.1.133] | (RefSeq) agmatine coumaroyltransferase-2-like (A)	ko00940: Phenylpropanoid biosynthesis; ko00941: Flavonoid biosynthesis; ko00945: Stilbenoid, diarylheptanoid and gingerol biosynthesis; ko01100: Metabolic pathways; ko01110: Biosynthesis of secondary metabolites	coniferyl alcohol acyltransferase-like [Phoenix dactylifera]	CFAT_PETHY RecName: Full=Coniferyl alcohol acyltransferase {ECO:0000303|PubMed:17241449}; Short=PhCFAT {ECO:0000303|PubMed:17241449}; EC=2.3.1.- {ECO:0000269|PubMed:17241449}; AltName: Full=(E)-cinnamyl alcohol acyltransferase {ECO:0000303|PubMed:17241449}; EC=2.3.1.224 {ECO:0000269|PubMed:17241449}; AltName: Full=(E)-sinapoyl alcohol acyltransferase {ECO:0000303|PubMed:17241449}; EC=2.3.1.- {ECO…	A0A8B7BJS6_PHODC SubName: Full=coniferyl alcohol acyltransferase-like {ECO:0000313|RefSeq:XP_008778760.2};	--	GO:0102387,2-phenylethanol acetyltransferase activity; GO:0102720,acetyl-coenzyme A:acetyl alcohol acetyltransferase activity; GO:0034318,alcohol O-acyltransferase activity; GO:0007623,circadian rhythm; GO:0010597,green leaf volatile biosynthetic process; GO:0009699,phenylpropanoid biosynthetic process; GO:0009723,response to ethylene; GO:0003674,molecular_function; GO:0003824,catalytic activity;…	Transferase family	--	--	--
Cluster-6224.0	0.02	0.06	0	5.05	5.76	5.33	1	3	0	254	282	249	-7.69736	3.31799e-25	2.217e-24	down	1814	K13065 shikimate O-hydroxycinnamoyltransferase [EC:2.3.1.133] | (RefSeq) tryptamine hydroxycinnamoyltransferase 1-like (A)	ko00940: Phenylpropanoid biosynthesis; ko00941: Flavonoid biosynthesis; ko00945: Stilbenoid, diarylheptanoid and gingerol biosynthesis; ko01100: Metabolic pathways; ko01110: Biosynthesis of secondary metabolites	tryptamine hydroxycinnamoyltransferase 1-like [Elaeis guineensis]	THT1_ORYSJ RecName: Full=Tryptamine hydroxycinnamoyltransferase 1 {ECO:0000305}; Short=OsTHT1 {ECO:0000303|PubMed:27354554}; EC=2.3.1.- {ECO:0000305};	A0A6I9R7Y4_ELAGV SubName: Full=tryptamine hydroxycinnamoyltransferase 1-like {ECO:0000313|RefSeq:XP_010922027.1};	--	GO:0016747,acyltransferase activity, transferring groups other than amino-acyl groups; GO:0050734,hydroxycinnamoyltransferase activity; GO:0003674,molecular_function; GO:0003824,catalytic activity; GO:0016740,transferase activity; GO:0016746,acyltransferase activity	Transferase family	--	--	--
Cluster-12152.1	0.12	0.06	0	10.11	8.9	8.99	4	2	0	334	287	293	-7.33056	2.75965e-33	2.32189e-32	down	1169	K13065 shikimate O-hydroxycinnamoyltransferase [EC:2.3.1.133] | (RefSeq) shikimate O-hydroxycinnamoyltransferase-like (A)	ko00940: Phenylpropanoid biosynthesis; ko00941: Flavonoid biosynthesis; ko00945: Stilbenoid, diarylheptanoid and gingerol biosynthesis; ko01100: Metabolic pathways; ko01110: Biosynthesis of secondary metabolites	rosmarinate synthase-like [Cocos nucifera]	CFAT_PETHY RecName: Full=Coniferyl alcohol acyltransferase {ECO:0000303|PubMed:17241449}; Short=PhCFAT {ECO:0000303|PubMed:17241449}; EC=2.3.1.- {ECO:0000269|PubMed:17241449}; AltName: Full=(E)-cinnamyl alcohol acyltransferase {ECO:0000303|PubMed:17241449}; EC=2.3.1.224 {ECO:0000269|PubMed:17241449}; AltName: Full=(E)-sinapoyl alcohol acyltransferase {ECO:0000303|PubMed:17241449}; EC=2.3.1.- {ECO…	A0A8K0HUX8_COCNU SubName: Full=Rosmarinate synthase-like {ECO:0000313|EMBL:KAG1326828.1};	--	GO:0102387,2-phenylethanol acetyltransferase activity; GO:0102720,acetyl-coenzyme A:acetyl alcohol acetyltransferase activity; GO:0034318,alcohol O-acyltransferase activity; GO:0007623,circadian rhythm; GO:0010597,green leaf volatile biosynthetic process; GO:0009699,phenylpropanoid biosynthetic process; GO:0009723,response to ethylene; GO:0003674,molecular_function; GO:0003824,catalytic activity;…	Transferase family	--	--	--
Cluster-65441.0	0.11	0.04	0	4.45	5.15	5.51	5	2	0	201	227	245	-6.67005	2.42469e-30	1.89577e-29	down	1493	K13065 shikimate O-hydroxycinnamoyltransferase [EC:2.3.1.133] | (RefSeq) tryptamine hydroxycinnamoyltransferase 1-like (A)	ko00940: Phenylpropanoid biosynthesis; ko00941: Flavonoid biosynthesis; ko00945: Stilbenoid, diarylheptanoid and gingerol biosynthesis; ko01100: Metabolic pathways; ko01110: Biosynthesis of secondary metabolites	tryptamine hydroxycinnamoyltransferase 1-like [Elaeis guineensis]	THT2_ORYSJ RecName: Full=Tryptamine hydroxycinnamoyltransferase 2 {ECO:0000305}; Short=OsTHT2 {ECO:0000303|PubMed:27354554}; EC=2.3.1.- {ECO:0000305};	A0A6I9R7Y4_ELAGV SubName: Full=tryptamine hydroxycinnamoyltransferase 1-like {ECO:0000313|RefSeq:XP_010922027.1};	--	GO:0016747,acyltransferase activity, transferring groups other than amino-acyl groups; GO:0050734,hydroxycinnamoyltransferase activity; GO:0003674,molecular_function; GO:0003824,catalytic activity; GO:0016740,transferase activity; GO:0016746,acyltransferase activity	Transferase family	--	--	--
Cluster-57167.2	0	0.16	0	3.7	5.49	4.57	0	9	0	207	300	252	-6.46965	9.1592e-05	0.000184171	down	1786	K01859 chalcone isomerase [EC:5.5.1.6] | (RefSeq) probable chalcone--flavonone isomerase 3 (A)	ko00941: Flavonoid biosynthesis; ko01100: Metabolic pathways; ko01110: Biosynthesis of secondary metabolites	chalcone-flavanone isomerase [Albuca bracteata]	CHIL2_HUMLU RecName: Full=Chalcone isomerase-like protein 2 {ECO:0000303|PubMed:29760092}; Short=HlCHIL2 {ECO:0000303|PubMed:29760092}; EC=5.5.1.6 {ECO:0000250|UniProtKB:Q8VZW3};	A0A0P0KGH4_ALBBR RecName: Full=Chalcone-flavonone isomerase family protein {ECO:0000256|RuleBase:RU361158};	--	GO:0005737,cytoplasm; GO:0045430,chalcone isomerase activity; GO:0009813,flavonoid biosynthetic process; GO:0003674,molecular_function; GO:0003824,catalytic activity; GO:0016853,isomerase activity; GO:0016872,intramolecular lyase activity; GO:0008150,biological_process; GO:0008152,metabolic process; GO:0009058,biosynthetic process; GO:0009812,flavonoid metabolic process; GO:0071704,organic substa…	--	--	--	--
Cluster-4499.8	0.19	0.19	0.38	20.36	20.18	18.98	1	1	2	102	100	96	-6.29901	2.24034e-16	1.05933e-15	down	415	K22845 phlorizin synthase [EC:2.4.1.357] | (RefSeq) UDP-glycosyltransferase 88F4-like (A)	ko00941: Flavonoid biosynthesis; ko01110: Biosynthesis of secondary metabolites	LOW QUALITY PROTEIN: anthocyanidin 5,3-O-glucosyltransferase-like [Asparagus officinalis]	U88F3_PYRCO RecName: Full=UDP-glycosyltransferase 88F3 {ECO:0000303|Ref.1}; EC=2.4.1.- {ECO:0000305}; AltName: Full=UDP-glucose:chalcone 2'-O-glucosyltransferase {ECO:0000305};	A0A444GF43_ENSVE SubName: Full=Uncharacterized protein {ECO:0000313|EMBL:RWW33496.1};	--	GO:0008194,UDP-glycosyltransferase activity; GO:0003674,molecular_function; GO:0003824,catalytic activity; GO:0016740,transferase activity; GO:0016757,glycosyltransferase activity	--	--	--	--
Cluster-22814.0	0.23	0.22	0.58	20.94	22.45	26.95	15	14	37	1293	1351	1638	-6.09829	3.89483e-47	4.41215e-46	down	1936	K05280 flavonoid 3'-monooxygenase [EC:1.14.14.82] | (RefSeq) flavonoid 3'-monooxygenase-like (A)	ko00941: Flavonoid biosynthesis; ko00944: Flavone and flavonol biosynthesis; ko01100: Metabolic pathways; ko01110: Biosynthesis of secondary metabolites	flavonoid 3'-monooxygenase-like [Asparagus officinalis]	CYP1_CROXC RecName: Full=Flavonoid 3'-monooxygenase CYP75B137 {ECO:0000305}; EC=1.14.14.82 {ECO:0000269|PubMed:31004005}; AltName: Full=Cytochrome P450 1 {ECO:0000303|PubMed:31004005}; Short=CcCYP1 {ECO:0000303|PubMed:31004005}; AltName: Full=Cytochrome P450 75B137 {ECO:0000303|PubMed:31004005}; AltName: Full=Flavonoid 3'-hydroxylase CYP75B137 {ECO:0000305};	A0A5P1F4F8_ASPOF SubName: Full=Uncharacterized protein {ECO:0000313|EMBL:ONK71669.1};	Cytochrome P450 CYP2 subfamily	GO:0016021,integral component of membrane; GO:0016711,flavonoid 3'-monooxygenase activity; GO:0020037,heme binding; GO:0005506,iron ion binding; GO:0009813,flavonoid biosynthetic process; GO:0003674,molecular_function; GO:0003824,catalytic activity; GO:0004497,monooxygenase activity; GO:0016491,oxidoreductase activity; GO:0016705,oxidoreductase activity, acting on paired donors, with incorporatio…	Cytochrome P450	--	--	--
Cluster-7539.0	0	0.06	0	1.48	1.14	1.28	0	2	0	48	36	41	-6.0426	7.41456e-08	1.98026e-07	down	1154	K05278 flavonol synthase [EC:1.14.20.6] | (RefSeq) flavonol synthase/flavanone 3-hydroxylase (A)	ko00941: Flavonoid biosynthesis; ko01100: Metabolic pathways; ko01110: Biosynthesis of secondary metabolites	probable 2-oxoglutarate-dependent dioxygenase At5g05600 [Dioscorea cayenensis subsp. rotundata]	JOX2_ARATH RecName: Full=Jasmonate-induced oxygenase 2 {ECO:0000303|PubMed:28559313}; EC=1.14.11.- {ECO:0000269|PubMed:28559313, ECO:0000269|PubMed:28760569, ECO:0000269|PubMed:33516967}; AltName: Full=2-oxoglutarate-dependent dioxygenase JOX2 {ECO:0000305}; AltName: Full=Jasmonic acid oxidase 2 {ECO:0000303|PubMed:28760569};	A0A8K0N0U2_COCNU SubName: Full=Flavonol synthase/flavanone 3-hydroxylase-like {ECO:0000313|EMBL:KAG1339093.1};	Iron/ascorbate family oxidoreductases	GO:0005829,cytosol; GO:0051213,dioxygenase activity; GO:0005506,iron ion binding; GO:0120091,jasmonic acid hydrolase; GO:0097237,cellular response to toxic substance; GO:0006952,defense response; GO:1900366,negative regulation of defense response to insect; GO:1900150,regulation of defense response to fungus; GO:2000022,regulation of jasmonic acid mediated signaling pathway; GO:0003674,molecular_…	2OG-Fe(II) oxygenase superfamily	--	--	--
Cluster-19607.6	1.01	1.47	1.26	47.44	49.03	62.11	47	67	58	2116	2132	2730	-5.42313	3.08994e-243	2.00595e-241	down	1478	K00660 chalcone synthase [EC:2.3.1.74] | (RefSeq) chalcone synthase 1-like (A)	ko00941: Flavonoid biosynthesis; ko00960: Tropane, piperidine and pyridine alkaloid biosynthesis; ko01100: Metabolic pathways; ko01110: Biosynthesis of secondary metabolites; ko04712: Circadian rhythm - plant	chalcone synthase [Narcissus tazetta subsp. chinensis]	CHSY_HYPAN RecName: Full=Chalcone synthase; EC=2.3.1.74; AltName: Full=Naringenin-chalcone synthase;	I6R2S0_NARTA SubName: Full=Chalcone synthase {ECO:0000313|EMBL:AFM36768.1};	--	GO:0102128,chalcone synthase activity; GO:0016210,naringenin-chalcone synthase activity; GO:0009813,flavonoid biosynthetic process; GO:0003674,molecular_function; GO:0003824,catalytic activity; GO:0016740,transferase activity; GO:0016746,acyltransferase activity; GO:0016747,acyltransferase activity, transferring groups other than amino-acyl groups; GO:0008150,biological_process; GO:0008152,metabo…	Chalcone and stilbene synthases, N-terminal domain	--	--	--
Cluster-19607.4	12.14	2.62	7.06	234.58	248.77	354.61	5	1	3	92	102	147	-5.32851	3.85899e-20	2.14178e-19	down	245	K00660 chalcone synthase [EC:2.3.1.74] | (RefSeq) chalcone synthase G-like (A)	ko00941: Flavonoid biosynthesis; ko00960: Tropane, piperidine and pyridine alkaloid biosynthesis; ko01100: Metabolic pathways; ko01110: Biosynthesis of secondary metabolites; ko04712: Circadian rhythm - plant	CHS5, partial [Populus tremula]	CHS1_CAMSI RecName: Full=Chalcone synthase 1; EC=2.3.1.74; AltName: Full=Naringenin-chalcone synthase 1;	A0A1V0JGK0_POPTN SubName: Full=CHS5 {ECO:0000313|EMBL:ARD08400.1}; Flags: Fragment;	--	GO:0102128,chalcone synthase activity; GO:0016210,naringenin-chalcone synthase activity; GO:0009813,flavonoid biosynthetic process; GO:0003674,molecular_function; GO:0003824,catalytic activity; GO:0016740,transferase activity; GO:0016746,acyltransferase activity; GO:0016747,acyltransferase activity, transferring groups other than amino-acyl groups; GO:0008150,biological_process; GO:0008152,metabo…	--	--	--	--
Cluster-19607.12	1.04	0	4.93	62.26	77.76	66.73	39	0	187	2274	2770	2403	-5.11714	0.00348252	0.00574888	down	1262	K00660 chalcone synthase [EC:2.3.1.74] | (RefSeq) chalcone synthase 1 (A)	ko00941: Flavonoid biosynthesis; ko00960: Tropane, piperidine and pyridine alkaloid biosynthesis; ko01100: Metabolic pathways; ko01110: Biosynthesis of secondary metabolites; ko04712: Circadian rhythm - plant	chalcone synthase [Dracaena cambodiana]	CHSY_HYPAN RecName: Full=Chalcone synthase; EC=2.3.1.74; AltName: Full=Naringenin-chalcone synthase;	A0A088FU11_9ASPA SubName: Full=Chalcone synthase {ECO:0000313|EMBL:AIM54369.1};	--	GO:0102128,chalcone synthase activity; GO:0016210,naringenin-chalcone synthase activity; GO:0009813,flavonoid biosynthetic process; GO:0003674,molecular_function; GO:0003824,catalytic activity; GO:0016740,transferase activity; GO:0016746,acyltransferase activity; GO:0016747,acyltransferase activity, transferring groups other than amino-acyl groups; GO:0008150,biological_process; GO:0008152,metabo…	Chalcone and stilbene synthases, N-terminal domain	--	--	--
Cluster-59129.0	0.61	0.51	0.74	20.69	20.27	21.74	24	20	29	783	748	811	-5.08399	2.31471e-154	8.50293e-153	down	1297	K22845 phlorizin synthase [EC:2.4.1.357] | (RefSeq) UDP-glycosyltransferase 88F3-like (A)	ko00941: Flavonoid biosynthesis; ko01110: Biosynthesis of secondary metabolites	(iso)flavone 7 and 3'-O-glycosyltransferase [Iris domestica]	U88F3_PYRCO RecName: Full=UDP-glycosyltransferase 88F3 {ECO:0000303|Ref.1}; EC=2.4.1.- {ECO:0000305}; AltName: Full=UDP-glucose:chalcone 2'-O-glucosyltransferase {ECO:0000305};	A0A7L9QHI4_IRIDM RecName: Full=Glycosyltransferase {ECO:0000256|RuleBase:RU362057}; EC=2.4.1.- {ECO:0000256|RuleBase:RU362057};	UDP-glucuronosyl and UDP-glucosyl transferase	GO:0008194,UDP-glycosyltransferase activity; GO:0003674,molecular_function; GO:0003824,catalytic activity; GO:0016740,transferase activity; GO:0016757,glycosyltransferase activity	UDP-glucoronosyl and UDP-glucosyl transferase	--	--	--
Cluster-55097.1	0.28	0.18	0.2	7.27	6.03	6.2	21	13	15	543	440	457	-4.95624	9.34937e-91	1.93752e-89	down	2316	K01859 chalcone isomerase [EC:5.5.1.6] | (RefSeq) vacuolar-sorting receptor 1 (A)	ko00941: Flavonoid biosynthesis; ko01100: Metabolic pathways; ko01110: Biosynthesis of secondary metabolites	vacuolar-sorting receptor 6-like [Asparagus officinalis]	VSR6_ARATH RecName: Full=Vacuolar-sorting receptor 6; Short=AtVSR6; AltName: Full=BP80-like protein d; Short=AtBP80d; AltName: Full=Epidermal growth factor receptor-like protein 6; Short=AtELP6; Flags: Precursor;	A0A5P1EIQ8_ASPOF RecName: Full=EGF_CA domain-containing protein {ECO:0000259|SMART:SM00179};	--	GO:0030665,clathrin-coated vesicle membrane; GO:0005768,endosome; GO:0000139,Golgi membrane; GO:0017119,Golgi transport complex; GO:0016021,integral component of membrane; GO:0016020,membrane; GO:0005802,trans-Golgi network; GO:0005509,calcium ion binding; GO:0061630,ubiquitin protein ligase activity; GO:0006896,Golgi to vacuole transport; GO:0006623,protein targeting to vacuole; GO:0006511,ubiqu…	PA domain	--	--	--
Cluster-19607.5	1	3.78	4.76	80.15	98.13	102.27	46	174	220	3569	4261	4487	-4.87997	5.92545e-15	2.59729e-14	down	1476	K00660 chalcone synthase [EC:2.3.1.74] | (RefSeq) chalcone synthase 1-like (A)	ko00941: Flavonoid biosynthesis; ko00960: Tropane, piperidine and pyridine alkaloid biosynthesis; ko01100: Metabolic pathways; ko01110: Biosynthesis of secondary metabolites; ko04712: Circadian rhythm - plant	chalcone synthase [Dracaena cambodiana]	CHSY_HYPAN RecName: Full=Chalcone synthase; EC=2.3.1.74; AltName: Full=Naringenin-chalcone synthase;	A0A088FU11_9ASPA SubName: Full=Chalcone synthase {ECO:0000313|EMBL:AIM54369.1};	--	GO:0102128,chalcone synthase activity; GO:0016210,naringenin-chalcone synthase activity; GO:0009813,flavonoid biosynthetic process; GO:0003674,molecular_function; GO:0003824,catalytic activity; GO:0016740,transferase activity; GO:0016746,acyltransferase activity; GO:0016747,acyltransferase activity, transferring groups other than amino-acyl groups; GO:0008150,biological_process; GO:0008152,metabo…	Chalcone and stilbene synthases, N-terminal domain	--	--	--
Cluster-19607.9	2.58	0.8	1.72	44.67	49.12	53.74	99	30	66	1651	1771	1959	-4.8745	1.52473e-29	1.16423e-28	down	1274	K00660 chalcone synthase [EC:2.3.1.74] | (RefSeq) chalcone synthase 1-like (A)	ko00941: Flavonoid biosynthesis; ko00960: Tropane, piperidine and pyridine alkaloid biosynthesis; ko01100: Metabolic pathways; ko01110: Biosynthesis of secondary metabolites; ko04712: Circadian rhythm - plant	chalcone synthase [Dracaena cambodiana]	CHSY_HYPAN RecName: Full=Chalcone synthase; EC=2.3.1.74; AltName: Full=Naringenin-chalcone synthase;	A0A088FU11_9ASPA SubName: Full=Chalcone synthase {ECO:0000313|EMBL:AIM54369.1};	--	GO:0102128,chalcone synthase activity; GO:0016210,naringenin-chalcone synthase activity; GO:0009813,flavonoid biosynthetic process; GO:0003674,molecular_function; GO:0003824,catalytic activity; GO:0016740,transferase activity; GO:0016746,acyltransferase activity; GO:0016747,acyltransferase activity, transferring groups other than amino-acyl groups; GO:0008150,biological_process; GO:0008152,metabo…	Chalcone and stilbene synthases, N-terminal domain	--	--	--
Cluster-19607.11	1.23	1.49	3	50.97	55.38	60.17	61	74	149	2443	2588	2841	-4.86953	1.41304e-34	1.22853e-33	down	1567	K00660 chalcone synthase [EC:2.3.1.74] | (RefSeq) chalcone synthase 1-like (A)	ko00941: Flavonoid biosynthesis; ko00960: Tropane, piperidine and pyridine alkaloid biosynthesis; ko01100: Metabolic pathways; ko01110: Biosynthesis of secondary metabolites; ko04712: Circadian rhythm - plant	chalcone synthase [Dracaena cambodiana]	CHSY_HYPAN RecName: Full=Chalcone synthase; EC=2.3.1.74; AltName: Full=Naringenin-chalcone synthase;	A0A088FU11_9ASPA SubName: Full=Chalcone synthase {ECO:0000313|EMBL:AIM54369.1};	--	GO:0102128,chalcone synthase activity; GO:0016210,naringenin-chalcone synthase activity; GO:0009813,flavonoid biosynthetic process; GO:0003674,molecular_function; GO:0003824,catalytic activity; GO:0016740,transferase activity; GO:0016746,acyltransferase activity; GO:0016747,acyltransferase activity, transferring groups other than amino-acyl groups; GO:0008150,biological_process; GO:0008152,metabo…	Chalcone and stilbene synthases, N-terminal domain	--	--	--
Cluster-12152.0	0.26	0.18	0.32	6.68	7.67	7.05	13	9	16	323	362	336	-4.82905	6.73091e-68	1.0721e-66	down	1579	K13065 shikimate O-hydroxycinnamoyltransferase [EC:2.3.1.133] | (RefSeq) putrescine hydroxycinnamoyltransferase 1-like (A)	ko00940: Phenylpropanoid biosynthesis; ko00941: Flavonoid biosynthesis; ko00945: Stilbenoid, diarylheptanoid and gingerol biosynthesis; ko01100: Metabolic pathways; ko01110: Biosynthesis of secondary metabolites	rosmarinate synthase-like [Cocos nucifera]	CFAT_PETHY RecName: Full=Coniferyl alcohol acyltransferase {ECO:0000303|PubMed:17241449}; Short=PhCFAT {ECO:0000303|PubMed:17241449}; EC=2.3.1.- {ECO:0000269|PubMed:17241449}; AltName: Full=(E)-cinnamyl alcohol acyltransferase {ECO:0000303|PubMed:17241449}; EC=2.3.1.224 {ECO:0000269|PubMed:17241449}; AltName: Full=(E)-sinapoyl alcohol acyltransferase {ECO:0000303|PubMed:17241449}; EC=2.3.1.- {ECO…	A0A8K0HUX8_COCNU SubName: Full=Rosmarinate synthase-like {ECO:0000313|EMBL:KAG1326828.1};	--	GO:0102387,2-phenylethanol acetyltransferase activity; GO:0102720,acetyl-coenzyme A:acetyl alcohol acetyltransferase activity; GO:0034318,alcohol O-acyltransferase activity; GO:0007623,circadian rhythm; GO:0010597,green leaf volatile biosynthetic process; GO:0009699,phenylpropanoid biosynthetic process; GO:0009723,response to ethylene; GO:0003674,molecular_function; GO:0003824,catalytic activity;…	Transferase family	--	--	--
Cluster-19607.2	2.7	3.31	6.98	58.57	56.37	77.54	7	16	22	248	270	357	-4.36088	8.14924e-40	7.95281e-39	down	591	K00660 chalcone synthase [EC:2.3.1.74] | (RefSeq) chalcone synthase-like (A)	ko00941: Flavonoid biosynthesis; ko00960: Tropane, piperidine and pyridine alkaloid biosynthesis; ko01100: Metabolic pathways; ko01110: Biosynthesis of secondary metabolites; ko04712: Circadian rhythm - plant	chalcone synthase 2, partial [Vitis vinifera]	CHSY_VITVI RecName: Full=Chalcone synthase; EC=2.3.1.74; AltName: Full=Naringenin-chalcone synthase;	E3TBL8_VITVI SubName: Full=Chalcone synthase 2 {ECO:0000313|EMBL:ADP07929.1}; Flags: Fragment;	--	GO:0102128,chalcone synthase activity; GO:0016210,naringenin-chalcone synthase activity; GO:0009813,flavonoid biosynthetic process; GO:0003674,molecular_function; GO:0003824,catalytic activity; GO:0016740,transferase activity; GO:0016746,acyltransferase activity; GO:0016747,acyltransferase activity, transferring groups other than amino-acyl groups; GO:0008150,biological_process; GO:0008152,metabo…	--	--	--	--
Cluster-19607.7	8.25	10.9	13.6	187.99	202.7	229.88	54	70	89	1177	1251	1446	-4.26507	6.69703e-154	2.44886e-152	down	450	K00660 chalcone synthase [EC:2.3.1.74] | (RefSeq) chalcone synthase-like (A)	ko00941: Flavonoid biosynthesis; ko00960: Tropane, piperidine and pyridine alkaloid biosynthesis; ko01100: Metabolic pathways; ko01110: Biosynthesis of secondary metabolites; ko04712: Circadian rhythm - plant	chalcone synthase, partial [Ophiopogon bodinieri]	CHSA_PETHY RecName: Full=Chalcone synthase A; EC=2.3.1.74; AltName: Full=Naringenin-chalcone synthase A;	A0A678QVL8_9ASPA SubName: Full=Chalcone synthase {ECO:0000313|EMBL:AUL80983.1}; Flags: Fragment;	--	GO:0102128,chalcone synthase activity; GO:0016210,naringenin-chalcone synthase activity; GO:0009813,flavonoid biosynthetic process; GO:0003674,molecular_function; GO:0003824,catalytic activity; GO:0016740,transferase activity; GO:0016746,acyltransferase activity; GO:0016747,acyltransferase activity, transferring groups other than amino-acyl groups; GO:0008150,biological_process; GO:0008152,metabo…	Chalcone and stilbene synthases, N-terminal domain	--	--	--
Cluster-13637.0	0.8	1.22	1.17	20.03	19.2	19.3	43	65	63	1033	965	980	-4.20135	3.09294e-203	1.57687e-201	down	1664	K08695 anthocyanidin reductase [EC:1.3.1.77] | (RefSeq) anthocyanidin reductase ((2S)-flavan-3-ol-forming) (A)	ko00941: Flavonoid biosynthesis; ko01100: Metabolic pathways; ko01110: Biosynthesis of secondary metabolites	dihydroflavonol 4-reductase [Lycoris sprengeri]	ANR_GINBI RecName: Full=Putative anthocyanidin reductase {ECO:0000303|PubMed:16399014}; Short=GbANR {ECO:0000303|PubMed:16399014}; EC=1.3.1.- {ECO:0000250|UniProtKB:Q5FB34};	A0A6I9QV54_ELAGV SubName: Full=putative anthocyanidin reductase {ECO:0000313|RefSeq:XP_010915682.1};	Flavonol reductase/cinnamoyl-CoA reductase	GO:0016491,oxidoreductase activity; GO:0009813,flavonoid biosynthetic process; GO:0003674,molecular_function; GO:0003824,catalytic activity; GO:0008150,biological_process; GO:0008152,metabolic process; GO:0009058,biosynthetic process; GO:0009812,flavonoid metabolic process; GO:0071704,organic substance metabolic process; GO:1901576,organic substance biosynthetic process	NAD dependent epimerase/dehydratase family	--	--	--
Cluster-19607.10	0.7	1.93	1.79	24.97	25.9	26.07	14	39	36	492	499	509	-4.15263	9.00112e-70	1.46831e-68	down	813	K00660 chalcone synthase [EC:2.3.1.74] | (RefSeq) chalcone synthase-like (A)	ko00941: Flavonoid biosynthesis; ko00960: Tropane, piperidine and pyridine alkaloid biosynthesis; ko01100: Metabolic pathways; ko01110: Biosynthesis of secondary metabolites; ko04712: Circadian rhythm - plant	chalcone synthase [Narcissus tazetta subsp. chinensis]	CHSY_HYPAN RecName: Full=Chalcone synthase; EC=2.3.1.74; AltName: Full=Naringenin-chalcone synthase;	I6R2S0_NARTA SubName: Full=Chalcone synthase {ECO:0000313|EMBL:AFM36768.1};	--	GO:0102128,chalcone synthase activity; GO:0016210,naringenin-chalcone synthase activity; GO:0009813,flavonoid biosynthetic process; GO:0003674,molecular_function; GO:0003824,catalytic activity; GO:0016740,transferase activity; GO:0016746,acyltransferase activity; GO:0016747,acyltransferase activity, transferring groups other than amino-acyl groups; GO:0008150,biological_process; GO:0008152,metabo…	Chalcone and stilbene synthases, C-terminal domain	--	--	--
Cluster-19607.1	19.86	25.03	29.63	433.83	445.43	497.21	977	1226	1464	19671	19597	22296	-4.14752	2.88258e-105	6.91113e-104	down	1872	K00660 chalcone synthase [EC:2.3.1.74] | (RefSeq) chalcone synthase 3-like (A)	ko00941: Flavonoid biosynthesis; ko00960: Tropane, piperidine and pyridine alkaloid biosynthesis; ko01100: Metabolic pathways; ko01110: Biosynthesis of secondary metabolites; ko04712: Circadian rhythm - plant	chalcone synthase [Ornithogalum saundersiae]	CHS1_RUTGR RecName: Full=Chalcone synthase 1; EC=2.3.1.74; AltName: Full=Naringenin-chalcone synthase 1;	A0A0A1ERF1_9ASPA SubName: Full=Chalcone synthase {ECO:0000313|EMBL:AIY34670.1};	--	GO:0102128,chalcone synthase activity; GO:0016210,naringenin-chalcone synthase activity; GO:0009813,flavonoid biosynthetic process; GO:0003674,molecular_function; GO:0003824,catalytic activity; GO:0016740,transferase activity; GO:0016746,acyltransferase activity; GO:0016747,acyltransferase activity, transferring groups other than amino-acyl groups; GO:0008150,biological_process; GO:0008152,metabo…	Chalcone and stilbene synthases, N-terminal domain	--	--	--
Cluster-19607.8	7.15	8.59	12.07	129.55	133.06	151.17	260	310	438	4519	4527	5200	-3.89897	6.15425e-56	8.08683e-55	down	1218	K00660 chalcone synthase [EC:2.3.1.74] | (RefSeq) chalcone synthase 1 (A)	ko00941: Flavonoid biosynthesis; ko00960: Tropane, piperidine and pyridine alkaloid biosynthesis; ko01100: Metabolic pathways; ko01110: Biosynthesis of secondary metabolites; ko04712: Circadian rhythm - plant	chalcone synthase [Narcissus tazetta subsp. chinensis]	CHSY_VITVI RecName: Full=Chalcone synthase; EC=2.3.1.74; AltName: Full=Naringenin-chalcone synthase;	I6R2S0_NARTA SubName: Full=Chalcone synthase {ECO:0000313|EMBL:AFM36768.1};	--	GO:0102128,chalcone synthase activity; GO:0016210,naringenin-chalcone synthase activity; GO:0009813,flavonoid biosynthetic process; GO:0003674,molecular_function; GO:0003824,catalytic activity; GO:0016740,transferase activity; GO:0016746,acyltransferase activity; GO:0016747,acyltransferase activity, transferring groups other than amino-acyl groups; GO:0008150,biological_process; GO:0008152,metabo…	Chalcone and stilbene synthases, N-terminal domain	--	--	--
Cluster-19607.14	1.89	3.51	0	20.46	22.51	36.13	72	134	0	756	811	1317	-3.89172	0.0193288	0.0285182	down	1274	K00660 chalcone synthase [EC:2.3.1.74] | (RefSeq) chalcone synthase 1-like (A)	ko00941: Flavonoid biosynthesis; ko00960: Tropane, piperidine and pyridine alkaloid biosynthesis; ko01100: Metabolic pathways; ko01110: Biosynthesis of secondary metabolites; ko04712: Circadian rhythm - plant	chalcone synthase [Dracaena cambodiana]	CHSY_HYPAN RecName: Full=Chalcone synthase; EC=2.3.1.74; AltName: Full=Naringenin-chalcone synthase;	A0A088FU11_9ASPA SubName: Full=Chalcone synthase {ECO:0000313|EMBL:AIM54369.1};	--	GO:0102128,chalcone synthase activity; GO:0016210,naringenin-chalcone synthase activity; GO:0009813,flavonoid biosynthetic process; GO:0003674,molecular_function; GO:0003824,catalytic activity; GO:0016740,transferase activity; GO:0016746,acyltransferase activity; GO:0016747,acyltransferase activity, transferring groups other than amino-acyl groups; GO:0008150,biological_process; GO:0008152,metabo…	Chalcone and stilbene synthases, N-terminal domain	--	--	--
Cluster-57167.0	17.33	26.04	26.81	313.62	299.75	320.76	418	622	645	7256	6773	7335	-3.74082	1.22239e-79	2.2409e-78	down	904	K01859 chalcone isomerase [EC:5.5.1.6] | (RefSeq) probable chalcone--flavonone isomerase 3 (A)	ko00941: Flavonoid biosynthesis; ko01100: Metabolic pathways; ko01110: Biosynthesis of secondary metabolites	chalcone-flavanone isomerase [Albuca bracteata]	CHIL2_HUMLU RecName: Full=Chalcone isomerase-like protein 2 {ECO:0000303|PubMed:29760092}; Short=HlCHIL2 {ECO:0000303|PubMed:29760092}; EC=5.5.1.6 {ECO:0000250|UniProtKB:Q8VZW3};	A0A0P0KGH4_ALBBR RecName: Full=Chalcone-flavonone isomerase family protein {ECO:0000256|RuleBase:RU361158};	--	GO:0005737,cytoplasm; GO:0045430,chalcone isomerase activity; GO:0009813,flavonoid biosynthetic process; GO:0003674,molecular_function; GO:0003824,catalytic activity; GO:0016853,isomerase activity; GO:0016872,intramolecular lyase activity; GO:0008150,biological_process; GO:0008152,metabolic process; GO:0009058,biosynthetic process; GO:0009812,flavonoid metabolic process; GO:0071704,organic substa…	Chalcone-flavanone isomerase	--	--	--
Cluster-19607.3	3.84	7.45	12	108.31	82.08	104.7	7	13	22	188	144	188	-3.70599	5.31246e-26	3.64771e-25	down	313	K00660 chalcone synthase [EC:2.3.1.74] | (RefSeq) chalcone synthase-like (A)	ko00941: Flavonoid biosynthesis; ko00960: Tropane, piperidine and pyridine alkaloid biosynthesis; ko01100: Metabolic pathways; ko01110: Biosynthesis of secondary metabolites; ko04712: Circadian rhythm - plant	chalcone synthase 2, partial [Vitis vinifera]	CHSY_VITVI RecName: Full=Chalcone synthase; EC=2.3.1.74; AltName: Full=Naringenin-chalcone synthase;	E3TBL8_VITVI SubName: Full=Chalcone synthase 2 {ECO:0000313|EMBL:ADP07929.1}; Flags: Fragment;	--	GO:0102128,chalcone synthase activity; GO:0016210,naringenin-chalcone synthase activity; GO:0009813,flavonoid biosynthetic process; GO:0003674,molecular_function; GO:0003824,catalytic activity; GO:0016740,transferase activity; GO:0016746,acyltransferase activity; GO:0016747,acyltransferase activity, transferring groups other than amino-acyl groups; GO:0008150,biological_process; GO:0008152,metabo…	--	--	--	--
Cluster-69455.0	20.9	23.62	23.02	247	240.59	280.25	1029	1156	1135	11616	11038	12987	-3.50403	0	0	down	2638	K13081 leucoanthocyanidin reductase [EC:1.17.1.3] | (RefSeq) leucoanthocyanidin reductase (A)	ko00941: Flavonoid biosynthesis; ko01110: Biosynthesis of secondary metabolites	leucoanthocyanidin reductase [Narcissus tazetta subsp. chinensis]	LAR_DESUN RecName: Full=Leucoanthocyanidin reductase; Short=Leucocyanidin reductase; EC=1.17.1.3;	A0A097P5Y9_NARTA SubName: Full=Leucoanthocyanidin reductase {ECO:0000313|EMBL:AIU39029.1};	--	GO:0033788,leucoanthocyanidin reductase activity; GO:0009807,lignan biosynthetic process; GO:0010023,proanthocyanidin biosynthetic process; GO:0003674,molecular_function; GO:0003824,catalytic activity; GO:0016491,oxidoreductase activity; GO:0016725,oxidoreductase activity, acting on CH or CH2 groups; GO:0016726,oxidoreductase activity, acting on CH or CH2 groups, NAD or NADP as acceptor; GO:00067…	NmrA-like family	--	--	--
Cluster-18560.0	30.85	31.58	36.66	350.5	353.54	376.28	2034	2087	2436	21915	21719	23188	-3.42882	0	0	down	2056	K00487 trans-cinnamate 4-monooxygenase [EC:1.14.14.91] | (RefSeq) LOW QUALITY PROTEIN: trans-cinnamate 4-monooxygenase-like (A)	ko00130: Ubiquinone and other terpenoid-quinone biosynthesis; ko00940: Phenylpropanoid biosynthesis; ko00941: Flavonoid biosynthesis; ko00945: Stilbenoid, diarylheptanoid and gingerol biosynthesis; ko01100: Metabolic pathways; ko01110: Biosynthesis of secondary metabolites	LOW QUALITY PROTEIN: trans-cinnamate 4-monooxygenase-like [Asparagus officinalis]	TCMO_NARPS RecName: Full=Trans-cinnamate 4-monooxygenase {ECO:0000305}; EC=1.14.14.91 {ECO:0000250|UniProtKB:Q04468}; AltName: Full=Cinnamic acid 4-hydroxylase {ECO:0000303|PubMed:29229969}; Short=C4H {ECO:0000303|PubMed:29229969}; Short=CA4H {ECO:0000305}; AltName: Full=Cytochrome P450 C4H {ECO:0000305};	W0K531_ALBBR SubName: Full=Cinnamic acid 4-hydroxylase {ECO:0000313|EMBL:AHG06398.1};	Cytochrome P450 CYP2 subfamily	GO:0016021,integral component of membrane; GO:0020037,heme binding; GO:0005506,iron ion binding; GO:0016710,trans-cinnamate 4-monooxygenase activity; GO:0009820,alkaloid metabolic process; GO:0003674,molecular_function; GO:0005488,binding; GO:0046906,tetrapyrrole binding; GO:0097159,organic cyclic compound binding; GO:1901363,heterocyclic compound binding; GO:0043167,ion binding; GO:0043169,catio…	Cytochrome P450	--	--	--
Cluster-25561.0	2.84	3.19	3.57	32.05	29.73	40.96	134	149	168	1447	1309	1822	-3.42349	3.72337e-118	1.00297e-116	down	1493	K13082 bifunctional dihydroflavonol 4-reductase/flavanone 4-reductase [EC:1.1.1.219 1.1.1.234] | (RefSeq) bifunctional dihydroflavonol 4-reductase/flavanone 4-reductase (A)	ko00941: Flavonoid biosynthesis; ko01100: Metabolic pathways; ko01110: Biosynthesis of secondary metabolites	bifunctional dihydroflavonol 4-reductase/flavanone 4-reductase [Elaeis guineensis]	DFRA_MALDO RecName: Full=Bifunctional dihydroflavonol 4-reductase/flavanone 4-reductase; AltName: Full=Dihydroflavonol 4-reductase; Short=DFR; EC=1.1.1.219 {ECO:0000269|PubMed:12667486}; AltName: Full=Dihydrokaempferol 4-reductase; AltName: Full=Flavanone 4-reductase; Short=FNR; EC=1.1.1.234 {ECO:0000269|PubMed:12667486};	A0A6I9QB02_ELAGV SubName: Full=bifunctional dihydroflavonol 4-reductase/flavanone 4-reductase {ECO:0000313|RefSeq:XP_010906334.1};	Flavonol reductase/cinnamoyl-CoA reductase	GO:0045552,dihydrokaempferol 4-reductase activity; GO:0047890,flavanone 4-reductase activity; GO:0009813,flavonoid biosynthetic process; GO:0003674,molecular_function; GO:0003824,catalytic activity; GO:0016491,oxidoreductase activity; GO:0016614,oxidoreductase activity, acting on CH-OH group of donors; GO:0016616,oxidoreductase activity, acting on the CH-OH group of donors, NAD or NADP as accepto…	NAD dependent epimerase/dehydratase family	--	--	--
Cluster-28361.1	2.62	1.74	2.53	14	23.84	19.13	7	4	7	36	62	51	-3.13465	4.14103e-09	1.22603e-08	down	344	K22845 phlorizin synthase [EC:2.4.1.357] | (RefSeq) UDP-glycosyltransferase 88F5-like (A)	ko00941: Flavonoid biosynthesis; ko01110: Biosynthesis of secondary metabolites	LOW QUALITY PROTEIN: anthocyanidin 5,3-O-glucosyltransferase-like [Asparagus officinalis]	U88F3_PYRCO RecName: Full=UDP-glycosyltransferase 88F3 {ECO:0000303|Ref.1}; EC=2.4.1.- {ECO:0000305}; AltName: Full=UDP-glucose:chalcone 2'-O-glucosyltransferase {ECO:0000305};	A0A7L9QHI4_IRIDM RecName: Full=Glycosyltransferase {ECO:0000256|RuleBase:RU362057}; EC=2.4.1.- {ECO:0000256|RuleBase:RU362057};	--	GO:0008194,UDP-glycosyltransferase activity; GO:0003674,molecular_function; GO:0003824,catalytic activity; GO:0016740,transferase activity; GO:0016757,glycosyltransferase activity	--	--	--	--
Cluster-64884.0	1.76	1.13	1.41	10.54	12.36	11.26	35	22	28	202	232	214	-3.01299	1.98584e-36	1.79857e-35	down	810	K00588 caffeoyl-CoA O-methyltransferase [EC:2.1.1.104] | (RefSeq) caffeoyl-CoA O-methyltransferase 5-like (A)	ko00940: Phenylpropanoid biosynthesis; ko00941: Flavonoid biosynthesis; ko00945: Stilbenoid, diarylheptanoid and gingerol biosynthesis; ko01100: Metabolic pathways; ko01110: Biosynthesis of secondary metabolites	caffeoyl-CoA O-methyltransferase 5-like [Asparagus officinalis]	CAMT1_PETHY RecName: Full=Caffeoyl-CoA O-methyltransferase 1 {ECO:0000303|PubMed:26620524}; Short=PhCCoAOMT1 {ECO:0000303|PubMed:26620524}; EC=2.1.1.104 {ECO:0000255|PROSITE-ProRule:PRU01019, ECO:0000269|PubMed:26620524}; AltName: Full=5-hydroxyferuloyl-CoA O-methyltransferase 1 {ECO:0000305}; EC=2.1.1.- {ECO:0000269|PubMed:26620524};	A0A6P5GRG3_ANACO SubName: Full=caffeoyl-CoA O-methyltransferase-like {ECO:0000313|RefSeq:XP_020110402.1};	O-methyltransferase	GO:0005829,cytosol; GO:0080076,caffeoyl CoA:S-adenosyl-L-methionine O-methyltransferase activity; GO:0042409,caffeoyl-CoA O-methyltransferase activity; GO:0046872,metal ion binding; GO:0007623,circadian rhythm; GO:0010597,green leaf volatile biosynthetic process; GO:0009809,lignin biosynthetic process; GO:0032259,methylation; GO:0009698,phenylpropanoid metabolic process; GO:0003674,molecular_func…	--	--	--	--
Cluster-57167.1	0	0.26	0.08	0.8	0.73	1.04	0	15	5	47	41	60	-2.95832	0.00019132	0.000370986	down	1850	K01859 chalcone isomerase [EC:5.5.1.6] | (RefSeq) probable chalcone--flavonone isomerase 3 (A)	ko00941: Flavonoid biosynthesis; ko01100: Metabolic pathways; ko01110: Biosynthesis of secondary metabolites	chalcone-flavanone isomerase [Albuca bracteata]	CHIL2_HUMLU RecName: Full=Chalcone isomerase-like protein 2 {ECO:0000303|PubMed:29760092}; Short=HlCHIL2 {ECO:0000303|PubMed:29760092}; EC=5.5.1.6 {ECO:0000250|UniProtKB:Q8VZW3};	A0A0P0KGH4_ALBBR RecName: Full=Chalcone-flavonone isomerase family protein {ECO:0000256|RuleBase:RU361158};	--	GO:0005737,cytoplasm; GO:0045430,chalcone isomerase activity; GO:0009813,flavonoid biosynthetic process; GO:0003674,molecular_function; GO:0003824,catalytic activity; GO:0016853,isomerase activity; GO:0016872,intramolecular lyase activity; GO:0008150,biological_process; GO:0008152,metabolic process; GO:0009058,biosynthetic process; GO:0009812,flavonoid metabolic process; GO:0071704,organic substa…	--	--	--	--
Cluster-57167.3	0.23	0.05	0.19	1.45	0.92	1.06	15	2	12	90	55	65	-2.93658	4.54837e-08	1.23722e-07	down	1952	K01859 chalcone isomerase [EC:5.5.1.6] | (RefSeq) probable chalcone--flavonone isomerase 3 (A)	ko00941: Flavonoid biosynthesis; ko01100: Metabolic pathways; ko01110: Biosynthesis of secondary metabolites	chalcone-flavanone isomerase [Albuca bracteata]	CHIL2_HUMLU RecName: Full=Chalcone isomerase-like protein 2 {ECO:0000303|PubMed:29760092}; Short=HlCHIL2 {ECO:0000303|PubMed:29760092}; EC=5.5.1.6 {ECO:0000250|UniProtKB:Q8VZW3};	A0A0P0KGH4_ALBBR RecName: Full=Chalcone-flavonone isomerase family protein {ECO:0000256|RuleBase:RU361158};	--	GO:0005737,cytoplasm; GO:0045430,chalcone isomerase activity; GO:0009813,flavonoid biosynthetic process; GO:0003674,molecular_function; GO:0003824,catalytic activity; GO:0016853,isomerase activity; GO:0016872,intramolecular lyase activity; GO:0008150,biological_process; GO:0008152,metabolic process; GO:0009058,biosynthetic process; GO:0009812,flavonoid metabolic process; GO:0071704,organic substa…	--	--	--	--
Cluster-4499.6	2.29	2.42	2.73	18.22	20.39	17.64	123	130	148	950	1036	905	-2.92999	9.79941e-138	3.14046e-136	down	1680	K22845 phlorizin synthase [EC:2.4.1.357] | (RefSeq) UDP-glycosyltransferase 88F3-like (A)	ko00941: Flavonoid biosynthesis; ko01110: Biosynthesis of secondary metabolites	(iso)flavone 7 and 3'-O-glycosyltransferase [Iris domestica]	U88F3_PYRCO RecName: Full=UDP-glycosyltransferase 88F3 {ECO:0000303|Ref.1}; EC=2.4.1.- {ECO:0000305}; AltName: Full=UDP-glucose:chalcone 2'-O-glucosyltransferase {ECO:0000305};	A0A7L9QHG8_IRIDM RecName: Full=Glycosyltransferase {ECO:0000256|RuleBase:RU362057}; EC=2.4.1.- {ECO:0000256|RuleBase:RU362057};	UDP-glucuronosyl and UDP-glucosyl transferase	GO:0008194,UDP-glycosyltransferase activity; GO:0003674,molecular_function; GO:0003824,catalytic activity; GO:0016740,transferase activity; GO:0016757,glycosyltransferase activity	UDP-glucoronosyl and UDP-glucosyl transferase	--	--	--
Cluster-42691.0	0.46	0.29	0.14	2.08	1.3	2.18	10	6	3	46	30	48	-2.78863	1.00747e-06	2.44638e-06	down	918	K00588 caffeoyl-CoA O-methyltransferase [EC:2.1.1.104] | (RefSeq) caffeoyl-CoA O-methyltransferase-like isoform X1 (A)	ko00940: Phenylpropanoid biosynthesis; ko00941: Flavonoid biosynthesis; ko00945: Stilbenoid, diarylheptanoid and gingerol biosynthesis; ko01100: Metabolic pathways; ko01110: Biosynthesis of secondary metabolites	caffeoyl-CoA O-methyltransferase-like isoform X1 [Asparagus officinalis]	NOMT_NARPS RecName: Full=Norbelladine 4'-O-methyltransferase {ECO:0000303|PubMed:29229969}; EC=2.1.1.336 {ECO:0000250|UniProtKB:A0A077EWA5};	A0A8B7D1N4_PHODC SubName: Full=norbelladine 4'-O-methyltransferase 2-like {ECO:0000313|RefSeq:XP_008811374.1};	O-methyltransferase	GO:0046872,metal ion binding; GO:0008171,O-methyltransferase activity; GO:0009820,alkaloid metabolic process; GO:0032259,methylation; GO:0003674,molecular_function; GO:0005488,binding; GO:0043167,ion binding; GO:0043169,cation binding; GO:0003824,catalytic activity; GO:0008168,methyltransferase activity; GO:0016740,transferase activity; GO:0016741,transferase activity, transferring one-carbon gro…	O-methyltransferase	--	--	--
Cluster-53620.2	10.6	11.34	11.43	77.99	79.76	75.75	588	620	632	3927	3906	3751	-2.73418	0	0	down	1856	K13065 shikimate O-hydroxycinnamoyltransferase [EC:2.3.1.133] | (RefSeq) shikimate O-hydroxycinnamoyltransferase-like (A)	ko00940: Phenylpropanoid biosynthesis; ko00941: Flavonoid biosynthesis; ko00945: Stilbenoid, diarylheptanoid and gingerol biosynthesis; ko01100: Metabolic pathways; ko01110: Biosynthesis of secondary metabolites	hydroxycinnamoyltransferase 1 [Leucojum aestivum]	HCT_NARPS RecName: Full=Hydroxycinnamoyltransferase {ECO:0000303|PubMed:29229969}; EC=2.3.1.- {ECO:0000312|EMBL:AUG71940.1};	A0A346TLF2_NARPA SubName: Full=Hydroxycinnamoyltransferase 1 {ECO:0000313|EMBL:AXU39902.1}; EC=2.3.1.- {ECO:0000313|EMBL:AXU39902.1};	--	GO:0016747,acyltransferase activity, transferring groups other than amino-acyl groups; GO:0009820,alkaloid metabolic process; GO:0003674,molecular_function; GO:0003824,catalytic activity; GO:0016740,transferase activity; GO:0016746,acyltransferase activity; GO:0006807,nitrogen compound metabolic process; GO:0008150,biological_process; GO:0008152,metabolic process; GO:0071704,organic substance met…	Transferase family	--	--	--
Cluster-60688.0	1.86	2.23	1.64	13.54	12.45	11.15	78	84	67	526	462	432	-2.71137	1.12557e-70	1.86077e-69	down	2024	K05278 flavonol synthase [EC:1.14.20.6] | (RefSeq) flavonol synthase/flavanone 3-hydroxylase-like (A)	ko00941: Flavonoid biosynthesis; ko01100: Metabolic pathways; ko01110: Biosynthesis of secondary metabolites	flavonol synthase 1 [Albuca bracteata]	FLS1_CROXC RecName: Full=Flavonol synthase 1 {ECO:0000303|PubMed:31004005}; Short=CcFLS1 {ECO:0000303|PubMed:31004005}; EC=1.14.20.6 {ECO:0000269|PubMed:31004005};	A0A482LTA5_ALBBR SubName: Full=Flavonol synthase 1 {ECO:0000313|EMBL:QBQ58058.1}; EC=1.14.20.6 {ECO:0000313|EMBL:QBQ58058.1};	Iron/ascorbate family oxidoreductases	GO:0045431,flavonol synthase activity; GO:0031418,L-ascorbic acid binding; GO:0046872,metal ion binding; GO:0003674,molecular_function; GO:0003824,catalytic activity; GO:0016491,oxidoreductase activity; GO:0016705,oxidoreductase activity, acting on paired donors, with incorporation or reduction of molecular oxygen; GO:0016706,2-oxoglutarate-dependent dioxygenase activity; GO:0051213,dioxygenase a…	non-haem dioxygenase in morphine synthesis N-terminal	--	--	--
Cluster-18560.1	35.34	35.53	40.74	233.7	236.6	246.73	1991	1986	2286	12611	12445	13109	-2.68713	0	0	down	1728	K00487 trans-cinnamate 4-monooxygenase [EC:1.14.14.91] | (RefSeq) LOW QUALITY PROTEIN: trans-cinnamate 4-monooxygenase-like (A)	ko00130: Ubiquinone and other terpenoid-quinone biosynthesis; ko00940: Phenylpropanoid biosynthesis; ko00941: Flavonoid biosynthesis; ko00945: Stilbenoid, diarylheptanoid and gingerol biosynthesis; ko01100: Metabolic pathways; ko01110: Biosynthesis of secondary metabolites	LOW QUALITY PROTEIN: trans-cinnamate 4-monooxygenase-like [Asparagus officinalis]	TCMO_NARPS RecName: Full=Trans-cinnamate 4-monooxygenase {ECO:0000305}; EC=1.14.14.91 {ECO:0000250|UniProtKB:Q04468}; AltName: Full=Cinnamic acid 4-hydroxylase {ECO:0000303|PubMed:29229969}; Short=C4H {ECO:0000303|PubMed:29229969}; Short=CA4H {ECO:0000305}; AltName: Full=Cytochrome P450 C4H {ECO:0000305};	W0K531_ALBBR SubName: Full=Cinnamic acid 4-hydroxylase {ECO:0000313|EMBL:AHG06398.1};	Cytochrome P450 CYP2 subfamily	GO:0016021,integral component of membrane; GO:0020037,heme binding; GO:0005506,iron ion binding; GO:0016710,trans-cinnamate 4-monooxygenase activity; GO:0009820,alkaloid metabolic process; GO:0003674,molecular_function; GO:0005488,binding; GO:0046906,tetrapyrrole binding; GO:0097159,organic cyclic compound binding; GO:1901363,heterocyclic compound binding; GO:0043167,ion binding; GO:0043169,catio…	Cytochrome P450	--	--	--
Cluster-65852.0	0.23	0.59	0.7	2.74	2.35	3.13	7	18	22	84	70	94	-2.47501	2.05456e-09	6.22388e-09	down	1106	K00588 caffeoyl-CoA O-methyltransferase [EC:2.1.1.104] | (RefSeq) hypothetical protein (A)	ko00940: Phenylpropanoid biosynthesis; ko00941: Flavonoid biosynthesis; ko00945: Stilbenoid, diarylheptanoid and gingerol biosynthesis; ko01100: Metabolic pathways; ko01110: Biosynthesis of secondary metabolites	Caffeoyl-CoA O-methyltransferase 1 [Citrus sinensis]	CAMT_MEDSA RecName: Full=Caffeoyl-CoA O-methyltransferase; EC=2.1.1.104; AltName: Full=Trans-caffeoyl-CoA 3-O-methyltransferase; Short=CCoAMT; Short=CCoAOMT;	V4RPC3_CITCL SubName: Full=Uncharacterized protein {ECO:0000313|EMBL:ESR36223.1};	O-methyltransferase	GO:0042409,caffeoyl-CoA O-methyltransferase activity; GO:0046872,metal ion binding; GO:0009809,lignin biosynthetic process; GO:0032259,methylation; GO:0003674,molecular_function; GO:0003824,catalytic activity; GO:0008168,methyltransferase activity; GO:0008171,O-methyltransferase activity; GO:0008757,S-adenosylmethionine-dependent methyltransferase activity; GO:0016740,transferase activity; GO:001…	O-methyltransferase	--	--	--
Cluster-49335.1	0.61	0.44	0.42	3.43	1.77	2.57	41	29	28	220	110	162	-2.40493	8.7251e-14	3.58225e-13	down	2003	K22845 phlorizin synthase [EC:2.4.1.357] | (RefSeq) LOW QUALITY PROTEIN: UDP-glycosyltransferase 88F3-like (A)	ko00941: Flavonoid biosynthesis; ko01110: Biosynthesis of secondary metabolites	LOW QUALITY PROTEIN: UDP-glycosyltransferase 71A15-like [Asparagus officinalis]	UGT12_PANGI RecName: Full=UDP-glucosyltransferase 102 {ECO:0000303|PubMed:26032089}; Short=UGTPg102 {ECO:0000303|PubMed:26032089}; EC=2.4.1.- {ECO:0000305};	A0A6I9RM78_ELAGV RecName: Full=Glycosyltransferase {ECO:0000256|RuleBase:RU362057}; EC=2.4.1.- {ECO:0000256|RuleBase:RU362057};	UDP-glucuronosyl and UDP-glucosyl transferase	GO:0008194,UDP-glycosyltransferase activity; GO:0016114,terpenoid biosynthetic process; GO:0003674,molecular_function; GO:0003824,catalytic activity; GO:0016740,transferase activity; GO:0016757,glycosyltransferase activity; GO:0006629,lipid metabolic process; GO:0006720,isoprenoid metabolic process; GO:0006721,terpenoid metabolic process; GO:0008150,biological_process; GO:0008152,metabolic proces…	UDP-glucoronosyl and UDP-glucosyl transferase	--	--	--
Cluster-29393.0	0.96	0.63	0.23	3.01	2.65	3.57	17	11	4	51	44	60	-2.36135	3.16547e-06	7.36022e-06	down	739	K00487 trans-cinnamate 4-monooxygenase [EC:1.14.14.91] | (RefSeq) trans-cinnamate 4-monooxygenase (A)	ko00130: Ubiquinone and other terpenoid-quinone biosynthesis; ko00940: Phenylpropanoid biosynthesis; ko00941: Flavonoid biosynthesis; ko00945: Stilbenoid, diarylheptanoid and gingerol biosynthesis; ko01100: Metabolic pathways; ko01110: Biosynthesis of secondary metabolites	hypothetical protein AQUCO_03000184v1 [Aquilegia coerulea]	TCMO_NARPS RecName: Full=Trans-cinnamate 4-monooxygenase {ECO:0000305}; EC=1.14.14.91 {ECO:0000250|UniProtKB:Q04468}; AltName: Full=Cinnamic acid 4-hydroxylase {ECO:0000303|PubMed:29229969}; Short=C4H {ECO:0000303|PubMed:29229969}; Short=CA4H {ECO:0000305}; AltName: Full=Cytochrome P450 C4H {ECO:0000305};	A0A2G5D2K1_AQUCA SubName: Full=Uncharacterized protein {ECO:0000313|EMBL:PIA37427.1};	--	GO:0016021,integral component of membrane; GO:0020037,heme binding; GO:0005506,iron ion binding; GO:0016710,trans-cinnamate 4-monooxygenase activity; GO:0009820,alkaloid metabolic process; GO:0003674,molecular_function; GO:0005488,binding; GO:0046906,tetrapyrrole binding; GO:0097159,organic cyclic compound binding; GO:1901363,heterocyclic compound binding; GO:0043167,ion binding; GO:0043169,catio…	--	--	--	--
Cluster-65852.1	63.83	76.02	77.1	370.36	378.1	378.45	2044	2192	2282	10101	10106	10402	-2.31118	0	0	down	1321	K00588 caffeoyl-CoA O-methyltransferase [EC:2.1.1.104] | (RefSeq) caffeoyl-CoA O-methyltransferase (A)	ko00940: Phenylpropanoid biosynthesis; ko00941: Flavonoid biosynthesis; ko00945: Stilbenoid, diarylheptanoid and gingerol biosynthesis; ko01100: Metabolic pathways; ko01110: Biosynthesis of secondary metabolites	Class I-like SAM-dependent O-methyltransferase protein [Dioscorea alata]	CAMT_SOLTU RecName: Full=Caffeoyl-CoA O-methyltransferase; EC=2.1.1.104; AltName: Full=Trans-caffeoyl-CoA 3-O-methyltransferase; Short=CCoAMT; Short=CCoAOMT;	A0A076E5M6_CURLO SubName: Full=Coffee acyl coenzyme A-3-O-methyl transferase {ECO:0000313|EMBL:AII00961.1};	O-methyltransferase	GO:0042409,caffeoyl-CoA O-methyltransferase activity; GO:0046872,metal ion binding; GO:0008757,S-adenosylmethionine-dependent methyltransferase activity; GO:0009809,lignin biosynthetic process; GO:0032259,methylation; GO:0003674,molecular_function; GO:0003824,catalytic activity; GO:0008168,methyltransferase activity; GO:0008171,O-methyltransferase activity; GO:0016740,transferase activity; GO:001…	O-methyltransferase	--	--	--
Cluster-44711.0	5.78	4.2	5.53	25.96	21.06	27.07	24	17	23	103	83	109	-2.28489	8.581e-14	3.5249e-13	down	385	K22845 phlorizin synthase [EC:2.4.1.357] | (RefSeq) hypothetical protein (A)	ko00941: Flavonoid biosynthesis; ko01110: Biosynthesis of secondary metabolites	(iso)flavone 7 and 3'-O-glycosyltransferase [Iris domestica]	UGT2_PUEML RecName: Full=UDP-glycosyltransferase 2 {ECO:0000303|PubMed:27066037}; Short=PlUGT2 {ECO:0000303|PubMed:27066037}; EC=2.4.1.- {ECO:0000269|PubMed:27066037}; AltName: Full=UDP-glucose:isoflavone 4' 7-O-glucosyltransferase {ECO:0000312|EMBL:AMQ26112.1};	A0A7L9QHM2_IRIDM RecName: Full=Glycosyltransferase {ECO:0000256|RuleBase:RU362057}; EC=2.4.1.- {ECO:0000256|RuleBase:RU362057};	UDP-glucuronosyl and UDP-glucosyl transferase	GO:0008194,UDP-glycosyltransferase activity; GO:0003674,molecular_function; GO:0003824,catalytic activity; GO:0016740,transferase activity; GO:0016757,glycosyltransferase activity	--	--	--	--
Cluster-62430.4	47.47	47.35	49.28	226.06	240.36	230.27	2238	2217	2309	10126	10492	10159	-2.26632	0	0	down	1678	K13065 shikimate O-hydroxycinnamoyltransferase [EC:2.3.1.133] | (RefSeq) tryptamine hydroxycinnamoyltransferase 2-like (A)	ko00940: Phenylpropanoid biosynthesis; ko00941: Flavonoid biosynthesis; ko00945: Stilbenoid, diarylheptanoid and gingerol biosynthesis; ko01100: Metabolic pathways; ko01110: Biosynthesis of secondary metabolites	uncharacterized protein A4U43_C07F26430 [Asparagus officinalis]	THT2_ORYSJ RecName: Full=Tryptamine hydroxycinnamoyltransferase 2 {ECO:0000305}; Short=OsTHT2 {ECO:0000303|PubMed:27354554}; EC=2.3.1.- {ECO:0000305};	A0A5P1EF44_ASPOF SubName: Full=Uncharacterized protein {ECO:0000313|EMBL:ONK64472.1};	--	GO:0016747,acyltransferase activity, transferring groups other than amino-acyl groups; GO:0050734,hydroxycinnamoyltransferase activity; GO:0003674,molecular_function; GO:0003824,catalytic activity; GO:0016740,transferase activity; GO:0016746,acyltransferase activity	Transferase family	--	--	--
Cluster-4499.5	9.58	9.01	9.19	49.7	71.38	67.67	505	470	480	1864	1901	1993	-2.0655	2.03091e-197	9.87161e-196	down	1700	K22845 phlorizin synthase [EC:2.4.1.357] | (RefSeq) UDP-glycosyltransferase 88F3-like (A)	ko00941: Flavonoid biosynthesis; ko01110: Biosynthesis of secondary metabolites	LOW QUALITY PROTEIN: anthocyanidin 5,3-O-glucosyltransferase-like [Asparagus officinalis]	U88F3_PYRCO RecName: Full=UDP-glycosyltransferase 88F3 {ECO:0000303|Ref.1}; EC=2.4.1.- {ECO:0000305}; AltName: Full=UDP-glucose:chalcone 2'-O-glucosyltransferase {ECO:0000305};	A0A7L9QHG8_IRIDM RecName: Full=Glycosyltransferase {ECO:0000256|RuleBase:RU362057}; EC=2.4.1.- {ECO:0000256|RuleBase:RU362057};	UDP-glucuronosyl and UDP-glucosyl transferase	GO:0008194,UDP-glycosyltransferase activity; GO:0003674,molecular_function; GO:0003824,catalytic activity; GO:0016740,transferase activity; GO:0016757,glycosyltransferase activity	UDP-glucoronosyl and UDP-glucosyl transferase	--	--	--
Cluster-63513.0	24.32	21.94	22.4	79.6	84.51	85.3	1659	1485	1525	5208	5391	5493	-1.86653	7.91369e-268	5.86799e-266	down	2138	K00487 trans-cinnamate 4-monooxygenase [EC:1.14.14.91] | (RefSeq) cytochrome P450 CYP73A100 (A)	ko00130: Ubiquinone and other terpenoid-quinone biosynthesis; ko00940: Phenylpropanoid biosynthesis; ko00941: Flavonoid biosynthesis; ko00945: Stilbenoid, diarylheptanoid and gingerol biosynthesis; ko01100: Metabolic pathways; ko01110: Biosynthesis of secondary metabolites	cytochrome P450 CYP73A100 [Elaeis guineensis]	C7A10_PANGI RecName: Full=Cytochrome P450 CYP73A100; EC=1.14.-.-;	A0A6I9RV80_ELAGV SubName: Full=cytochrome P450 CYP73A100 {ECO:0000313|RefSeq:XP_010928775.1};	Cytochrome P450 CYP2 subfamily	GO:0016021,integral component of membrane; GO:0020037,heme binding; GO:0005506,iron ion binding; GO:0004497,monooxygenase activity; GO:0016705,oxidoreductase activity, acting on paired donors, with incorporation or reduction of molecular oxygen; GO:0003674,molecular_function; GO:0005488,binding; GO:0046906,tetrapyrrole binding; GO:0097159,organic cyclic compound binding; GO:1901363,heterocyclic c…	Cytochrome P450	--	--	--
Cluster-29853.0	1.24	1.11	1.23	4.53	4.37	3.2	30	27	30	106	100	74	-1.76514	1.30261e-09	4.008e-09	down	918	K00588 caffeoyl-CoA O-methyltransferase [EC:2.1.1.104] | (RefSeq) hypothetical protein (A)	ko00940: Phenylpropanoid biosynthesis; ko00941: Flavonoid biosynthesis; ko00945: Stilbenoid, diarylheptanoid and gingerol biosynthesis; ko01100: Metabolic pathways; ko01110: Biosynthesis of secondary metabolites	Caffeoyl-CoA O-methyltransferase 1 [Citrus sinensis]	CAMT6_TOBAC RecName: Full=Caffeoyl-CoA O-methyltransferase 6; EC=2.1.1.104; AltName: Full=Trans-caffeoyl-CoA 3-O-methyltransferase 6; Short=CCoAMT-6; Short=CCoAOMT-6;	Q8LJQ1_COFCA RecName: Full=Caffeoyl-CoA O-methyltransferase {ECO:0000256|ARBA:ARBA00012165}; EC=2.1.1.104 {ECO:0000256|ARBA:ARBA00012165}; Flags: Fragment;	O-methyltransferase	GO:0042409,caffeoyl-CoA O-methyltransferase activity; GO:0046872,metal ion binding; GO:0008757,S-adenosylmethionine-dependent methyltransferase activity; GO:0009809,lignin biosynthetic process; GO:0032259,methylation; GO:0003674,molecular_function; GO:0003824,catalytic activity; GO:0008168,methyltransferase activity; GO:0008171,O-methyltransferase activity; GO:0016740,transferase activity; GO:001…	--	--	--	--
Cluster-55858.0	2.36	2.67	2.83	8.39	8.36	9.37	97	109	116	331	320	366	-1.73898	2.55431e-30	1.99517e-29	down	1421	K13082 bifunctional dihydroflavonol 4-reductase/flavanone 4-reductase [EC:1.1.1.219 1.1.1.234] | (GenBank) dihydroflavonol 4-reductase (A)	ko00941: Flavonoid biosynthesis; ko01100: Metabolic pathways; ko01110: Biosynthesis of secondary metabolites	dihydroflavonol 4-reductase [Asparagus officinalis]	ANR_GINBI RecName: Full=Putative anthocyanidin reductase {ECO:0000303|PubMed:16399014}; Short=GbANR {ECO:0000303|PubMed:16399014}; EC=1.3.1.- {ECO:0000250|UniProtKB:Q5FB34};	A0A5P1EL49_ASPOF RecName: Full=Epimerase domain-containing protein {ECO:0000259|Pfam:PF01370};	Flavonol reductase/cinnamoyl-CoA reductase	GO:0016491,oxidoreductase activity; GO:0009813,flavonoid biosynthetic process; GO:0003674,molecular_function; GO:0003824,catalytic activity; GO:0008150,biological_process; GO:0008152,metabolic process; GO:0009058,biosynthetic process; GO:0009812,flavonoid metabolic process; GO:0071704,organic substance metabolic process; GO:1901576,organic substance biosynthetic process	NAD dependent epimerase/dehydratase family	--	--	--
Cluster-53574.0	5.04	5.06	5.28	15.75	13.97	15.81	277	280	286	854	740	836	-1.60673	8.81906e-66	1.36262e-64	down	2228	K05278 flavonol synthase [EC:1.14.20.6] | (RefSeq) flavonol synthase/flavanone 3-hydroxylase-like (A)	ko00941: Flavonoid biosynthesis; ko01100: Metabolic pathways; ko01110: Biosynthesis of secondary metabolites	probable 2-oxoglutarate-dependent dioxygenase At3g111800 isoform X1 [Elaeis guineensis]	JOX1_ARATH RecName: Full=Jasmonate-induced oxygenase 1 {ECO:0000303|PubMed:28559313}; EC=1.14.11.- {ECO:0000269|PubMed:28559313}; AltName: Full=2-oxoglutarate-dependent dioxygenase JOX1 {ECO:0000305}; AltName: Full=Jasmonic acid oxidase 1 {ECO:0000303|PubMed:28760569};	A0A6I9R5K7_ELAGV SubName: Full=probable 2-oxoglutarate-dependent dioxygenase At3g111800 isoform X1 {ECO:0000313|RefSeq:XP_010920851.1};	Iron/ascorbate family oxidoreductases	GO:0051213,dioxygenase activity; GO:0005506,iron ion binding; GO:0120091,jasmonic acid hydrolase; GO:0006952,defense response; GO:1900366,negative regulation of defense response to insect; GO:1900150,regulation of defense response to fungus; GO:2000022,regulation of jasmonic acid mediated signaling pathway; GO:0003674,molecular_function; GO:0003824,catalytic activity; GO:0016491,oxidoreductase ac…	2OG-Fe(II) oxygenase superfamily	--	--	--
Cluster-53620.1	27.11	26.84	25.8	76.58	77.26	80.52	1666	1636	1579	4507	4432	4665	-1.55932	3.24586e-253	2.23736e-251	down	1859	K13065 shikimate O-hydroxycinnamoyltransferase [EC:2.3.1.133] | (RefSeq) shikimate O-hydroxycinnamoyltransferase-like (A)	ko00940: Phenylpropanoid biosynthesis; ko00941: Flavonoid biosynthesis; ko00945: Stilbenoid, diarylheptanoid and gingerol biosynthesis; ko01100: Metabolic pathways; ko01110: Biosynthesis of secondary metabolites	hydroxycinnamoyltransferase 1 [Leucojum aestivum]	HCT_NARPS RecName: Full=Hydroxycinnamoyltransferase {ECO:0000303|PubMed:29229969}; EC=2.3.1.- {ECO:0000312|EMBL:AUG71940.1};	A0A346TLF2_NARPA SubName: Full=Hydroxycinnamoyltransferase 1 {ECO:0000313|EMBL:AXU39902.1}; EC=2.3.1.- {ECO:0000313|EMBL:AXU39902.1};	--	GO:0016747,acyltransferase activity, transferring groups other than amino-acyl groups; GO:0009820,alkaloid metabolic process; GO:0003674,molecular_function; GO:0003824,catalytic activity; GO:0016740,transferase activity; GO:0016746,acyltransferase activity; GO:0006807,nitrogen compound metabolic process; GO:0008150,biological_process; GO:0008152,metabolic process; GO:0071704,organic substance met…	Transferase family	--	--	--
Cluster-52616.0	254.59	269.39	283.73	680.83	669.92	719.67	14716	15431	16327	37466	35930	38999	-1.35357	5.46267e-129	1.62475e-127	down	2750	K05280 flavonoid 3'-monooxygenase [EC:1.14.14.82] | (RefSeq) flavonoid 3'-monooxygenase-like (A)	ko00941: Flavonoid biosynthesis; ko00944: Flavone and flavonol biosynthesis; ko01100: Metabolic pathways; ko01110: Biosynthesis of secondary metabolites	hypothetical protein GW17_00037879 [Ensete ventricosum]	CYP1_CROXC RecName: Full=Flavonoid 3'-monooxygenase CYP75B137 {ECO:0000305}; EC=1.14.14.82 {ECO:0000269|PubMed:31004005}; AltName: Full=Cytochrome P450 1 {ECO:0000303|PubMed:31004005}; Short=CcCYP1 {ECO:0000303|PubMed:31004005}; AltName: Full=Cytochrome P450 75B137 {ECO:0000303|PubMed:31004005}; AltName: Full=Flavonoid 3'-hydroxylase CYP75B137 {ECO:0000305};	A0A444DM80_ENSVE SubName: Full=Uncharacterized protein {ECO:0000313|EMBL:RWV99231.1};	Cytochrome P450 CYP2 subfamily	GO:0016021,integral component of membrane; GO:0016711,flavonoid 3'-monooxygenase activity; GO:0020037,heme binding; GO:0005506,iron ion binding; GO:0009813,flavonoid biosynthetic process; GO:0003674,molecular_function; GO:0003824,catalytic activity; GO:0004497,monooxygenase activity; GO:0016491,oxidoreductase activity; GO:0016705,oxidoreductase activity, acting on paired donors, with incorporatio…	Cytochrome P450	--	--	--
Cluster-43109.0	4.35	3	3.28	6.78	9.3	10.24	29	20	22	44	60	67	-1.35335	0.000196476	0.000380553	down	472	K13065 shikimate O-hydroxycinnamoyltransferase [EC:2.3.1.133] | (RefSeq) tryptamine hydroxycinnamoyltransferase 2-like (A)	ko00940: Phenylpropanoid biosynthesis; ko00941: Flavonoid biosynthesis; ko00945: Stilbenoid, diarylheptanoid and gingerol biosynthesis; ko01100: Metabolic pathways; ko01110: Biosynthesis of secondary metabolites	uncharacterized protein A4U43_C07F26430 [Asparagus officinalis]	THT2_ORYSJ RecName: Full=Tryptamine hydroxycinnamoyltransferase 2 {ECO:0000305}; Short=OsTHT2 {ECO:0000303|PubMed:27354554}; EC=2.3.1.- {ECO:0000305};	A0A5P1EF44_ASPOF SubName: Full=Uncharacterized protein {ECO:0000313|EMBL:ONK64472.1};	--	GO:0016747,acyltransferase activity, transferring groups other than amino-acyl groups; GO:0050734,hydroxycinnamoyltransferase activity; GO:0003674,molecular_function; GO:0003824,catalytic activity; GO:0016740,transferase activity; GO:0016746,acyltransferase activity	--	--	--	--
Cluster-53620.0	55.69	63.53	54.8	137.85	143.49	151.1	748	843	735	1773	1807	1931	-1.32483	2.30652e-63	3.41213e-62	down	629	K13065 shikimate O-hydroxycinnamoyltransferase [EC:2.3.1.133] | (RefSeq) hydroxycinnamoyltransferase 1 (A)	ko00940: Phenylpropanoid biosynthesis; ko00941: Flavonoid biosynthesis; ko00945: Stilbenoid, diarylheptanoid and gingerol biosynthesis; ko01100: Metabolic pathways; ko01110: Biosynthesis of secondary metabolites	hydroxycinnamoyltransferase 1 [Leucojum aestivum]	HCT_NARPS RecName: Full=Hydroxycinnamoyltransferase {ECO:0000303|PubMed:29229969}; EC=2.3.1.- {ECO:0000312|EMBL:AUG71940.1};	A0A346TLF2_NARPA SubName: Full=Hydroxycinnamoyltransferase 1 {ECO:0000313|EMBL:AXU39902.1}; EC=2.3.1.- {ECO:0000313|EMBL:AXU39902.1};	--	GO:0016747,acyltransferase activity, transferring groups other than amino-acyl groups; GO:0009820,alkaloid metabolic process; GO:0003674,molecular_function; GO:0003824,catalytic activity; GO:0016740,transferase activity; GO:0016746,acyltransferase activity; GO:0006807,nitrogen compound metabolic process; GO:0008150,biological_process; GO:0008152,metabolic process; GO:0071704,organic substance met…	Transferase family	--	--	--
Cluster-57049.7	12.87	14.7	13.49	35.54	31.82	33.85	173	196	181	459	403	435	-1.31667	2.52586e-28	1.86572e-27	down	631	K01859 chalcone isomerase [EC:5.5.1.6] | (RefSeq) vacuolar-sorting receptor 1 (A)	ko00941: Flavonoid biosynthesis; ko01100: Metabolic pathways; ko01110: Biosynthesis of secondary metabolites	vacuolar-sorting receptor 1-like [Asparagus officinalis]	VSR1_ARATH RecName: Full=Vacuolar-sorting receptor 1; Short=AtVSR1; AltName: Full=BP80-like protein b; Short=AtBP80b; AltName: Full=Epidermal growth factor receptor-like protein 1; Short=AtELP; Short=AtELP1; AltName: Full=Spot 3 protein; Flags: Precursor;	A0A199W4X1_ANACO SubName: Full=Vacuolar-sorting receptor 1 {ECO:0000313|EMBL:OAY84296.1}; SubName: Full=vacuolar-sorting receptor 1-like {ECO:0000313|RefSeq:XP_020101295.1};	--	GO:0030665,clathrin-coated vesicle membrane; GO:0005829,cytosol; GO:0005783,endoplasmic reticulum; GO:0005768,endosome; GO:0005794,Golgi apparatus; GO:0000139,Golgi membrane; GO:0017119,Golgi transport complex; GO:0016021,integral component of membrane; GO:0005770,late endosome; GO:0016020,membrane; GO:0005886,plasma membrane; GO:0005802,trans-Golgi network; GO:0009940,amino-terminal vacuolar sor…	--	--	--	--
Cluster-53620.4	90.97	78.48	80.64	217.31	208.17	180.49	609	516	540	1392	1314	1161	-1.29578	4.94374e-50	5.8838e-49	down	454	K13065 shikimate O-hydroxycinnamoyltransferase [EC:2.3.1.133] | (RefSeq) shikimate O-hydroxycinnamoyltransferase-like (A)	ko00940: Phenylpropanoid biosynthesis; ko00941: Flavonoid biosynthesis; ko00945: Stilbenoid, diarylheptanoid and gingerol biosynthesis; ko01100: Metabolic pathways; ko01110: Biosynthesis of secondary metabolites	hydroxycinnamoyltransferase 1 [Leucojum aestivum]	HCT_NARPS RecName: Full=Hydroxycinnamoyltransferase {ECO:0000303|PubMed:29229969}; EC=2.3.1.- {ECO:0000312|EMBL:AUG71940.1};	A0A346TLF2_NARPA SubName: Full=Hydroxycinnamoyltransferase 1 {ECO:0000313|EMBL:AXU39902.1}; EC=2.3.1.- {ECO:0000313|EMBL:AXU39902.1};	--	GO:0016747,acyltransferase activity, transferring groups other than amino-acyl groups; GO:0009820,alkaloid metabolic process; GO:0003674,molecular_function; GO:0003824,catalytic activity; GO:0016740,transferase activity; GO:0016746,acyltransferase activity; GO:0006807,nitrogen compound metabolic process; GO:0008150,biological_process; GO:0008152,metabolic process; GO:0071704,organic substance met…	Transferase family	--	--	--
Cluster-58982.0	50.46	51.42	48.91	115.16	112.54	112.11	3079	3107	2976	6754	6452	6469	-1.18252	3.96259e-261	2.82895e-259	down	1863	K09754 5-O-(4-coumaroyl)-D-quinate 3'-monooxygenase [EC:1.14.14.96] | (RefSeq) cytochrome P450 98A2 (A)	ko00940: Phenylpropanoid biosynthesis; ko00941: Flavonoid biosynthesis; ko00945: Stilbenoid, diarylheptanoid and gingerol biosynthesis; ko01100: Metabolic pathways; ko01110: Biosynthesis of secondary metabolites	coumarate 3-hydroxylase [Leucojum aestivum]	C3H_NARPS RecName: Full=p-coumarate 3-hydroxylase {ECO:0000303|PubMed:29229969}; EC=1.14.13.- {ECO:0000312|EMBL:AUG71937.1}; AltName: Full=Cytochrome P450 C3H {ECO:0000305};	A0A346TLE7_NARPA SubName: Full=Coumarate 3-hydroxylase {ECO:0000313|EMBL:AXU39897.1}; EC=1.14.13.- {ECO:0000313|EMBL:AXU39897.1};	Cytochrome P450 CYP2 subfamily	GO:0016021,integral component of membrane; GO:0020037,heme binding; GO:0005506,iron ion binding; GO:0004497,monooxygenase activity; GO:0016705,oxidoreductase activity, acting on paired donors, with incorporation or reduction of molecular oxygen; GO:0009820,alkaloid metabolic process; GO:0003674,molecular_function; GO:0005488,binding; GO:0046906,tetrapyrrole binding; GO:0097159,organic cyclic comp…	Cytochrome P450	--	--	--
Cluster-4499.3	11.78	12.98	11.16	26.04	24.64	27.7	524	572	494	1110	1024	1163	-1.13205	3.42748e-39	3.30386e-38	down	1425	K22845 phlorizin synthase [EC:2.4.1.357] | (RefSeq) UDP-glycosyltransferase 88F3-like (A)	ko00941: Flavonoid biosynthesis; ko01110: Biosynthesis of secondary metabolites	(iso)flavone 7 and 3'-O-glycosyltransferase [Iris domestica]	U88B1_STERE RecName: Full=UDP-glycosyltransferase 88B1 {ECO:0000303|PubMed:15610349}; EC=2.4.1.- {ECO:0000305};	A0A7L9QHG8_IRIDM RecName: Full=Glycosyltransferase {ECO:0000256|RuleBase:RU362057}; EC=2.4.1.- {ECO:0000256|RuleBase:RU362057};	UDP-glucuronosyl and UDP-glucosyl transferase	GO:0008194,UDP-glycosyltransferase activity; GO:0003674,molecular_function; GO:0003824,catalytic activity; GO:0016740,transferase activity; GO:0016757,glycosyltransferase activity	UDP-glucoronosyl and UDP-glucosyl transferase	--	--	--
Cluster-50625.0	2.11	1.92	2.1	4.9	3.9	4.23	131	121	133	283	218	239	-1.02111	1.53199e-10	5.07192e-10	down	1916	K01859 chalcone isomerase [EC:5.5.1.6] | (RefSeq) chalcone--flavonone isomerase-like (A)	ko00941: Flavonoid biosynthesis; ko01100: Metabolic pathways; ko01110: Biosynthesis of secondary metabolites	fatty-acid-binding protein [Dracaena cambodiana]	FAP2_ARATH RecName: Full=Fatty-acid-binding protein 2; Short=AtFAP2; AltName: Full=Chalcone-flavanone isomerase family protein 2;	A0A8A5KIY1_9ASPA RecName: Full=Chalcone--flavanone isomerase {ECO:0000256|ARBA:ARBA00024426};	--	GO:0009570,chloroplast stroma; GO:0005504,fatty acid binding; GO:0016872,intramolecular lyase activity; GO:0003674,molecular_function; GO:0005488,binding; GO:0008289,lipid binding; GO:0031406,carboxylic acid binding; GO:0033293,monocarboxylic acid binding; GO:0043167,ion binding; GO:0043168,anion binding; GO:0003824,catalytic activity; GO:0016853,isomerase activity; GO:0005575,cellular_component;…	Chalcone isomerase like	--	--	--
Cluster-66071.4	3.81	3.48	4.15	1.85	1.58	1.76	169	152	183	78	65	73	1.14307	5.16843e-09	1.51636e-08	up	1420	K01859 chalcone isomerase [EC:5.5.1.6] | (RefSeq) vacuolar-sorting receptor 1 (A)	ko00941: Flavonoid biosynthesis; ko01100: Metabolic pathways; ko01110: Biosynthesis of secondary metabolites	vacuolar-sorting receptor 3-like [Asparagus officinalis]	VSR3_ARATH RecName: Full=Vacuolar-sorting receptor 3; Short=AtVSR3; AltName: Full=BP80-like protein a'; Short=AtBP80a'; AltName: Full=Epidermal growth factor receptor-like protein 2a; Short=AtELP2a; Flags: Precursor;	A0A6V7Q4J7_ANACO RecName: Full=EGF_CA domain-containing protein {ECO:0000259|SMART:SM00179};	--	GO:0030665,clathrin-coated vesicle membrane; GO:0005768,endosome; GO:0005794,Golgi apparatus; GO:0000137,Golgi cis cisterna; GO:0000139,Golgi membrane; GO:0017119,Golgi transport complex; GO:0016021,integral component of membrane; GO:0016020,membrane; GO:0005739,mitochondrion; GO:0005802,trans-Golgi network; GO:0005509,calcium ion binding; GO:0061630,ubiquitin protein ligase activity; GO:0006896,…	Complement Clr-like EGF-like	--	--	--
Cluster-34858.0	20.26	16.28	18.38	8.19	8.44	7.91	1783	1422	1611	690	693	656	1.15864	4.58766e-42	4.69582e-41	up	2538	K01859 chalcone isomerase [EC:5.5.1.6] | (RefSeq) vacuolar-sorting receptor 1 (A)	ko00941: Flavonoid biosynthesis; ko01100: Metabolic pathways; ko01110: Biosynthesis of secondary metabolites	hypothetical protein [Colocasia esculenta]	VSR1_ARATH RecName: Full=Vacuolar-sorting receptor 1; Short=AtVSR1; AltName: Full=BP80-like protein b; Short=AtBP80b; AltName: Full=Epidermal growth factor receptor-like protein 1; Short=AtELP; Short=AtELP1; AltName: Full=Spot 3 protein; Flags: Precursor;	A0A843UNY1_COLES RecName: Full=EGF_CA domain-containing protein {ECO:0000259|SMART:SM00179};	--	GO:0030665,clathrin-coated vesicle membrane; GO:0005829,cytosol; GO:0005783,endoplasmic reticulum; GO:0005768,endosome; GO:0005794,Golgi apparatus; GO:0000139,Golgi membrane; GO:0017119,Golgi transport complex; GO:0016021,integral component of membrane; GO:0005770,late endosome; GO:0016020,membrane; GO:0005886,plasma membrane; GO:0005802,trans-Golgi network; GO:0009940,amino-terminal vacuolar sor…	PA domain	--	--	--
Cluster-66071.8	71.19	59.96	65.41	29.79	28.72	28.31	6357	5313	5815	2546	2392	2380	1.17587	9.17069e-87	1.82482e-85	up	2734	K01859 chalcone isomerase [EC:5.5.1.6] | (RefSeq) vacuolar-sorting receptor 1 (A)	ko00941: Flavonoid biosynthesis; ko01100: Metabolic pathways; ko01110: Biosynthesis of secondary metabolites	vacuolar-sorting receptor 3-like [Asparagus officinalis]	VSR1_PEA RecName: Full=Vacuolar-sorting receptor 1; AltName: Full=80 kDa proaleurein-binding protein; AltName: Full=BP-80; Flags: Precursor;	A0A6I9SG23_ELAGV SubName: Full=vacuolar-sorting receptor 3 {ECO:0000313|RefSeq:XP_010938945.1};	--	GO:0030665,clathrin-coated vesicle membrane; GO:0000139,Golgi membrane; GO:0016021,integral component of membrane; GO:0005509,calcium ion binding; GO:0015031,protein transport; GO:0003674,molecular_function; GO:0005488,binding; GO:0043167,ion binding; GO:0043169,cation binding; GO:0046872,metal ion binding; GO:0006810,transport; GO:0008104,protein localization; GO:0008150,biological_process; GO:0…	PA domain	--	--	--
Cluster-43949.4	1.04	0.87	0.59	0.37	0.34	0.31	171	142	96	59	52	48	1.28118	3.92625e-06	9.05324e-06	up	4510	K22845 phlorizin synthase [EC:2.4.1.357] | (RefSeq) UDP-glycosyltransferase 88F3-like (A)	ko00941: Flavonoid biosynthesis; ko01110: Biosynthesis of secondary metabolites	anthocyanidin 3-O-glucosyltransferase 2-like [Asparagus officinalis]	U71K1_MALDO RecName: Full=UDP-glycosyltransferase 71K1 {ECO:0000303|Ref.1}; EC=2.4.1.- {ECO:0000305}; AltName: Full=UDP-glucose:chalcone 2'-O-glucosyltransferase {ECO:0000305}; AltName: Full=UDP-glucose:flavonol 2'-O-glucosyltransferase {ECO:0000305};	A0A5P1F9Z0_ASPOF RecName: Full=Glycosyltransferase {ECO:0000256|RuleBase:RU362057}; EC=2.4.1.- {ECO:0000256|RuleBase:RU362057};	UDP-glucuronosyl and UDP-glucosyl transferase	GO:0035251,UDP-glucosyltransferase activity; GO:0003674,molecular_function; GO:0003824,catalytic activity; GO:0008194,UDP-glycosyltransferase activity; GO:0016740,transferase activity; GO:0016757,glycosyltransferase activity; GO:0016758,hexosyltransferase activity; GO:0046527,glucosyltransferase activity	UDP-glucoronosyl and UDP-glucosyl transferase	MYB-related	TF	MYB->MYB-related
Cluster-58756.6	0.62	0.71	0.58	0.03	0.45	0.05	61	70	57	2	41	4	1.9057	0.0270633	0.0389629	up	2842	K13082 bifunctional dihydroflavonol 4-reductase/flavanone 4-reductase [EC:1.1.1.219 1.1.1.234] | (RefSeq) dihydroflavonol 4-reductase (A)	ko00941: Flavonoid biosynthesis; ko01100: Metabolic pathways; ko01110: Biosynthesis of secondary metabolites	tetraketide alpha-pyrone reductase 1 isoform X5 [Asparagus officinalis]	TKPR1_ARATH RecName: Full=Tetraketide alpha-pyrone reductase 1; EC=1.1.1.-; AltName: Full=Protein DIHYDROFLAVONOL 4-REDUCTASE-LIKE 1;	A0A5P1EVT8_ASPOF RecName: Full=Epimerase domain-containing protein {ECO:0000259|Pfam:PF01370};	Flavonol reductase/cinnamoyl-CoA reductase	GO:0005783,endoplasmic reticulum; GO:0005634,nucleus; GO:0016616,oxidoreductase activity, acting on the CH-OH group of donors, NAD or NADP as acceptor; GO:0009555,pollen development; GO:0010584,pollen exine formation; GO:0048316,seed development; GO:0080110,sporopollenin biosynthetic process; GO:0003674,molecular_function; GO:0003824,catalytic activity; GO:0016491,oxidoreductase activity; GO:0016…	NAD dependent epimerase/dehydratase family	--	--	--
Cluster-62430.0	4.75	4.15	4.16	1.21	1.44	0.77	318	275	277	77	90	48	1.936	2.2058e-18	1.13948e-17	up	2002	K13065 shikimate O-hydroxycinnamoyltransferase [EC:2.3.1.133] | (RefSeq) tryptamine hydroxycinnamoyltransferase 2-like (A)	ko00940: Phenylpropanoid biosynthesis; ko00941: Flavonoid biosynthesis; ko00945: Stilbenoid, diarylheptanoid and gingerol biosynthesis; ko01100: Metabolic pathways; ko01110: Biosynthesis of secondary metabolites	uncharacterized protein A4U43_C07F26430 [Asparagus officinalis]	THT1_ORYSJ RecName: Full=Tryptamine hydroxycinnamoyltransferase 1 {ECO:0000305}; Short=OsTHT1 {ECO:0000303|PubMed:27354554}; EC=2.3.1.- {ECO:0000305};	A0A5P1EF44_ASPOF SubName: Full=Uncharacterized protein {ECO:0000313|EMBL:ONK64472.1};	--	GO:0016747,acyltransferase activity, transferring groups other than amino-acyl groups; GO:0050734,hydroxycinnamoyltransferase activity; GO:0003674,molecular_function; GO:0003824,catalytic activity; GO:0016740,transferase activity; GO:0016746,acyltransferase activity	Transferase family	--	--	--
Cluster-27377.0	1.87	1.93	1.88	0.4	0.73	0.34	82	84	82	17	30	14	1.94166	4.8843e-08	1.32521e-07	up	1412	K13065 shikimate O-hydroxycinnamoyltransferase [EC:2.3.1.133] | (RefSeq) putrescine hydroxycinnamoyltransferase 1-like (A)	ko00940: Phenylpropanoid biosynthesis; ko00941: Flavonoid biosynthesis; ko00945: Stilbenoid, diarylheptanoid and gingerol biosynthesis; ko01100: Metabolic pathways; ko01110: Biosynthesis of secondary metabolites	putrescine hydroxycinnamoyltransferase 1 [Cocos nucifera]	PHT1_ORYSJ RecName: Full=Putrescine hydroxycinnamoyltransferase 1 {ECO:0000305}; Short=OsPHT1 {ECO:0000303|PubMed:27354554}; EC=2.3.1.- {ECO:0000305}; AltName: Full=BAHD-like hydroxycinnamoyl transferase HCT3 {ECO:0000305}; AltName: Full=Hydroxycinnamoyltransferase 3 {ECO:0000305}; Short=OsHCT3 {ECO:0000303|PubMed:22285622};	A0A8K0MUK7_COCNU SubName: Full=Putrescine hydroxycinnamoyltransferase 1 {ECO:0000313|EMBL:KAG1326545.1};	--	GO:0016747,acyltransferase activity, transferring groups other than amino-acyl groups; GO:0050734,hydroxycinnamoyltransferase activity; GO:0003674,molecular_function; GO:0003824,catalytic activity; GO:0016740,transferase activity; GO:0016746,acyltransferase activity	Transferase family	--	--	--
Cluster-63067.5	1.85	2.4	1.22	0.59	0.43	0.39	163	209	107	50	35	32	1.9565	1.5404e-09	4.70884e-09	up	2541	K00588 caffeoyl-CoA O-methyltransferase [EC:2.1.1.104] | (RefSeq) flavonoid 3',5'-methyltransferase-like isoform X1 (A)	ko00940: Phenylpropanoid biosynthesis; ko00941: Flavonoid biosynthesis; ko00945: Stilbenoid, diarylheptanoid and gingerol biosynthesis; ko01100: Metabolic pathways; ko01110: Biosynthesis of secondary metabolites	hypothetical protein [Colocasia esculenta]	NOMT2_NARAP RecName: Full=Norbelladine 4'-O-methyltransferase 2 {ECO:0000303|PubMed:25061748}; Short=NpN4OMT2 {ECO:0000303|PubMed:25061748}; EC=2.1.1.336 {ECO:0000250|UniProtKB:A0A077EWA5};	A0A843TW16_COLES SubName: Full=Uncharacterized protein {ECO:0000313|EMBL:MQL75461.1};	O-methyltransferase	GO:0046872,metal ion binding; GO:0008171,O-methyltransferase activity; GO:0009820,alkaloid metabolic process; GO:0032259,methylation; GO:0003674,molecular_function; GO:0005488,binding; GO:0043167,ion binding; GO:0043169,cation binding; GO:0003824,catalytic activity; GO:0008168,methyltransferase activity; GO:0016740,transferase activity; GO:0016741,transferase activity, transferring one-carbon gro…	--	--	--	--
Cluster-30761.0	3.68	2.66	2.78	0.29	0.29	1.02	53	38	40	4	4	14	2.4872	2.98399e-05	6.31789e-05	up	656	K13083 flavonoid 3',5'-hydroxylase [EC:1.14.14.81] | (RefSeq) flavonoid 3',5'-hydroxylase 2-like (A)	ko00941: Flavonoid biosynthesis; ko00944: Flavone and flavonol biosynthesis; ko01110: Biosynthesis of secondary metabolites	hypothetical protein GOBAR_DD14224 [Gossypium barbadense]	--	A0A8J5ZIC3_9ROSI SubName: Full=Uncharacterized protein {ECO:0000313|EMBL:KAG8500956.1};	FOG: Transposon-encoded proteins with TYA, reverse transcriptase, integrase domains in various combinations	--	Urm1 (Ubiquitin related modifier)	--	--	--
Cluster-27837.0	0.98	1.06	0.97	0.19	0.15	0.14	99	107	98	18	14	13	2.67752	6.0631e-17	2.93934e-16	up	2878	K13065 shikimate O-hydroxycinnamoyltransferase [EC:2.3.1.133] | (RefSeq) hydroxycinnamoyltransferase 4-like (A)	ko00940: Phenylpropanoid biosynthesis; ko00941: Flavonoid biosynthesis; ko00945: Stilbenoid, diarylheptanoid and gingerol biosynthesis; ko01100: Metabolic pathways; ko01110: Biosynthesis of secondary metabolites	Retrovirus-related Pol polyprotein from transposon TNT 1-94 [Vitis vinifera]	POLX_TOBAC RecName: Full=Retrovirus-related Pol polyprotein from transposon TNT 1-94; Includes: RecName: Full=Protease; EC=3.4.23.-; Includes: RecName: Full=Reverse transcriptase; EC=2.7.7.49; Includes: RecName: Full=Endonuclease;	A0A438IAK7_VITVI SubName: Full=Retrovirus-related Pol polyprotein from transposon TNT 1-94 {ECO:0000313|EMBL:RVW93687.1};	FOG: Transposon-encoded proteins with TYA, reverse transcriptase, integrase domains in various combinations	GO:0004190,aspartic-type endopeptidase activity; GO:0004519,endonuclease activity; GO:0003676,nucleic acid binding; GO:0003964,RNA-directed DNA polymerase activity; GO:0008270,zinc ion binding; GO:0015074,DNA integration; GO:0006508,proteolysis; GO:0003674,molecular_function; GO:0003824,catalytic activity; GO:0004175,endopeptidase activity; GO:0008233,peptidase activity; GO:0016787,hydrolase acti…	--	--	--	--
Cluster-64884.11	0.38	0.45	1.09	0.14	0.04	0.04	43	51	125	15	3	4	3.25273	1.61805e-06	3.85663e-06	up	3259	K00588 caffeoyl-CoA O-methyltransferase [EC:2.1.1.104] | (RefSeq) caffeoyl-CoA O-methyltransferase 5-like (A)	ko00940: Phenylpropanoid biosynthesis; ko00941: Flavonoid biosynthesis; ko00945: Stilbenoid, diarylheptanoid and gingerol biosynthesis; ko01100: Metabolic pathways; ko01110: Biosynthesis of secondary metabolites	caffeoyl-CoA O-methyltransferase 5-like [Asparagus officinalis]	CAMT1_PETHY RecName: Full=Caffeoyl-CoA O-methyltransferase 1 {ECO:0000303|PubMed:26620524}; Short=PhCCoAOMT1 {ECO:0000303|PubMed:26620524}; EC=2.1.1.104 {ECO:0000255|PROSITE-ProRule:PRU01019, ECO:0000269|PubMed:26620524}; AltName: Full=5-hydroxyferuloyl-CoA O-methyltransferase 1 {ECO:0000305}; EC=2.1.1.- {ECO:0000269|PubMed:26620524};	V4SIP1_CITCL SubName: Full=Uncharacterized protein {ECO:0000313|EMBL:ESR40502.1};	O-methyltransferase	GO:0005829,cytosol; GO:0080076,caffeoyl CoA:S-adenosyl-L-methionine O-methyltransferase activity; GO:0042409,caffeoyl-CoA O-methyltransferase activity; GO:0046872,metal ion binding; GO:0007623,circadian rhythm; GO:0010597,green leaf volatile biosynthetic process; GO:0009809,lignin biosynthetic process; GO:0032259,methylation; GO:0009698,phenylpropanoid metabolic process; GO:0003674,molecular_func…	--	--	--	--
Cluster-32929.0	10.85	10.39	10.79	0.25	0.5	0.8	534	507	529	12	23	37	4.36373	1.77535e-74	3.06928e-73	up	1545	K13065 shikimate O-hydroxycinnamoyltransferase [EC:2.3.1.133] | (RefSeq) BAHDb7d; BAHD family acyltransferase (A)	ko00940: Phenylpropanoid biosynthesis; ko00941: Flavonoid biosynthesis; ko00945: Stilbenoid, diarylheptanoid and gingerol biosynthesis; ko01100: Metabolic pathways; ko01110: Biosynthesis of secondary metabolites	protein ECERIFERUM 26-like [Phoenix dactylifera]	CER2_ARATH RecName: Full=Protein ECERIFERUM 2;	A0A8B7D229_PHODC SubName: Full=protein ECERIFERUM 26-like {ECO:0000313|RefSeq:XP_008811612.1};	--	GO:0005783,endoplasmic reticulum; GO:0005634,nucleus; GO:0016747,acyltransferase activity, transferring groups other than amino-acyl groups; GO:0071555,cell wall organization; GO:0009555,pollen development; GO:0042761,very long-chain fatty acid biosynthetic process; GO:0010025,wax biosynthetic process; GO:0003674,molecular_function; GO:0003824,catalytic activity; GO:0016740,transferase activity; …	Transferase family	--	--	--
Cluster-57929.1	15.74	15.94	18.63	0.13	0.24	0.36	779	782	918	6	11	17	6.10812	1.26462e-108	3.14353e-107	up	1553	K00660 chalcone synthase [EC:2.3.1.74] | (RefSeq) LOW QUALITY PROTEIN: chalcone synthase 1B-like (A)	ko00941: Flavonoid biosynthesis; ko00960: Tropane, piperidine and pyridine alkaloid biosynthesis; ko01100: Metabolic pathways; ko01110: Biosynthesis of secondary metabolites; ko04712: Circadian rhythm - plant	chalcone synthase [Asparagus officinalis]	CHSY_PUEML RecName: Full=Chalcone synthase; EC=2.3.1.74; AltName: Full=Naringenin-chalcone synthase;	A0A2Z6FCE8_ASPOF SubName: Full=Chalcone synthase {ECO:0000313|EMBL:BBE25129.1};	--	GO:0102128,chalcone synthase activity; GO:0016210,naringenin-chalcone synthase activity; GO:0009813,flavonoid biosynthetic process; GO:0003674,molecular_function; GO:0003824,catalytic activity; GO:0016740,transferase activity; GO:0016746,acyltransferase activity; GO:0016747,acyltransferase activity, transferring groups other than amino-acyl groups; GO:0008150,biological_process; GO:0008152,metabo…	Chalcone and stilbene synthases, N-terminal domain	--	--	--
Cluster-57929.0	23.34	21.93	25.04	0.12	0.04	0.1	1190	1109	1272	6	2	5	8.02199	3.18044e-85	6.2202e-84	up	1591	K00660 chalcone synthase [EC:2.3.1.74] | (RefSeq) LOW QUALITY PROTEIN: chalcone synthase 1B-like (A)	ko00941: Flavonoid biosynthesis; ko00960: Tropane, piperidine and pyridine alkaloid biosynthesis; ko01100: Metabolic pathways; ko01110: Biosynthesis of secondary metabolites; ko04712: Circadian rhythm - plant	chalcone synthase [Asparagus officinalis]	CHSY_PUEML RecName: Full=Chalcone synthase; EC=2.3.1.74; AltName: Full=Naringenin-chalcone synthase;	A0A2Z6FCE8_ASPOF SubName: Full=Chalcone synthase {ECO:0000313|EMBL:BBE25129.1};	--	GO:0102128,chalcone synthase activity; GO:0016210,naringenin-chalcone synthase activity; GO:0009813,flavonoid biosynthetic process; GO:0003674,molecular_function; GO:0003824,catalytic activity; GO:0016740,transferase activity; GO:0016746,acyltransferase activity; GO:0016747,acyltransferase activity, transferring groups other than amino-acyl groups; GO:0008150,biological_process; GO:0008152,metabo…	Chalcone and stilbene synthases, N-terminal domain	--	--	--
