# Supplementary material for: Combined Metabolomics and Transcriptomics Analysis of the Distribution of Flavonoids in the Fibrous Root and Taproot of Polygonatum kingianum Coll.et Hemsl
Source: Genes (Basel). 2024 Jun 22;15(7):828. doi: 10.3390/genes15070828 (PMC11275391; doi:10.3390/genes15070828)
Supplement: Supplementary file 1 [file genes-15-00828-s001.zip › Table S7 KEGG enrichment analysis of DEGs and DAMs enriched in the taproot and fibrous root of Polygonatum kingianum Coll.et Hemsl..xlsx]

## Sheet: Sheet1
KEGG_map	Description	DiffRatio_meta	BgRatio_meta	P-value_meta	Adjusted P-value_meta	Index_meta	CID_meta	Count_meta	DiffRatio_gene	BgRatio_gene	P-value_gene	Adjusted P-value_gene	Index_gene	KO_gene	Count_gene	Hyperlink
ko01110	Biosynthesis of secondary metabolites	71/198	127/328	0.923247	1	mws0254;mws1337;mws0281;mws1346;pme2527;pmb0981;MWSHC2054;MWSHY0017;MWS20194;pme0057;pmp000436;mws4052;pme2550;mws1375;Zmzn003953;pme1002;mws0275;mws0367;pme2024;pme0075;mws0001;mws1068;pme0026;pme1654;Zmyn000155;pme2960;pme2954;MWS5083;mws0014;mws0921;pme0490;pme0220;mws0668;pme3443;pme0008;pmb2922;mws0458;pme1201;Lmbn001609;pme0256;mws0054;mws0183;pme0534;MWSHY0145;pme3311;mws1038;Zaxn005652;pm…	C00135+C00864+C00158+C00956+C00077+C00020+C00147+C00509+C00423+C00155+C08637+C01234+C00417+C05324+C04785+C00483+C00149+C06427+C00780+C00624+C00152+C05903+C00047+C08491+C00437+C06561+C00389+C00061+C01494+C02646+C00253+C11512+C01762+C05610+C00327+C00029+C00755+C00774+C06006+C00385+C06562+C00230+C00257+C05631+C00354+C00831+C09163+C00130+C14463+C00979+C00745+C00761+C12136+C00073+C01772+C05625+C00805+…	71	1713/6213	6251/26854	1.16932e-19	1.67213e-17	Cluster-12790.0;Cluster-14931.0;Cluster-16352.0;Cluster-17946.0;Cluster-18560.0;Cluster-18560.1;Cluster-19964.11;Cluster-19964.5;Cluster-19964.6;Cluster-21396.0;Cluster-26065.1;Cluster-26065.5;Cluster-26789.0;Cluster-27144.2;Cluster-27900.2;Cluster-28259.0;Cluster-29143.11;Cluster-29143.6;Cluster-33041.1;Cluster-33065.0;Cluster-33651.0;Cluster-34207.0;Cluster-34633.1;Cluster-34633.2;Cluster-34633…	K20802+K00430+K15397+K05928+K00487+K00487+K00549+K00549+K00549+K13066+K00695+K00695+K09753+K01188+K10251+K00549+K00789+K00789+K00615+K00059+K01188+K00430+K16040+K16040+K16040+K22588+K23452+K01940+K23452+K02291+K00454+K00815+K01913+K22588+K16040+K16040+K16040+K23260+K23260+K00430+K00430+K00430+K09828+K00600+K00695+K01193+K01176+K03809+K03809+K10717+K16040+K22588+K10775+K10775+K09838+K01188+K00002+…	1713	https:\\www.genome.jp\dbget-bin\www_bget?map01110
ko00940	Phenylpropanoid biosynthesis	11/198	16/328	0.335315	1	MWS20194;mws0459;mws0014;mws0921;pme3443;mws0898;mws0017;mws0906;HJN003;pmb3074;pma0149	C00423+C10453+C01494+C02646+C05610+C10469+C00315+C00761+C01175+C12208+C02887	11	171/6213	422/26854	8.47223e-16	1.21153e-13	Cluster-14931.0;Cluster-18560.0;Cluster-18560.1;Cluster-21396.0;Cluster-26789.0;Cluster-34207.0;Cluster-39264.1;Cluster-39264.2;Cluster-39264.4;Cluster-48484.2;Cluster-48484.5;Cluster-53620.2;Cluster-62430.4;Cluster-63031.0;Cluster-65382.1;Cluster-65852.1;Cluster-65905.2;Cluster-69999.2;Cluster-70356.4;Cluster-70356.6;Cluster-71286.0;Cluster-65905.0;Cluster-22253.0;Cluster-54791.5;Cluster-63513.0…	K00430+K00487+K00487+K13066+K09753+K00430+K00430+K00430+K00430+K10775+K10775+K13065+K13065+K13066+K01904+K00588+K10775+K00430+K00430+K00430+K00430+K10775+K00430+K00083+K00487+K00430+K09754+K13065+K00430+K13066+K00430+K01904+K01904+K00430+K00430+K00083+K09753+K00430+K18368+K01904+K12355+K13065+K00430+K09755+K00430+K00430+K00430+K01904+K00430+K09753+K00430+K01904+K00430+K09753+K18368+K18368+K01904+…	171	https:\\www.genome.jp\dbget-bin\www_bget?map00940
ko01100	Metabolic pathways	146/198	254/328	0.983776	1	mws0567;mws0254;mws1337;mws0281;pme0264;mws1346;Lmbn005662;pme2527;pmb0981;Lmlp003161;ML10195036;MWSHC2054;MWSHY0017;MWS20194;pme0057;pme3961;mws0572;mws0208;pma3101;pmf0139;Wcfp008029;Wcdp005073;pme1194;Zmyn000083;mws4052;pme1975;pme2550;mws1375;Zmzn003953;pme1002;MWSslk132;mws0275;mws0367;Lmbp000728;pme1228;pmb0490;pmb0774;pme2024;pmb0530;pmb1912;pme0075;MWSmce676;mws0001;mws1068;pme3184;pmb279…	C01035+C00135+C00864+C00158+C00214+C00956+C14825+C00077+C00020+C10497+C02934+C00147+C00509+C00423+C00155+C00559+C02376+C06104+C05841+C00124+C00836+C12144+C00881+C01231+C01234+C00383+C00417+C05324+C04785+C00483+C19615+C00149+C06427+C20782+C00643+C18326+C17203+C00780+C00003+C00234+C00624+C00216+C00152+C05903+C00360+C14826+C00429+C01026+C05402+C00209+C01042+C00153+C00047+C00818+C00064+C03519+C08491+…	146	2954/6213	11778/26854	1.44046e-11	2.05986e-09	Cluster-11606.2;Cluster-11606.3;Cluster-12790.0;Cluster-14931.0;Cluster-15459.4;Cluster-16352.0;Cluster-17552.0;Cluster-17946.0;Cluster-18560.0;Cluster-18560.1;Cluster-19964.11;Cluster-19964.5;Cluster-19964.6;Cluster-21396.0;Cluster-24688.1;Cluster-26065.1;Cluster-26065.5;Cluster-26789.0;Cluster-27144.2;Cluster-27900.2;Cluster-28259.0;Cluster-28705.0;Cluster-29143.11;Cluster-29143.6;Cluster-29584…	K01535+K01535+K20802+K00430+K12309+K15397+K01183+K05928+K00487+K00487+K00549+K00549+K00549+K13066+K00079+K00695+K00695+K09753+K01188+K10251+K00549+K00485+K00789+K00789+K18819+K15920+K01183+K00615+K00059+K01188+K13648+K00430+K05605+K22588+K01940+K02291+K00454+K01673+K19891+K00815+K01913+K22588+K00430+K00430+K00430+K09828+K07151+K01051+K01051+K14156+K00600+K00695+K01051+K01193+K01176+K00799+K03860+…	2954	https:\\www.genome.jp\dbget-bin\www_bget?map01100
ko00941	Flavonoid biosynthesis	15/198	16/328	0.00299218	0.251343	MWSHY0017;mws1068;pme2960;pme2954;pme1201;mws0054;MWSHY0145;mws1033;MWSHY0098;mws0463;mws0914;Lmzp002365;pmb3074;MWSHY0124;mws0046	C00509+C05903+C06561+C00389+C00774+C06562+C05631+C09756+C12136+C01709+C09826+C16422+C12208+C09827+C09789	15	76/6213	176/26854	2.91179e-09	4.16385e-07	Cluster-18560.0;Cluster-18560.1;Cluster-53620.2;Cluster-62430.4;Cluster-65852.1;Cluster-69455.0;Cluster-63513.0;Cluster-58982.0;Cluster-53620.1;Cluster-19607.6;Cluster-13637.0;Cluster-4499.5;Cluster-40809.0;Cluster-59129.0;Cluster-19607.7;Cluster-4499.6;Cluster-52616.0;Cluster-25561.0;Cluster-57929.1;Cluster-19607.1;Cluster-55097.1;Cluster-66071.8;Cluster-57929.0;Cluster-57167.0;Cluster-32929.0;C…	K00487+K00487+K13065+K13065+K00588+K13081+K00487+K09754+K13065+K00660+K08695+K22845+K13065+K22845+K00660+K22845+K05280+K13082+K00660+K00660+K01859+K01859+K00660+K01859+K13065+K05278+K00660+K13065+K05278+K13065+K00660+K13065+K05280+K01859+K00660+K22845+K00588+K00660+K13065+K13065+K13065+K13082+K00660+K01859+K00660+K13065+K22845+K00660+K13065+K13065+K22845+K00660+K22845+K22845+K01859+K13082+K00588+…	76	https:\\www.genome.jp\dbget-bin\www_bget?map00941
ko00999	Biosynthesis of various plant secondary metabolites	5/198	13/328	0.97243	1	MWS20194;mws1375;pme1210;Lmmn001643;mws1077	C00423+C05324+C00073+C01772+C01527	5	110/6213	291/26854	1.18627e-08	1.69637e-06	Cluster-27144.2;Cluster-29143.11;Cluster-29143.6;Cluster-33651.0;Cluster-38642.0;Cluster-38837.1;Cluster-51123.4;Cluster-55793.5;Cluster-66964.0;Cluster-68235.0;Cluster-69487.2;Cluster-69799.13;Cluster-29143.0;Cluster-51123.11;Cluster-34594.0;Cluster-67974.1;Cluster-51123.3;Cluster-36408.0;Cluster-62629.0;Cluster-37895.0;Cluster-22139.1;Cluster-59569.0;Cluster-49842.0;Cluster-59569.2;Cluster-3883…	K01188+K00789+K00789+K01188+K23260+K23260+K01188+K05349+K05350+K01188+K23260+K01188+K00789+K01188+K23260+K23260+K01188+K23260+K01188+K01188+K23260+K23260+K01188+K23260+K23260+K23260+K05953+K05349+K01188+K00789+K23260+K01188+K23279+K22374+K23260+K23260+K23260+K05349+K22374+K23260+K05349+K13832+K00789+K23260+K05349+K23260+K01188+K23260+K01188+K22374+K22374+K23260+K01188+K00789+K01188+K00789+K23260+…	110	https:\\www.genome.jp\dbget-bin\www_bget?map00999
ko00945	Stilbenoid, diarylheptanoid and gingerol biosynthesis	1/198	1/328	0.603659	1	pmb3074	C12208	1	48/6213	97/26854	1.30205e-08	1.86193e-06	Cluster-18560.0;Cluster-18560.1;Cluster-34633.1;Cluster-34633.2;Cluster-34633.3;Cluster-38502.4;Cluster-38502.6;Cluster-38502.8;Cluster-47570.10;Cluster-53620.2;Cluster-62430.4;Cluster-65313.7;Cluster-65852.1;Cluster-66218.1;Cluster-47570.0;Cluster-63513.0;Cluster-58982.0;Cluster-53620.1;Cluster-66218.0;Cluster-34633.10;Cluster-40809.0;Cluster-65313.10;Cluster-32929.0;Cluster-65313.3;Cluster-1215…	K00487+K00487+K16040+K16040+K16040+K16040+K16040+K16040+K16040+K13065+K13065+K16040+K00588+K16040+K16040+K00487+K09754+K13065+K16040+K16040+K13065+K16040+K13065+K16040+K13065+K13065+K13065+K00588+K13065+K13065+K13065+K13065+K16040+K13065+K16040+K13065+K16040+K00588+K00588+K00588+K16040+K13065+K00588+K00588+K00487+K16040+K13065+K16040	48	https:\\www.genome.jp\dbget-bin\www_bget?map00945
ko00908	Zeatin biosynthesis	4/198	7/328	0.719102	1	pmb0981;MWSHC2054;pmb2922;mws1050	C00020+C00147+C00029+C00979	4	47/6213	99/26854	9.36445e-08	1.33912e-05	Cluster-35181.0;Cluster-36281.0;Cluster-47480.3;Cluster-57546.0;Cluster-64011.10;Cluster-57877.0;Cluster-67413.5;Cluster-67413.10;Cluster-62727.1;Cluster-64011.9;Cluster-32179.0;Cluster-48561.0;Cluster-37140.2;Cluster-64011.7;Cluster-65915.0;Cluster-67413.12;Cluster-67413.14;Cluster-62727.0;Cluster-64011.0;Cluster-48561.1;Cluster-67413.8;Cluster-66700.3;Cluster-39797.0;Cluster-40523.2;Cluster-572…	K23452+K23452+K10717+K23452+K23452+K00279+K23452+K23452+K13496+K23452+K23452+K13495+K00279+K23452+K00279+K23452+K23452+K13496+K23452+K13495+K23452+K00791+K13495+K23452+K10760+K10717+K13496+K00279+K23452+K13496+K13496+K10717+K23452+K00279+K00791+K13496+K23452+K23452+K10760+K23452+K23452+K13496+K10760+K00279+K23452+K00279+K23452	47	https:\\www.genome.jp\dbget-bin\www_bget?map00908
ko04075	Plant hormone signal transduction	2/198	3/328	0.653717	1	pme1654;Lmgn001670	C08491+C00805	2	375/6213	1279/26854	9.62498e-08	1.37637e-05	Cluster-15906.6;Cluster-15906.7;Cluster-32445.0;Cluster-42171.3;Cluster-51372.0;Cluster-56761.0;Cluster-63122.4;Cluster-69735.1;Cluster-69735.3;Cluster-69828.13;Cluster-64717.1;Cluster-66902.2;Cluster-63594.2;Cluster-65611.0;Cluster-69828.16;Cluster-54981.2;Cluster-69735.7;Cluster-65753.6;Cluster-67128.0;Cluster-69828.11;Cluster-18060.0;Cluster-51424.3;Cluster-11075.2;Cluster-64717.0;Cluster-6066…	K13464+K13464+K14500+K14494+K14494+K14504+K13464+K14504+K14504+K14496+K14486+K14504+K14493+K14491+K14496+K14514+K14504+K14485+K13422+K14496+K14488+K14503+K13422+K14486+K13464+K14493+K14495+K14487+K14504+K14504+K14504+K14485+K14504+K13415+K14488+K14494+K14431+K14491+K14504+K14488+K14493+K14498+K13464+K14497+K14484+K14492+K13946+K14504+K14432+K13415+K13416+K13464+K14504+K14497+K13413+K14495+K14494+…	375	https:\\www.genome.jp\dbget-bin\www_bget?map04075
ko00600	Sphingolipid metabolism	3/198	5/328	0.68996	1	ML10195036;Wcfp008029;Wcdp005073	C02934+C00836+C12144	3	98/6213	276/26854	2.04636e-06	0.000292629	Cluster-15459.4;Cluster-45749.0;Cluster-53093.0;Cluster-56483.0;Cluster-62828.9;Cluster-65365.0;Cluster-68775.28;Cluster-68775.30;Cluster-34242.1;Cluster-45935.0;Cluster-49769.4;Cluster-65762.8;Cluster-44623.8;Cluster-34242.0;Cluster-53093.1;Cluster-49769.2;Cluster-63702.0;Cluster-34866.0;Cluster-57166.7;Cluster-56928.0;Cluster-40172.1;Cluster-54757.7;Cluster-56928.2;Cluster-68775.29;Cluster-5290…	K12309+K04713+K04713+K17108+K04713+K04713+K12309+K12309+K04713+K04713+K04713+K12309+K04708+K04713+K04713+K04713+K12382+K04713+K00654+K04713+K12382+K12309+K04713+K12309+K12309+K12309+K12309+K04713+K04713+K12309+K04713+K12309+K12309+K00654+K17108+K04713+K00654+K04713+K12309+K00654+K23451+K12382+K04708+K12309+K04713+K12382+K12309+K01634+K12309+K00654+K12349+K12309+K12309+K04713+K04713+K04718+K04713+…	98	https:\\www.genome.jp\dbget-bin\www_bget?map00600
ko00943	Isoflavonoid biosynthesis	2/198	3/328	0.653717	1	MWSHY0017;mws1172	C00509+C10538	2	28/6213	54/26854	4.21333e-06	0.000602506	Cluster-67214.2;Cluster-67214.1;Cluster-42875.0;Cluster-49510.1;Cluster-49510.0;Cluster-41493.0;Cluster-52739.1;Cluster-15276.0;Cluster-28303.0;Cluster-50202.0;Cluster-34602.0;Cluster-71150.1;Cluster-71282.0;Cluster-52103.1;Cluster-67214.3;Cluster-65701.1;Cluster-12678.0;Cluster-62057.1;Cluster-2318.0;Cluster-4410.1;Cluster-6463.0;Cluster-71282.1;Cluster-4410.0;Cluster-12509.0;Cluster-71282.3;Clu…	K13258+K13258+K13260+K25075+K25075+K13260+K13264+K25075+K13260+K13264+K13258+K13264+K25075+K13260+K13258+K13258+K13258+K25075+K13260+K13264+K13264+K25075+K13264+K25075+K25075+K13258+K13258+K13258	28	https:\\www.genome.jp\dbget-bin\www_bget?map00943
ko00040	Pentose and glucuronate interconversions	4/198	8/328	0.834821	1	MWSmce676;mws1189;pmb2922;pma6455	C00216+C00333+C00029+C00199	4	150/6213	472/26854	9.00464e-06	0.00128766	Cluster-41187.0;Cluster-41783.3;Cluster-42235.0;Cluster-48993.0;Cluster-49630.1;Cluster-51134.0;Cluster-52037.2;Cluster-53778.0;Cluster-62127.2;Cluster-70673.0;Cluster-36207.0;Cluster-6637.0;Cluster-48084.1;Cluster-64110.0;Cluster-64774.0;Cluster-49630.0;Cluster-46221.1;Cluster-35523.0;Cluster-65728.2;Cluster-36838.0;Cluster-6598.0;Cluster-50109.0;Cluster-64774.1;Cluster-58471.0;Cluster-372.2;Clu…	K01051+K01051+K01051+K00012+K01051+K00002+K01051+K01051+K01051+K01051+K01184+K01728+K01184+K01051+K01728+K01051+K16190+K01728+K01051+K00008+K00002+K01184+K01728+K01184+K01051+K01051+K01051+K00002+K01051+K01184+K01051+K01051+K00002+K01051+K01051+K01184+K01051+K01051+K01051+K01051+K01051+K01051+K01184+K01051+K00012+K01184+K01051+K01051+K01184+K01184+K01184+K01051+K00012+K01728+K01184+K01051+K01184+…	150	https:\\www.genome.jp\dbget-bin\www_bget?map00040
ko00500	Starch and sucrose metabolism	3/198	9/328	0.977824	1	Zmyn000083;pmb2922;mws0264	C01231+C00029+C01083	3	294/6213	1044/26854	6.9187e-05	0.00989373	Cluster-26065.1;Cluster-26065.5;Cluster-27144.2;Cluster-33651.0;Cluster-36640.4;Cluster-42074.5;Cluster-42539.0;Cluster-42863.0;Cluster-44491.0;Cluster-44491.11;Cluster-51123.4;Cluster-54491.3;Cluster-55793.5;Cluster-64773.2;Cluster-66964.0;Cluster-67938.4;Cluster-68235.0;Cluster-69799.13;Cluster-61882.1;Cluster-38255.3;Cluster-51123.11;Cluster-43094.0;Cluster-69386.0;Cluster-41126.0;Cluster-5112…	K00695+K00695+K01188+K01188+K19891+K00695+K01193+K01176+K01179+K01179+K01188+K00847+K05349+K00847+K05350+K16055+K01188+K01188+K00847+K19891+K01188+K01193+K01179+K01179+K01188+K19891+K00847+K01188+K00695+K01179+K01188+K00847+K01179+K16055+K01188+K01087+K01179+K01179+K19891+K01179+K19891+K01087+K01194+K05349+K01188+K01188+K01179+K19892+K00844+K01176+K00696+K19893+K16055+K19891+K01087+K00695+K01193+…	294	https:\\www.genome.jp\dbget-bin\www_bget?map00500
ko00073	Cutin, suberine and wax biosynthesis	3/198	4/328	0.481029	1	MWSslk132;Zmgn005057;mws1355	C19615+C19418+C18218	3	41/6213	102/26854	8.80734e-05	0.0125945	Cluster-36077.0;Cluster-62602.0;Cluster-34170.0;Cluster-70906.0;Cluster-71440.1;Cluster-31105.0;Cluster-31105.1;Cluster-45928.2;Cluster-70607.0;Cluster-49751.2;Cluster-31354.0;Cluster-3526.5;Cluster-71440.0;Cluster-69187.0;Cluster-42747.0;Cluster-33648.0;Cluster-39861.1;Cluster-71261.2;Cluster-4157.1;Cluster-57481.0;Cluster-20334.0;Cluster-50420.0;Cluster-66945.0;Cluster-33245.0;Cluster-27071.0;C…	K20769+K15404+K20769+K20495+K20495+K15400+K15400+K17991+K15406+K15402+K15402+K15402+K20495+K21995+K15402+K15402+K20769+K13356+K15401+K15404+K20769+K15404+K17991+K15400+K15402+K20769+K15402+K15401+K17991+K13356+K20769+K15400+K20769+K15400+K15405+K15398+K20769+K15400+K15398+K15400+K17991	41	https:\\www.genome.jp\dbget-bin\www_bget?map00073
ko00996	Biosynthesis of various alkaloids	4/198	7/328	0.719102	1	MWS20194;mws0458;Lmgn001670;NK10246260	C00423+C00755+C00805+C16716	4	8/6213	10/26854	0.00023262	0.0332646	Cluster-61236.2;Cluster-54472.2;Cluster-21123.0;Cluster-69460.2;Cluster-69460.0;Cluster-69460.1;Cluster-69460.4;Cluster-54472.8	K25489+K25489+K25489+K25060+K25060+K25060+K25060+K25489	8	https:\\www.genome.jp\dbget-bin\www_bget?map00996
ko00910	Nitrogen metabolism	1/198	2/328	0.843645	1	pme0193	C00064	1	58/6213	174/26854	0.00136241	0.194825	Cluster-36597.0;Cluster-52562.3;Cluster-64163.1;Cluster-64787.0;Cluster-70243.3;Cluster-19645.0;Cluster-70243.0;Cluster-23585.1;Cluster-57853.0;Cluster-23585.2;Cluster-60918.5;Cluster-24221.0;Cluster-62225.1;Cluster-62010.4;Cluster-62010.6;Cluster-25230.0;Cluster-55217.6;Cluster-62797.11;Cluster-36051.0;Cluster-62010.2;Cluster-62797.0;Cluster-60918.6;Cluster-62797.4;Cluster-35798.0;Cluster-70243.…	K01673+K01915+K00261+K10534+K01915+K01915+K01915+K02575+K00264+K02575+K00366+K01915+K01455+K02575+K02575+K01673+K01674+K00264+K01915+K02575+K00264+K00366+K00264+K00262+K01915+K15371+K02575+K00264+K01915+K00366+K15371+K00264+K02575+K02575+K01673+K00264+K01674+K00264+K01673+K01674+K02575+K01673+K00264+K01674+K00261+K01915+K15371+K00366+K01915+K01673+K01915+K00284+K01674+K01915+K01674+K01915+K02575+…	58	https:\\www.genome.jp\dbget-bin\www_bget?map00910
ko00480	Glutathione metabolism	3/198	9/328	0.977824	1	pme2527;pme1086;mws0017	C00077+C00051+C00315	3	91/6213	298/26854	0.00189096	0.270407	Cluster-42893.0;Cluster-45417.0;Cluster-54974.0;Cluster-69389.0;Cluster-58142.0;Cluster-67877.2;Cluster-47485.0;Cluster-66733.5;Cluster-58142.3;Cluster-70988.0;Cluster-41374.3;Cluster-66733.6;Cluster-66733.4;Cluster-19920.5;Cluster-70092.7;Cluster-58142.4;Cluster-65780.15;Cluster-56787.1;Cluster-58309.2;Cluster-66757.2;Cluster-58309.3;Cluster-50151.0;Cluster-56787.2;Cluster-40711.1;Cluster-53090.…	K00799+K00797+K00799+K18592+K00033+K00799+K00799+K00799+K00033+K00799+K00434+K00799+K00799+K00799+K00036+K00033+K00434+K00799+K00031+K00383+K00031+K00799+K00799+K01256+K00799+K00031+K00031+K00799+K00799+K00799+K00799+K00434+K01255+K00799+K00434+K00434+K00799+K00434+K00036+K00797+K00799+K00033+K01255+K00799+K00799+K00799+K00799+K00434+K00799+K00434+K00799+K00031+K01255+K00799+K01255+K00799+K00383+…	91	https:\\www.genome.jp\dbget-bin\www_bget?map00480
ko00290	Valine, leucine and isoleucine biosynthesis	4/198	11/328	0.974445	1	Lmbn001609;Lmbn001676;Lmbn001288;mws0823	C06006+C14463+C06010+C00141	4	19/6213	47/26854	0.00609254	0.871234	Cluster-64053.2;Cluster-64053.5;Cluster-64053.6;Cluster-64053.0;Cluster-64053.7;Cluster-64053.1;Cluster-18008.0;Cluster-34942.0;Cluster-65339.0;Cluster-65339.2;Cluster-66149.0;Cluster-65339.3;Cluster-69258.0;Cluster-64053.3;Cluster-58425.2;Cluster-58425.4;Cluster-64053.4;Cluster-17050.0;Cluster-65339.1	K00053+K00053+K00053+K00053+K00053+K00053+K01652+K00826+K01704+K01704+K01653+K01704+K00826+K00053+K00052+K00052+K00053+K01649+K01704	19	https:\\www.genome.jp\dbget-bin\www_bget?map00290
ko00020	Citrate cycle (TCA cycle)	3/198	7/328	0.909594	1	mws0281;pme2550;mws0275	C00158+C00417+C00149	3	112/6213	399/26854	0.012065	1	Cluster-69089.0;Cluster-64272.0;Cluster-29292.0;Cluster-67506.0;Cluster-60303.2;Cluster-52890.4;Cluster-65199.5;Cluster-62049.2;Cluster-70898.0;Cluster-58309.2;Cluster-70265.1;Cluster-44290.1;Cluster-10895.0;Cluster-58309.3;Cluster-38968.0;Cluster-62049.3;Cluster-64631.0;Cluster-70898.2;Cluster-60030.4;Cluster-52813.1;Cluster-10853.11;Cluster-69089.5;Cluster-69711.7;Cluster-65429.1;Cluster-69089.…	K01610+K01648+K01648+K01647+K01647+K00162+K00382+K00627+K00026+K00031+K00234+K00026+K00161+K00031+K00161+K00627+K01648+K00026+K01900+K00031+K01648+K01610+K00031+K00162+K01610+K01610+K01648+K01681+K01610+K01681+K01610+K00025+K01681+K01681+K01647+K01648+K00236+K00162+K01648+K00030+K01610+K01610+K00031+K01899+K00162+K01610+K01610+K01648+K00382+K01647+K00162+K01610+K00162+K00627+K00025+K01647+K01610+…	112	https:\\www.genome.jp\dbget-bin\www_bget?map00020
ko00250	Alanine, aspartate and glutamate metabolism	5/198	10/328	0.843449	1	mws0281;mws0001;pme2559;pme0193;MWS0994	C00158+C00152+C01042+C00064+C00438	5	82/6213	287/26854	0.0184699	1	Cluster-35623.1;Cluster-52562.3;Cluster-64163.1;Cluster-70243.3;Cluster-52087.16;Cluster-56829.0;Cluster-25861.6;Cluster-50436.0;Cluster-63682.0;Cluster-19645.0;Cluster-70243.0;Cluster-57853.0;Cluster-24221.0;Cluster-46376.0;Cluster-47539.0;Cluster-62861.0;Cluster-67017.0;Cluster-71068.9;Cluster-68930.3;Cluster-56457.1;Cluster-61581.2;Cluster-62797.11;Cluster-36051.0;Cluster-61469.4;Cluster-23891…	K01940+K01915+K00261+K01915+K00814+K01956+K00827+K14272+K01580+K01915+K01915+K00264+K01915+K01953+K00278+K17761+K01953+K00830+K16871+K13051+K00820+K00264+K01915+K14454+K01953+K00264+K13051+K13051+K00264+K00764+K00262+K01915+K17761+K15371+K13524+K00264+K01580+K01915+K15371+K00264+K00820+K00264+K00814+K01955+K00820+K00264+K01956+K13566+K00764+K00827+K14454+K00264+K01756+K01580+K14455+K00764+K01953+…	82	https:\\www.genome.jp\dbget-bin\www_bget?map00250
ko00592	alpha-Linolenic acid metabolism	6/198	6/328	0.0469365	1	Zmzn003953;mws0367;Zmyn004676;pme1654;pme0220;Zmyn004732	C04785+C06427+C16346+C08491+C11512+C16342	6	69/6213	238/26854	0.0209251	1	Cluster-36584.0;Cluster-5691.0;Cluster-66254.0;Cluster-66395.1;Cluster-70597.0;Cluster-9239.0;Cluster-68755.0;Cluster-7196.2;Cluster-37226.0;Cluster-65389.0;Cluster-39738.0;Cluster-66395.0;Cluster-46879.1;Cluster-65389.2;Cluster-40740.0;Cluster-50695.0;Cluster-56734.2;Cluster-35380.1;Cluster-7196.7;Cluster-61126.5;Cluster-16318.0;Cluster-64167.6;Cluster-38147.0;Cluster-23229.0;Cluster-51783.0;Clu…	K00454+K05894+K10526+K05894+K16818+K01723+K00224+K05894+K01723+K10525+K00232+K05894+K01723+K10525+K05894+K16818+K16818+K01047+K05894+K00454+K01047+K00232+K14674+K16818+K16818+K00454+K05894+K00454+K16818+K14674+K10526+K18857+K16818+K00232+K16818+K00454+K07513+K05894+K07513+K00232+K05894+K05894+K07513+K16818+K05894+K22389+K07513+K22389+K00454+K07513+K22389+K00454+K10527+K00232+K16818+K00454+K18857+…	69	https:\\www.genome.jp\dbget-bin\www_bget?map00592
ko00780	Biotin metabolism	2/198	2/328	0.363672	1	pme0026;Zmjn001813	C00047+C02656	2	25/6213	74/26854	0.0241419	1	Cluster-33065.0;Cluster-30683.0;Cluster-5809.32;Cluster-28334.18;Cluster-5809.36;Cluster-25953.0;Cluster-46018.0;Cluster-61613.1;Cluster-38378.0;Cluster-63106.66;Cluster-11974.0;Cluster-24164.15;Cluster-67766.1;Cluster-69214.1;Cluster-5809.28;Cluster-239.0;Cluster-5809.31;Cluster-67766.6;Cluster-5809.30;Cluster-45675.2;Cluster-5809.35;Cluster-54687.0;Cluster-24164.14;Cluster-40710.0;Cluster-5809.…	K00059+K19562+K01942+K09458+K01942+K00059+K00059+K09458+K00652+K09458+K00059+K00652+K00208+K00059+K01942+K00059+K01942+K00208+K01942+K01012+K01942+K00059+K00652+K01012+K01942	25	https:\\www.genome.jp\dbget-bin\www_bget?map00780
ko00460	Cyanoamino acid metabolism	1/198	7/328	0.99861	1	mws0001	C00152	1	76/6213	267/26854	0.0245453	1	Cluster-12790.0;Cluster-27144.2;Cluster-33651.0;Cluster-42056.2;Cluster-51123.4;Cluster-55793.5;Cluster-66964.0;Cluster-68235.0;Cluster-69389.0;Cluster-69799.13;Cluster-51123.11;Cluster-51123.3;Cluster-62629.0;Cluster-37895.0;Cluster-42056.4;Cluster-49842.0;Cluster-55793.2;Cluster-42838.0;Cluster-62225.1;Cluster-51123.0;Cluster-41591.0;Cluster-56457.1;Cluster-55793.1;Cluster-5268.2;Cluster-5268.5…	K20802+K01188+K01188+K00600+K01188+K05349+K05350+K01188+K18592+K01188+K01188+K01188+K01188+K01188+K00600+K01188+K05349+K01188+K01455+K01188+K00600+K13051+K05349+K05349+K05349+K00600+K13051+K01188+K01188+K13051+K16266+K20802+K01188+K01188+K01188+K01188+K05350+K00600+K05349+K05350+K01188+K00600+K00600+K01188+K00600+K01188+K05349+K01188+K01188+K01188+K01188+K05350+K05349+K05349+K00600+K05349+K01188+…	76	https:\\www.genome.jp\dbget-bin\www_bget?map00460
ko01230	Biosynthesis of amino acids	19/198	42/328	0.989091	1	mws0254;mws0281;mws1346;pme2527;pme0057;pme0075;mws0001;pme0026;pme0193;Zmyn000155;pme0008;pme1286;Lmbn001609;Zmgn001039;mws1050;pme1210;Lmbn001288;mws0823;pma6455	C00135+C00158+C00956+C00077+C00155+C00624+C00152+C00047+C00064+C00437+C00327+C00021+C06006+C03539+C00979+C00073+C06010+C00141+C00199	19	305/6213	1200/26854	0.0308922	1	Cluster-19964.11;Cluster-19964.5;Cluster-19964.6;Cluster-28259.0;Cluster-29143.11;Cluster-29143.6;Cluster-33041.1;Cluster-35623.1;Cluster-42056.2;Cluster-52562.3;Cluster-55036.0;Cluster-62191.3;Cluster-62820.4;Cluster-64053.2;Cluster-64053.5;Cluster-64053.6;Cluster-66261.4;Cluster-67650.0;Cluster-68100.1;Cluster-29143.0;Cluster-70243.3;Cluster-68100.0;Cluster-52087.16;Cluster-64053.0;Cluster-6405…	K00549+K00549+K00549+K00549+K00789+K00789+K00615+K01940+K00600+K01915+K01626+K00058+K05359+K00053+K00053+K00053+K01739+K01689+K01623+K00789+K01915+K01623+K00814+K00053+K00053+K00053+K00549+K00616+K01850+K00616+K00600+K14272+K00611+K14682+K05359+K01626+K01623+K00549+K01915+K00850+K05359+K01647+K10206+K01915+K00264+K01647+K00850+K01735+K01834+K01915+K01953+K01803+K01652+K00134+K15227+K00058+K00615+…	305	https:\\www.genome.jp\dbget-bin\www_bget?map01230
ko00944	Flavone and flavonol biosynthesis	8/198	9/328	0.070774	1	mws1068;pme2954;mws0059;mws0917;MWSHY0104;MWSHY0162;MWSHY0046;mws0047	C05903+C00389+C05625+C01265+C03951+C12667+C05623+C12627	8	14/6213	37/26854	0.0316959	1	Cluster-44641.2;Cluster-66706.1;Cluster-43808.0;Cluster-66706.0;Cluster-52616.0;Cluster-52739.1;Cluster-22814.0;Cluster-50202.0;Cluster-42682.0;Cluster-71150.1;Cluster-4410.1;Cluster-6463.0;Cluster-4410.0;Cluster-30761.0	K22771+K22771+K22771+K22771+K05280+K13264+K05280+K13264+K22771+K13264+K13264+K13264+K13264+K13083	14	https:\\www.genome.jp\dbget-bin\www_bget?map00944
ko00130	Ubiquinone and other terpenoid-quinone biosynthesis	1/198	2/328	0.843645	1	MWS20194	C00423	1	60/6213	209/26854	0.0355352	1	Cluster-17946.0;Cluster-18560.0;Cluster-18560.1;Cluster-36742.1;Cluster-45423.1;Cluster-45423.2;Cluster-65382.1;Cluster-63513.0;Cluster-39284.0;Cluster-6532.0;Cluster-55364.4;Cluster-45499.0;Cluster-39284.1;Cluster-46172.0;Cluster-65382.0;Cluster-63936.3;Cluster-12271.0;Cluster-63936.0;Cluster-65382.3;Cluster-30090.0;Cluster-69727.0;Cluster-64659.0;Cluster-8128.0;Cluster-39284.5;Cluster-50967.1;C…	K05928+K00487+K00487+K00815+K03809+K03809+K01904+K00487+K12502+K01904+K01904+K01904+K12502+K00815+K01904+K01904+K12502+K01904+K01904+K19222+K00815+K01904+K14759+K12502+K01904+K01904+K01904+K12502+K00457+K12502+K12501+K01904+K01904+K02552+K12502+K01904+K06126+K00815+K01904+K01661+K01904+K01904+K06126+K23095+K00487+K02552+K00815+K01904+K01661+K12501+K01904+K01661+K01904+K01904+K00815+K06126+K01904+…	60	https:\\www.genome.jp\dbget-bin\www_bget?map00130
ko02010	ABC transporters	22/198	44/328	0.952129	1	mws0254;pme2527;pme3961;pme1194;MWS0442;mws1333;pme0026;pme0193;pme1184;mws0668;mws0214;pmf0138;pmb0484;pme1119;pme1086;mws1189;pme3732;mws0017;pme2125;pme1178;mws0264;Lmsp003511	C00135+C00077+C00559+C00881+C01835+C05402+C00047+C00064+C00330+C01762+C00794+C00159+C00114+C00294+C00051+C00333+C00475+C00315+C00492+C00387+C01083+C00255	22	98/6213	363/26854	0.0469589	1	Cluster-36243.1;Cluster-43599.0;Cluster-42755.11;Cluster-16068.7;Cluster-62599.6;Cluster-42755.14;Cluster-16068.12;Cluster-42755.17;Cluster-63100.0;Cluster-40459.0;Cluster-40600.1;Cluster-52554.0;Cluster-16068.8;Cluster-43003.2;Cluster-69617.2;Cluster-42755.3;Cluster-51427.2;Cluster-53560.3;Cluster-16068.14;Cluster-49631.0;Cluster-62599.15;Cluster-38089.0;Cluster-62599.1;Cluster-68897.0;Cluster-6…	K05681+K05665+K08711+K05665+K08711+K08711+K05665+K08711+K05666+K05665+K05643+K05681+K05666+K05666+K05681+K08711+K05658+K05658+K05666+K05681+K05681+K05658+K08711+K05681+K05681+K05665+K08711+K05665+K08711+K05681+K08711+K08711+K05666+K05681+K05643+K05666+K08711+K05681+K05666+K05643+K05658+K08711+K05658+K05681+K05666+K05681+K05643+K08711+K05643+K05643+K08711+K05681+K05681+K05657+K08711+K08711+K08711+…	98	https:\\www.genome.jp\dbget-bin\www_bget?map02010
ko00660	C5-Branched dibasic acid metabolism	4/198	9/328	0.907724	1	pme2550;pmb2826;pme3009;Lmbn001288	C00417+C02614+C02341+C06010	4	8/6213	19/26854	0.0518603	1	Cluster-18008.0;Cluster-65339.0;Cluster-65339.2;Cluster-66149.0;Cluster-65339.3;Cluster-58425.2;Cluster-58425.4;Cluster-65339.1	K01652+K01704+K01704+K01653+K01704+K00052+K00052+K01704	8	https:\\www.genome.jp\dbget-bin\www_bget?map00660
ko01210	2-Oxocarboxylic acid metabolism	13/198	26/328	0.908029	1	mws0281;mws1346;pme2527;pme2550;pme0075;pme0026;Zmyn000155;Lmbn001609;Lmgn002184;Lmbn001676;pme1210;Lmbn001288;mws0823	C00158+C00956+C00077+C00417+C00624+C00047+C00437+C06006+C16588+C14463+C00073+C06010+C00141	13	68/6213	247/26854	0.060337	1	Cluster-64053.2;Cluster-64053.5;Cluster-64053.6;Cluster-52087.16;Cluster-64053.0;Cluster-64053.7;Cluster-64053.1;Cluster-50436.0;Cluster-70956.0;Cluster-67506.0;Cluster-60303.2;Cluster-18008.0;Cluster-34942.0;Cluster-58309.2;Cluster-58309.3;Cluster-52813.1;Cluster-61469.4;Cluster-69711.7;Cluster-43700.2;Cluster-50379.1;Cluster-65339.0;Cluster-45157.0;Cluster-45157.4;Cluster-14557.0;Cluster-60303.…	K00053+K00053+K00053+K00814+K00053+K00053+K00053+K14272+K14682+K01647+K01647+K01652+K00826+K00031+K00031+K00031+K14454+K00031+K00928+K01681+K01704+K01681+K01681+K01681+K01647+K01704+K01653+K01704+K00030+K00031+K00826+K00814+K01647+K14677+K00928+K01647+K14454+K14455+K01681+K00030+K00053+K00031+K01647+K01681+K00052+K00030+K00620+K00030+K14454+K14454+K00030+K00030+K00052+K01647+K00928+K00030+K00030+…	68	https:\\www.genome.jp\dbget-bin\www_bget?map01210
ko00520	Amino sugar and nucleotide sugar metabolism	6/198	14/328	0.948811	1	MWSmce676;pmf0138;Lcsn000415;mws1189;pmb2922;Zmyn000110	C00216+C00159+C20934+C00333+C00029+C06156	6	229/6213	912/26854	0.081977	1	Cluster-17552.0;Cluster-32337.1;Cluster-32826.0;Cluster-33723.0;Cluster-45578.0;Cluster-48993.0;Cluster-51627.2;Cluster-54491.3;Cluster-56094.3;Cluster-58567.1;Cluster-58863.0;Cluster-59719.0;Cluster-64773.2;Cluster-61882.1;Cluster-67972.1;Cluster-68668.0;Cluster-50899.1;Cluster-65197.0;Cluster-53914.5;Cluster-64773.4;Cluster-65197.6;Cluster-64773.7;Cluster-32337.0;Cluster-56772.4;Cluster-67972.5…	K01183+K15920+K01183+K13648+K08679+K00012+K08679+K00847+K13648+K01183+K01183+K20547+K00847+K00847+K08678+K01711+K10046+K01209+K13379+K00847+K01209+K00847+K15920+K12450+K08678+K16190+K00770+K01183+K08679+K00844+K13379+K02377+K20547+K08678+K12448+K20547+K00975+K00966+K01209+K01183+K15920+K00972+K00820+K20547+K00966+K01183+K01183+K15920+K00975+K13648+K15920+K01183+K00012+K01209+K12449+K01183+K01784+…	229	https:\\www.genome.jp\dbget-bin\www_bget?map00520
ko00740	Riboflavin metabolism	3/198	4/328	0.481029	1	MWS5083;Lmsp003511;pma6455	C00061+C00255+C00199	3	31/6213	106/26854	0.0863799	1	Cluster-69387.3;Cluster-69387.4;Cluster-60168.1;Cluster-29293.1;Cluster-35712.0;Cluster-15297.79;Cluster-70081.1;Cluster-60168.5;Cluster-35435.0;Cluster-26634.0;Cluster-54881.0;Cluster-69387.2;Cluster-64390.0;Cluster-69387.1;Cluster-58311.5;Cluster-2417.0;Cluster-23536.0;Cluster-30936.0;Cluster-6444.5;Cluster-43871.0;Cluster-40430.0;Cluster-33124.0;Cluster-68150.3;Cluster-60168.3;Cluster-6444.6;C…	K14379+K14379+K14652+K14652+K14379+K11752+K00794+K14652+K14652+K11752+K01513+K14379+K00793+K14379+K11752+K01513+K00878+K20884+K01513+K20884+K20860+K14652+K22949+K14652+K01513+K14652+K20884+K20884+K20884+K20884+K20884	31	https:\\www.genome.jp\dbget-bin\www_bget?map00740
ko00730	Thiamine metabolism	1/198	3/328	0.938609	1	pmb0530	C00003	1	29/6213	102/26854	0.125598	1	Cluster-42027.3;Cluster-61633.4;Cluster-42027.2;Cluster-70240.2;Cluster-33002.0;Cluster-5184.5;Cluster-70486.1;Cluster-61633.2;Cluster-42553.0;Cluster-70240.3;Cluster-42027.0;Cluster-52728.0;Cluster-5184.6;Cluster-70240.8;Cluster-52946.0;Cluster-42027.1;Cluster-23536.0;Cluster-61633.0;Cluster-15017.2;Cluster-70240.7;Cluster-5184.2;Cluster-38414.1;Cluster-52946.1;Cluster-70240.9;Cluster-29749.1;Cl…	K03147+K00939+K03147+K00939+K01662+K22911+K22911+K00939+K00939+K00939+K03147+K00949+K22911+K00939+K01662+K03147+K00878+K00939+K04487+K00939+K22911+K04487+K01662+K00939+K00939+K00939+K01662+K01662+K03146	29	https:\\www.genome.jp\dbget-bin\www_bget?map00730
ko00960	Tropane, piperidine and pyridine alkaloid biosynthesis	3/198	11/328	0.995148	1	pme0026;pme0490;mws1478	C00047+C00253+C00745	3	39/6213	142/26854	0.130766	1	Cluster-36742.1;Cluster-8343.0;Cluster-19607.6;Cluster-18989.0;Cluster-19607.7;Cluster-46172.0;Cluster-57929.1;Cluster-19607.1;Cluster-63134.4;Cluster-39434.2;Cluster-57929.0;Cluster-19607.10;Cluster-39434.0;Cluster-45920.14;Cluster-20949.0;Cluster-18989.1;Cluster-19607.8;Cluster-61469.4;Cluster-40326.0;Cluster-69727.0;Cluster-19607.2;Cluster-19607.11;Cluster-19607.9;Cluster-19607.3;Cluster-58416…	K00815+K08081+K00660+K08081+K00660+K00815+K00660+K00660+K00817+K15849+K00660+K00660+K15849+K08081+K08081+K08081+K00660+K14454+K08081+K00815+K00660+K00660+K00660+K00660+K08081+K08081+K00660+K00817+K00660+K14454+K14455+K08081+K00815+K14454+K14454+K00815+K00815+K00660+K00660	39	https:\\www.genome.jp\dbget-bin\www_bget?map00960
ko01040	Biosynthesis of unsaturated fatty acids	8/198	11/328	0.301403	1	mws0371;mws0367;mws1491;pmn001606;Lmyn011997;Zmpn003698;Lmbn006210;pmf0397	C06429+C06427+C01595+C16526+C08316+C16522+C03242+C06425	8	38/6213	140/26854	0.152385	1	Cluster-27900.2;Cluster-66821.5;Cluster-61228.2;Cluster-66821.4;Cluster-39738.0;Cluster-27900.1;Cluster-66821.1;Cluster-17613.14;Cluster-41347.0;Cluster-66821.2;Cluster-64167.6;Cluster-46161.1;Cluster-12715.0;Cluster-46161.0;Cluster-64167.2;Cluster-46161.5;Cluster-48375.0;Cluster-55795.0;Cluster-928.0;Cluster-6446.0;Cluster-63700.0;Cluster-66821.0;Cluster-46161.3;Cluster-7223.0;Cluster-7982.1;Clu…	K10251+K10256+K10251+K10256+K00232+K10251+K10256+K10703+K10251+K10256+K00232+K00507+K10256+K00507+K00232+K00507+K03921+K07513+K07513+K10246+K10256+K10256+K00507+K10256+K00507+K00507+K10251+K10256+K00232+K00507+K07513+K10258+K07513+K10703+K07513+K00232+K10703+K07513	38	https:\\www.genome.jp\dbget-bin\www_bget?map01040
ko00052	Galactose metabolism	7/198	17/328	0.971058	1	pmf0139;mws1333;mws0214;pmf0138;pmb2922;mws1080;pme2125	C00124+C05402+C00794+C00159+C00029+C01235+C00492	7	124/6213	496/26854	0.173365	1	Cluster-15459.4;Cluster-29584.0;Cluster-42539.0;Cluster-44254.4;Cluster-54365.0;Cluster-68775.28;Cluster-68775.30;Cluster-43094.0;Cluster-65762.8;Cluster-63824.2;Cluster-62303.1;Cluster-69936.0;Cluster-56548.3;Cluster-56548.1;Cluster-66143.3;Cluster-69527.0;Cluster-54757.7;Cluster-58203.0;Cluster-42683.0;Cluster-68775.29;Cluster-52907.6;Cluster-54757.9;Cluster-58203.4;Cluster-52907.0;Cluster-6431…	K12309+K18819+K01193+K06617+K06617+K12309+K12309+K01193+K12309+K18819+K00850+K01785+K00850+K00850+K00844+K00850+K12309+K01193+K00850+K12309+K12309+K12309+K01193+K12309+K01187+K12309+K18819+K12309+K00850+K12309+K01193+K12309+K01193+K01784+K00850+K06617+K12309+K18819+K12309+K18819+K01193+K01193+K12309+K12447+K00963+K12309+K12309+K06611+K01193+K01835+K00963+K12447+K12447+K00963+K01193+K01835+K06617+…	124	https:\\www.genome.jp\dbget-bin\www_bget?map00052
ko01250	Biosynthesis of nucleotide sugars	7/198	15/328	0.914937	1	MWSmce676;pmf0138;Lcsn000415;mws1189;pmb2922;Zmyn000110;pma6455	C00216+C00159+C20934+C00333+C00029+C06156+C00199	7	158/6213	647/26854	0.229479	1	Cluster-45578.0;Cluster-48993.0;Cluster-51627.2;Cluster-54491.3;Cluster-64773.2;Cluster-61882.1;Cluster-67972.1;Cluster-68668.0;Cluster-50899.1;Cluster-53914.5;Cluster-64773.4;Cluster-64773.7;Cluster-56772.4;Cluster-67972.5;Cluster-46221.1;Cluster-45532.0;Cluster-66143.3;Cluster-53914.3;Cluster-55394.0;Cluster-67972.2;Cluster-63054.0;Cluster-55103.0;Cluster-38490.0;Cluster-65047.0;Cluster-23645.0…	K08679+K00012+K08679+K00847+K00847+K00847+K08678+K01711+K10046+K13379+K00847+K00847+K12450+K08678+K16190+K08679+K00844+K13379+K02377+K08678+K12448+K00975+K06041+K00966+K00972+K00820+K00469+K00966+K00469+K00975+K00012+K12449+K01784+K00966+K12449+K08678+K13379+K12446+K00012+K00975+K00975+K12449+K08678+K08678+K12450+K12447+K00847+K00963+K01627+K00820+K00975+K16190+K01835+K00975+K00847+K01627+K00963+…	158	https:\\www.genome.jp\dbget-bin\www_bget?map01250
ko00240	Pyrimidine metabolism	10/198	16/328	0.539561	1	pme0264;mws0572;pme1194;pme1975;pme0151;pme0193;MWS0994;MWS2027;pme3732;mws0255	C00214+C02376+C00881+C00383+C00429+C00064+C00438+C00813+C00475+C00380	10	76/6213	306/26854	0.258436	1	Cluster-56829.0;Cluster-39855.5;Cluster-22565.0;Cluster-15838.0;Cluster-24608.0;Cluster-35948.1;Cluster-51606.0;Cluster-39196.3;Cluster-70776.5;Cluster-22565.1;Cluster-61292.0;Cluster-67020.9;Cluster-47368.2;Cluster-56878.1;Cluster-9912.0;Cluster-70082.7;Cluster-54728.0;Cluster-65827.0;Cluster-70082.5;Cluster-38054.0;Cluster-53198.0;Cluster-35948.0;Cluster-54881.0;Cluster-51606.1;Cluster-29060.4;…	K01956+K07023+K01510+K01510+K01431+K16904+K01489+K13800+K01081+K01510+K01240+K13800+K00943+K03787+K01520+K00940+K00857+K01510+K00940+K01081+K00940+K16904+K01513+K01489+K01081+K00857+K00857+K16904+K01464+K01081+K00940+K01510+K13998+K01513+K00940+K01955+K01956+K01510+K01513+K16329+K01510+K01937+K01937+K13421+K01937+K01937+K01520+K01081+K13800+K13998+K13800+K01510+K01956+K06287+K01520+K13800+K01937+…	76	https:\\www.genome.jp\dbget-bin\www_bget?map00240
ko00591	Linoleic acid metabolism	14/198	16/328	0.0174532	1	Lmbn005662;pmb2799;Lmbn005487;Rfmb091;Lmbn006152;mws1491;Lmbn005369;Lmbn005287;Zmjn004133;Lmbn006210;Lmbn003970;pmb2804;pmn001694;Lmbn004240	C14825+C14826+C14829+C14767+C04056+C01595+C14762+C07354+C14827+C03242+C14833+C04717+C14835+C14837	14	37/6213	145/26854	0.276131	1	Cluster-3255.11;Cluster-3255.7;Cluster-36584.0;Cluster-51451.0;Cluster-44566.0;Cluster-3255.8;Cluster-35380.1;Cluster-61126.5;Cluster-16318.0;Cluster-38147.0;Cluster-59153.1;Cluster-43244.0;Cluster-61126.2;Cluster-3255.4;Cluster-3255.9;Cluster-46674.0;Cluster-1921.0;Cluster-3255.2;Cluster-61126.4;Cluster-18347.7;Cluster-30942.0;Cluster-18347.9;Cluster-62835.0;Cluster-8377.0;Cluster-29187.37;Clust…	K15718+K15718+K00454+K15718+K15718+K15718+K01047+K00454+K01047+K14674+K00454+K15718+K00454+K15718+K15718+K14674+K17862+K15718+K00454+K15718+K15718+K15718+K15718+K17862+K15718+K15718+K15718+K15718+K15718+K15718+K00454+K00454+K15718+K00454+K00454+K15718+K15718	37	https:\\www.genome.jp\dbget-bin\www_bget?map00591
ko00710	Carbon fixation in photosynthetic organisms	4/198	10/328	0.950575	1	mws0275;Hmcn000192;pme3311;pma6455	C00149+C02076+C00354+C00199	4	114/6213	470/26854	0.297334	1	Cluster-33041.1;Cluster-68100.1;Cluster-69089.0;Cluster-68100.0;Cluster-52087.16;Cluster-12210.0;Cluster-50436.0;Cluster-68100.3;Cluster-48400.3;Cluster-2724.4;Cluster-61567.9;Cluster-49444.0;Cluster-70898.0;Cluster-44290.1;Cluster-2724.12;Cluster-39012.35;Cluster-62945.2;Cluster-46884.0;Cluster-33041.6;Cluster-26287.2;Cluster-70898.2;Cluster-59587.0;Cluster-65103.0;Cluster-69089.5;Cluster-61469.…	K00615+K01623+K01610+K01623+K00814+K05298+K14272+K01623+K01803+K00134+K00615+K00615+K00026+K00026+K00134+K01807+K01602+K00134+K00615+K00029+K00026+K00029+K01595+K01610+K14454+K01623+K01610+K01610+K01623+K01807+K01610+K01610+K00025+K00855+K00134+K01623+K01623+K01807+K05298+K01602+K00615+K01610+K01803+K01610+K05298+K01610+K01621+K00927+K01610+K00615+K00814+K01601+K01807+K01621+K01623+K05298+K01623+…	114	https:\\www.genome.jp\dbget-bin\www_bget?map00710
ko00053	Ascorbate and aldarate metabolism	6/198	11/328	0.765024	1	MWSmce676;Zmyn000108;mws1189;pmb2922;Zmpn000199;Lmbn000198	C00216+C00818+C00333+C00029+C00879+C03064	6	92/6213	378/26854	0.306833	1	Cluster-45578.0;Cluster-48993.0;Cluster-51134.0;Cluster-51627.2;Cluster-66607.1;Cluster-69692.1;Cluster-50899.1;Cluster-66607.0;Cluster-32182.6;Cluster-46221.1;Cluster-41374.3;Cluster-6598.0;Cluster-45532.0;Cluster-65079.1;Cluster-65780.15;Cluster-16450.0;Cluster-57671.0;Cluster-69692.2;Cluster-61072.0;Cluster-61072.1;Cluster-52246.0;Cluster-40539.0;Cluster-66862.0;Cluster-41374.1;Cluster-69835.4…	K08679+K00012+K00002+K08679+K14190+K00423+K10046+K14190+K00128+K16190+K00434+K00002+K08679+K00002+K00434+K00002+K00128+K00423+K00469+K00469+K00103+K00423+K00434+K00434+K00434+K00423+K00012+K00423+K00434+K00128+K14085+K00423+K00012+K12447+K00128+K00423+K00434+K00434+K00002+K16190+K00103+K10047+K16190+K12447+K12447+K00128+K00423+K14085+K00012+K00128+K00128+K08232+K12447+K14085+K00002+K00128+K00423+…	92	https:\\www.genome.jp\dbget-bin\www_bget?map00053
ko01240	Biosynthesis of cofactors	22/198	42/328	0.902759	1	mws1337;mws0281;pmb0981;pme1002;pmb0530;pmb1912;mws0133;pme0193;MWS5083;pme0490;pme1086;mws1189;pmb2922;pme1286;Zmjn001813;Lmgn002184;MWS0994;pmb0532;pme1210;Lmsp003511;mws0823;pma6455	C00864+C00158+C00020+C00483+C00003+C00234+C00153+C00064+C00061+C00253+C00051+C00333+C00029+C00021+C02656+C16588+C00438+C00130+C00073+C00255+C00141+C00199	22	305/6213	1286/26854	0.316872	1	Cluster-17946.0;Cluster-29143.11;Cluster-29143.6;Cluster-33065.0;Cluster-42056.2;Cluster-45423.1;Cluster-45423.2;Cluster-45578.0;Cluster-48993.0;Cluster-51134.0;Cluster-51627.2;Cluster-66607.1;Cluster-29143.0;Cluster-50899.1;Cluster-66607.0;Cluster-42027.3;Cluster-61633.4;Cluster-56829.0;Cluster-60168.1;Cluster-53974.14;Cluster-39284.0;Cluster-32182.6;Cluster-42056.4;Cluster-68510.0;Cluster-30683…	K05928+K00789+K00789+K00059+K00600+K03809+K03809+K08679+K00012+K00002+K08679+K14190+K00789+K10046+K14190+K03147+K00939+K01956+K14652+K01307+K12502+K00128+K00600+K02201+K19562+K03147+K12502+K18482+K18532+K00278+K00002+K08679+K00382+K00826+K00002+K12502+K00789+K00939+K18482+K00831+K13800+K00831+K00002+K09680+K01749+K00600+K14652+K03517+K00128+K00868+K00966+K19222+K13248+K00966+K02303+K22911+K00789+…	305	https:\\www.genome.jp\dbget-bin\www_bget?map01240
ko00966	Glucosinolate biosynthesis	2/198	8/328	0.992606	1	pme1210;mws0823	C00073+C00141	2	2/6213	5/26854	0.32792	1	Cluster-34942.0;Cluster-69258.0	K00826+K00826	2	https:\\www.genome.jp\dbget-bin\www_bget?map00966
ko00750	Vitamin B6 metabolism	2/198	4/328	0.826405	1	pme0193;pme2596	C00064+C00847	2	10/6213	37/26854	0.345969	1	Cluster-47835.0;Cluster-47835.1;Cluster-55967.0;Cluster-48449.0;Cluster-48449.1;Cluster-12184.0;Cluster-30585.1;Cluster-38455.0;Cluster-35794.0;Cluster-51566.0	K00831+K00831+K00868+K13248+K13248+K13248+K13248+K05275+K06215+K00831	10	https:\\www.genome.jp\dbget-bin\www_bget?map00750
ko00051	Fructose and mannose metabolism	3/198	6/328	0.827954	1	mws0214;pmf0138;MWS4285	C00794+C00159+C00186	3	87/6213	361/26854	0.350651	1	Cluster-54491.3;Cluster-64773.2;Cluster-68100.1;Cluster-61882.1;Cluster-68668.0;Cluster-68100.0;Cluster-64773.4;Cluster-28151.0;Cluster-64773.7;Cluster-68100.3;Cluster-62303.1;Cluster-56548.3;Cluster-46649.0;Cluster-48400.3;Cluster-36838.0;Cluster-56548.1;Cluster-66143.3;Cluster-69527.0;Cluster-55394.0;Cluster-36941.0;Cluster-42683.0;Cluster-69326.0;Cluster-65047.0;Cluster-55411.2;Cluster-69135.1…	K00847+K00847+K01623+K00847+K01711+K01623+K00847+K19355+K00847+K01623+K00850+K00850+K19355+K01803+K00008+K00850+K00844+K00850+K02377+K19355+K00850+K19355+K00966+K00966+K19355+K01623+K00850+K01623+K00850+K00966+K01623+K01623+K00847+K19355+K01803+K00847+K01805+K19355+K00847+K01805+K00009+K01711+K01623+K00847+K01623+K17742+K01805+K00850+K01711+K01624+K01805+K00847+K01805+K00847+K01803+K19355+K03841+…	87	https:\\www.genome.jp\dbget-bin\www_bget?map00051
ko00770	Pantothenate and CoA biosynthesis	6/198	11/328	0.765024	1	mws1337;pme0151;pme1261;mws1038;Lmbn001288;mws0823	C00864+C00429+C05944+C00831+C06010+C00141	6	50/6213	205/26854	0.36052	1	Cluster-64053.2;Cluster-64053.5;Cluster-64053.6;Cluster-64053.0;Cluster-64053.7;Cluster-32182.6;Cluster-61251.5;Cluster-64053.1;Cluster-68510.0;Cluster-24608.0;Cluster-18008.0;Cluster-34942.0;Cluster-26445.0;Cluster-57671.0;Cluster-61251.2;Cluster-57671.1;Cluster-54881.0;Cluster-61251.3;Cluster-66149.0;Cluster-70956.4;Cluster-6420.1;Cluster-61251.0;Cluster-69258.0;Cluster-2417.0;Cluster-70956.3;C…	K00053+K00053+K00053+K00053+K00053+K00128+K17839+K00053+K02201+K01431+K01652+K00826+K09680+K00128+K17839+K00128+K01513+K17839+K01653+K00128+K01464+K17839+K00826+K01513+K00128+K01918+K17839+K00128+K00128+K00128+K01598+K01513+K17839+K00053+K00606+K01922+K17839+K01513+K01598+K17839+K17839+K00053+K01922+K01598+K00128+K01922+K06133+K01918+K06133+K01922	50	https:\\www.genome.jp\dbget-bin\www_bget?map00770
ko00561	Glycerolipid metabolism	1/198	4/328	0.97601	1	pmb2922	C00029	1	99/6213	414/26854	0.371418	1	Cluster-51134.0;Cluster-60238.1;Cluster-64537.0;Cluster-32182.6;Cluster-53833.12;Cluster-39571.1;Cluster-39571.0;Cluster-56250.0;Cluster-6598.0;Cluster-63697.1;Cluster-65079.1;Cluster-59476.0;Cluster-53617.0;Cluster-16450.0;Cluster-54272.0;Cluster-40423.2;Cluster-57671.0;Cluster-60971.2;Cluster-70097.8;Cluster-70097.3;Cluster-55726.0;Cluster-57273.5;Cluster-40423.1;Cluster-23084.4;Cluster-56257.0…	K00002+K22848+K00679+K00128+K00901+K13513+K13513+K01054+K00002+K13513+K00002+K13513+K13508+K00002+K00679+K00679+K00128+K13513+K01054+K01054+K24189+K00901+K00679+K00655+K00679+K13513+K13519+K14674+K13513+K00679+K00128+K18693+K13513+K22849+K14085+K00655+K13508+K00128+K00901+K00002+K01054+K14674+K01054+K13508+K01054+K13513+K00128+K14085+K00128+K00128+K00655+K21362+K14085+K00002+K13513+K00128+K01054+…	99	https:\\www.genome.jp\dbget-bin\www_bget?map00561
ko00270	Cysteine and methionine metabolism	8/198	14/328	0.706094	1	pme0057;mws4052;mws1375;pme1086;pme1286;Zmgn001039;mws1050;pme1210	C00155+C01234+C05324+C00051+C00021+C03539+C00979+C00073	8	127/6213	536/26854	0.395169	1	Cluster-19964.11;Cluster-19964.5;Cluster-19964.6;Cluster-28259.0;Cluster-29143.11;Cluster-29143.6;Cluster-36742.1;Cluster-45417.0;Cluster-54578.2;Cluster-54578.6;Cluster-62191.3;Cluster-63596.0;Cluster-66261.4;Cluster-69019.3;Cluster-69019.4;Cluster-29143.0;Cluster-25861.6;Cluster-68098.4;Cluster-71419.28;Cluster-19964.3;Cluster-68098.3;Cluster-19964.13;Cluster-46172.0;Cluster-62191.0;Cluster-249…	K00549+K00549+K00549+K00549+K00789+K00789+K00815+K00797+K01251+K01251+K00058+K20772+K01739+K01611+K01611+K00789+K00827+K17398+K05933+K00549+K17398+K00549+K00815+K00058+K05953+K00826+K00789+K00831+K00831+K00026+K12524+K00640+K00026+K05933+K01251+K01244+K00549+K01739+K00058+K00026+K01739+K14454+K00789+K00815+K00016+K01611+K00928+K00549+K05933+K00025+K00789+K00797+K00641+K00789+K05953+K00549+K00558+…	127	https:\\www.genome.jp\dbget-bin\www_bget?map00270
ko00950	Isoquinoline alkaloid biosynthesis	2/198	4/328	0.826405	1	pme1002;Hmgn001653	C00483+C16700	2	34/6213	140/26854	0.405276	1	Cluster-36742.1;Cluster-70020.0;Cluster-68506.0;Cluster-46172.0;Cluster-39434.2;Cluster-60494.5;Cluster-30949.0;Cluster-39263.0;Cluster-39434.0;Cluster-27446.0;Cluster-61469.4;Cluster-69727.0;Cluster-55223.0;Cluster-12333.0;Cluster-60494.6;Cluster-32572.0;Cluster-50003.0;Cluster-27721.0;Cluster-60590.0;Cluster-9847.0;Cluster-10089.0;Cluster-26055.0;Cluster-7631.0;Cluster-13416.0;Cluster-4707.0;Cl…	K00815+K01593+K14975+K00815+K15849+K21311+K22097+K22097+K15849+K01593+K14454+K00815+K01593+K00422+K21311+K01593+K22097+K00505+K22097+K00307+K13383+K14976+K14454+K00274+K14455+K00505+K00505+K00815+K00505+K00422+K14454+K14454+K00815+K00815	34	https:\\www.genome.jp\dbget-bin\www_bget?map00950
ko00400	Phenylalanine, tyrosine and tryptophan biosynthesis	1/198	8/328	0.999467	1	pme3311	C00354	1	51/6213	214/26854	0.430619	1	Cluster-36742.1;Cluster-55036.0;Cluster-62820.4;Cluster-65355.2;Cluster-36583.0;Cluster-64019.6;Cluster-36583.1;Cluster-37512.0;Cluster-46172.0;Cluster-57665.5;Cluster-63134.4;Cluster-62820.3;Cluster-39434.2;Cluster-39434.0;Cluster-43055.0;Cluster-57665.2;Cluster-36711.0;Cluster-60200.1;Cluster-61469.4;Cluster-62120.1;Cluster-55219.4;Cluster-69727.0;Cluster-60818.0;Cluster-62820.1;Cluster-69868.0…	K00815+K01626+K05359+K01850+K05359+K01626+K05359+K01735+K00815+K15227+K00817+K05359+K15849+K15849+K01626+K15227+K01850+K00766+K14454+K13832+K01850+K00815+K01658+K05359+K06001+K05359+K01736+K01850+K00817+K15227+K01850+K01626+K01626+K00891+K14454+K14455+K00815+K00891+K01736+K14454+K14454+K00815+K00891+K15227+K00815+K01609+K01736+K01626+K01850+K00766+K15227	51	https:\\www.genome.jp\dbget-bin\www_bget?map00400
ko00564	Glycerophospholipid metabolism	1/198	7/328	0.99861	1	pmb0484	C00114	1	124/6213	527/26854	0.431435	1	Cluster-19730.0;Cluster-42006.6;Cluster-70597.0;Cluster-60755.0;Cluster-45878.0;Cluster-53833.12;Cluster-39571.1;Cluster-39571.0;Cluster-42006.4;Cluster-63697.1;Cluster-54999.3;Cluster-34349.0;Cluster-59476.0;Cluster-53617.0;Cluster-61595.2;Cluster-60971.2;Cluster-50695.0;Cluster-64568.3;Cluster-45807.0;Cluster-56734.2;Cluster-35380.1;Cluster-62946.4;Cluster-65356.0;Cluster-57273.5;Cluster-23084.…	K18696+K14156+K16818+K01114+K01126+K00901+K13513+K13513+K14156+K13513+K18696+K01126+K13513+K13508+K01126+K13513+K16818+K05929+K01115+K16818+K01047+K00006+K13535+K00901+K00655+K01047+K13513+K16860+K13519+K14156+K00993+K14674+K13513+K18693+K13513+K01126+K16818+K16818+K00655+K01126+K01517+K13508+K14156+K00901+K16818+K00006+K14156+K01114+K14674+K00981+K13508+K18696+K13513+K16818+K01126+K00006+K00894+…	124	https:\\www.genome.jp\dbget-bin\www_bget?map00564
ko01232	Nucleotide metabolism	17/198	21/328	0.0350736	1	pme0264;pmb0981;MWSHC2054;pme3961;pme1194;pme3184;pme0193;pme1184;mws0668;pme1119;pme0256;pme0033;pmb0532;pme3732;pme1109;pme1178;mws0255	C00214+C00020+C00147+C00559+C00881+C00360+C00064+C00330+C01762+C00294+C00385+C00262+C00130+C00475+C00242+C00387+C00380	17	98/6213	417/26854	0.448442	1	Cluster-68452.1;Cluster-61633.4;Cluster-39855.5;Cluster-22565.0;Cluster-15838.0;Cluster-35948.1;Cluster-47898.0;Cluster-51606.0;Cluster-70240.2;Cluster-39196.3;Cluster-70776.5;Cluster-22565.1;Cluster-61292.0;Cluster-56084.9;Cluster-67020.9;Cluster-47368.2;Cluster-56878.1;Cluster-9912.0;Cluster-70082.7;Cluster-54728.0;Cluster-65827.0;Cluster-70082.5;Cluster-61633.2;Cluster-38054.0;Cluster-42553.0;…	K00856+K00939+K07023+K01510+K01510+K16904+K18532+K01489+K00939+K13800+K01081+K01510+K01240+K01490+K13800+K00943+K03787+K01520+K00940+K00857+K01510+K00940+K00939+K01081+K00939+K00942+K00940+K16904+K00939+K01488+K01513+K01489+K01081+K00857+K00857+K16904+K01081+K00940+K01510+K13998+K00759+K01513+K00940+K00939+K00088+K01490+K01510+K01513+K01510+K00939+K01756+K01937+K01937+K01937+K01937+K00942+K01520+…	98	https:\\www.genome.jp\dbget-bin\www_bget?map01232
ko00220	Arginine biosynthesis	5/198	9/328	0.743692	1	pme2527;pme0075;pme0193;Zmyn000155;pme0008	C00077+C00624+C00064+C00437+C00327	5	37/6213	156/26854	0.462416	1	Cluster-35623.1;Cluster-52562.3;Cluster-64163.1;Cluster-70243.3;Cluster-52087.16;Cluster-50436.0;Cluster-22164.0;Cluster-70956.0;Cluster-19645.0;Cluster-70243.0;Cluster-24221.0;Cluster-36051.0;Cluster-61469.4;Cluster-35798.0;Cluster-70243.2;Cluster-18112.0;Cluster-13003.0;Cluster-44604.0;Cluster-52087.14;Cluster-45939.1;Cluster-7631.0;Cluster-71515.7;Cluster-4707.0;Cluster-64163.0;Cluster-59635.0…	K01940+K01915+K00261+K01915+K00814+K14272+K00611+K14682+K01915+K01915+K01915+K01915+K14454+K00262+K01915+K15371+K01915+K15371+K00814+K14677+K14454+K01476+K14455+K00261+K01915+K15371+K00620+K14454+K14454+K01915+K01915+K01476+K00145+K01915+K01915+K00611+K01915	37	https:\\www.genome.jp\dbget-bin\www_bget?map00220
ko00010	Glycolysis / Gluconeogenesis	2/198	7/328	0.983069	1	MWS4285;MWSmce675	C00186+C06186	2	194/6213	840/26854	0.525205	1	Cluster-37716.2;Cluster-51134.0;Cluster-66992.0;Cluster-67650.0;Cluster-68100.1;Cluster-69089.0;Cluster-44247.0;Cluster-68100.0;Cluster-32182.6;Cluster-68100.3;Cluster-62303.1;Cluster-65445.5;Cluster-69936.0;Cluster-56548.3;Cluster-37956.2;Cluster-62909.2;Cluster-48400.3;Cluster-37956.0;Cluster-2724.4;Cluster-6598.0;Cluster-52890.4;Cluster-56548.1;Cluster-65199.5;Cluster-65079.1;Cluster-66143.3;C…	K01913+K00002+K00131+K01689+K01623+K01610+K00121+K01623+K00128+K01623+K00850+K00001+K01785+K00850+K01895+K01834+K01803+K01895+K00134+K00002+K00162+K00850+K00382+K00002+K00844+K00627+K00850+K00002+K01568+K00850+K00128+K00134+K00134+K00161+K01689+K01913+K00161+K00627+K01610+K00001+K01623+K01792+K13953+K00016+K00850+K00162+K01610+K01792+K01610+K01623+K01610+K00850+K01610+K00128+K00134+K01623+K01623+…	194	https:\\www.genome.jp\dbget-bin\www_bget?map00010
ko00030	Pentose phosphate pathway	2/198	9/328	0.99683	1	pme0534;pma6455	C00257+C00199	2	83/6213	361/26854	0.54679	1	Cluster-33041.1;Cluster-66992.0;Cluster-68100.1;Cluster-68100.0;Cluster-58142.0;Cluster-44930.0;Cluster-60229.3;Cluster-8212.1;Cluster-68100.3;Cluster-62303.1;Cluster-56548.3;Cluster-58142.3;Cluster-61567.9;Cluster-70092.7;Cluster-56548.1;Cluster-58142.4;Cluster-69527.0;Cluster-49444.0;Cluster-42683.0;Cluster-39012.35;Cluster-49637.1;Cluster-33041.6;Cluster-68595.2;Cluster-61194.1;Cluster-57756.0…	K00615+K00131+K01623+K01623+K00033+K01057+K00616+K00616+K01623+K00850+K00850+K00033+K00615+K00036+K00850+K00033+K00850+K00615+K00850+K01807+K00616+K00615+K01057+K01623+K00850+K01623+K01807+K00850+K00036+K01623+K01623+K00033+K01807+K00615+K00948+K01835+K01621+K00615+K01835+K01807+K01621+K01623+K01835+K01623+K00615+K00850+K00615+K01624+K01621+K00616+K01621+K00033+K00615+K03841+K01621+K00852+K01624+…	83	https:\\www.genome.jp\dbget-bin\www_bget?map00030
ko00760	Nicotinate and nicotinamide metabolism	6/198	13/328	0.911447	1	pme2268;pma3101;pmb0530;mws0133;pme1738;pme0490	C01004+C05841+C00003+C00153+C02918+C00253	6	29/6213	127/26854	0.566671	1	Cluster-47539.0;Cluster-70776.5;Cluster-50316.1;Cluster-61292.0;Cluster-16838.13;Cluster-56878.1;Cluster-38054.0;Cluster-31293.6;Cluster-54881.0;Cluster-29060.4;Cluster-29060.0;Cluster-25112.42;Cluster-2417.0;Cluster-22614.2;Cluster-50316.2;Cluster-20721.0;Cluster-6444.5;Cluster-11281.0;Cluster-70776.1;Cluster-6444.6;Cluster-38828.0;Cluster-16012.0;Cluster-22614.5;Cluster-22614.6;Cluster-44489.0;…	K00278+K01081+K03517+K01240+K00858+K03787+K01081+K18551+K01513+K01081+K01081+K01950+K01513+K00763+K03517+K01950+K01513+K00135+K01081+K01513+K03787+K01950+K00763+K00763+K00767+K01081+K01081+K01081+K01081	29	https:\\www.genome.jp\dbget-bin\www_bget?map00760
ko00904	Diterpenoid biosynthesis	1/198	3/328	0.938609	1	Zaxn005652	C09163	1	18/6213	81/26854	0.620077	1	Cluster-41809.0;Cluster-39586.2;Cluster-53729.1;Cluster-39586.0;Cluster-71381.4;Cluster-34541.0;Cluster-52095.1;Cluster-6800.0;Cluster-36788.0;Cluster-64433.2;Cluster-64433.6;Cluster-50353.19;Cluster-64433.7;Cluster-14468.0;Cluster-20187.0;Cluster-64433.4;Cluster-12859.0;Cluster-52095.5	K13070+K04125+K04125+K04125+K04125+K04121+K04123+K16086+K04124+K04125+K04125+K04120+K04125+K13070+K04120+K04125+K05282+K04123	18	https:\\www.genome.jp\dbget-bin\www_bget?map00904
ko00232	Caffeine metabolism	2/198	2/328	0.363672	1	mws0668;pme0256	C01762+C00385	2	3/6213	14/26854	0.661907	1	Cluster-48500.4;Cluster-5771.0;Cluster-19073.0	K00365+K00365+K00365	3	https:\\www.genome.jp\dbget-bin\www_bget?map00232
ko00350	Tyrosine metabolism	5/198	9/328	0.743692	1	pme1002;pmb2497;Lmbn001981;Ymjm000148;mws0180	C00483+C05584+C05585+C06046+C00628	5	49/6213	225/26854	0.710511	1	Cluster-36742.1;Cluster-70020.0;Cluster-44247.0;Cluster-65445.5;Cluster-46172.0;Cluster-63134.4;Cluster-39434.2;Cluster-39434.0;Cluster-27446.0;Cluster-66917.1;Cluster-61469.4;Cluster-14794.22;Cluster-69727.0;Cluster-44389.1;Cluster-55223.0;Cluster-12333.0;Cluster-44389.0;Cluster-66917.0;Cluster-32572.0;Cluster-27721.0;Cluster-57472.25;Cluster-63134.2;Cluster-49450.1;Cluster-2132.0;Cluster-65445.…	K00815+K01593+K00121+K00001+K00815+K00817+K15849+K15849+K01593+K01557+K14454+K00001+K00815+K13953+K01593+K00422+K13953+K01557+K01593+K00505+K18857+K00817+K00457+K13953+K00001+K14454+K00274+K14455+K00505+K00505+K00135+K00815+K00505+K01800+K00422+K13953+K14454+K14454+K13953+K00001+K00815+K00121+K18857+K18857+K00815+K00121+K01555+K18857+K18857	49	https:\\www.genome.jp\dbget-bin\www_bget?map00350
ko00640	Propanoate metabolism	1/198	4/328	0.97601	1	MWS4285	C00186	1	55/6213	253/26854	0.724355	1	Cluster-34451.0;Cluster-37956.2;Cluster-37956.0;Cluster-65199.5;Cluster-39738.0;Cluster-67519.4;Cluster-48439.1;Cluster-60030.4;Cluster-22057.0;Cluster-67519.2;Cluster-64167.6;Cluster-1881.29;Cluster-43758.0;Cluster-62541.4;Cluster-36693.0;Cluster-41076.1;Cluster-68061.2;Cluster-37491.0;Cluster-46978.3;Cluster-68061.0;Cluster-64167.2;Cluster-62541.3;Cluster-65199.4;Cluster-43745.1;Cluster-409.0;C…	K05605+K01895+K01895+K00382+K00232+K01962+K02160+K01900+K00016+K01962+K00232+K11262+K01962+K11262+K13524+K01895+K09699+K01963+K01899+K09699+K00232+K11262+K00382+K02160+K14729+K01900+K01900+K09699+K11262+K05605+K01895+K11262+K00232+K00016+K11262+K00382+K09699+K01900+K09699+K02160+K01900+K11262+K00167+K05605+K00232+K01900+K11262+K11262+K00167+K11262+K00167+K11262+K01895+K00382+K11262	55	https:\\www.genome.jp\dbget-bin\www_bget?map00640
ko00230	Purine metabolism	16/198	18/328	0.00754244	0.633565	pmb0981;MWSHC2054;pme3961;pme3184;pmf0096;pme0193;pme1184;mws0668;pme1119;pme0256;pme0033;mws0884;pmb0532;pme1109;pme1178;mws0609	C00020+C00147+C00559+C00360+C00209+C00064+C00330+C01762+C00294+C00385+C00262+C00575+C00130+C00242+C00387+C00942	16	96/6213	436/26854	0.728756	1	Cluster-68452.1;Cluster-61633.4;Cluster-39855.5;Cluster-52831.0;Cluster-22565.0;Cluster-15838.0;Cluster-47898.0;Cluster-52199.3;Cluster-29678.0;Cluster-71505.1;Cluster-70240.2;Cluster-70776.5;Cluster-22565.1;Cluster-56084.9;Cluster-57855.2;Cluster-56878.1;Cluster-70082.7;Cluster-65827.0;Cluster-70082.5;Cluster-61633.2;Cluster-38054.0;Cluster-42553.0;Cluster-55878.7;Cluster-53198.0;Cluster-52190.5…	K00856+K00939+K07023+K00951+K01510+K01510+K18532+K13811+K00951+K00951+K00939+K01081+K01510+K01490+K00860+K03787+K00940+K01510+K00940+K00939+K01081+K00939+K00942+K00940+K00764+K18151+K00939+K01488+K13811+K01513+K01517+K00860+K01081+K00948+K01081+K00940+K01510+K01835+K00759+K01513+K00940+K00939+K00088+K01835+K01514+K01933+K01490+K01835+K01510+K13811+K00764+K01513+K11808+K01510+K00939+K01756+K13811+…	96	https:\\www.genome.jp\dbget-bin\www_bget?map00230
ko00670	One carbon pool by folate	1/198	1/328	0.603659	1	pmb1912	C00234	1	24/6213	114/26854	0.734958	1	Cluster-42056.2;Cluster-11945.0;Cluster-60508.1;Cluster-42056.4;Cluster-60508.0;Cluster-64129.0;Cluster-41591.0;Cluster-60522.3;Cluster-70785.1;Cluster-11161.41;Cluster-60522.0;Cluster-68201.3;Cluster-60522.1;Cluster-42056.5;Cluster-4867.0;Cluster-70785.6;Cluster-63315.4;Cluster-64351.4;Cluster-63866.0;Cluster-9844.2;Cluster-49092.4;Cluster-49092.1;Cluster-68163.3;Cluster-40467.7	K00600+K00297+K00297+K00600+K00297+K00605+K00600+K00600+K13998+K00600+K00600+K00600+K00600+K00600+K00600+K13998+K00600+K00288+K01934+K01433+K00600+K00600+K00604+K00600	24	https:\\www.genome.jp\dbget-bin\www_bget?map00670
ko00620	Pyruvate metabolism	2/198	8/328	0.992606	1	mws0275;MWS4285	C00149+C00186	2	158/6213	718/26854	0.77935	1	Cluster-37716.2;Cluster-51134.0;Cluster-69089.0;Cluster-44247.0;Cluster-32182.6;Cluster-61134.0;Cluster-65445.5;Cluster-37956.2;Cluster-37956.0;Cluster-6598.0;Cluster-52890.4;Cluster-65199.5;Cluster-65079.1;Cluster-33339.1;Cluster-62049.2;Cluster-38181.2;Cluster-67519.4;Cluster-16450.0;Cluster-70898.0;Cluster-68226.9;Cluster-57671.0;Cluster-44290.1;Cluster-48439.1;Cluster-10895.0;Cluster-37716.1;…	K01913+K00002+K01610+K00121+K00128+K01759+K00001+K01895+K01895+K00002+K00162+K00382+K00002+K18881+K00627+K18881+K01962+K00002+K00026+K01759+K00128+K00026+K02160+K00161+K01913+K00161+K00029+K00627+K00026+K00029+K01595+K01610+K00001+K13953+K00016+K01962+K00162+K01610+K01610+K01610+K01610+K00128+K00025+K11262+K14085+K01962+K11262+K00873+K13953+K01895+K01512+K00128+K00873+K00162+K00002+K01610+K01610+…	158	https:\\www.genome.jp\dbget-bin\www_bget?map00620
ko00630	Glyoxylate and dicarboxylate metabolism	5/198	12/328	0.948975	1	mws0281;pme2550;mws0275;pmf0096;pme0193	C00158+C00417+C00149+C00209+C00064	5	101/6213	466/26854	0.790251	1	Cluster-37716.2;Cluster-42056.2;Cluster-52562.3;Cluster-70243.3;Cluster-56921.0;Cluster-42056.4;Cluster-50436.0;Cluster-60566.0;Cluster-19645.0;Cluster-67506.0;Cluster-70243.0;Cluster-60303.2;Cluster-37956.2;Cluster-24221.0;Cluster-64129.0;Cluster-37956.0;Cluster-65199.5;Cluster-71092.2;Cluster-62225.1;Cluster-41591.0;Cluster-70898.0;Cluster-71068.9;Cluster-44290.1;Cluster-62945.2;Cluster-37716.1…	K01913+K00600+K01915+K01915+K03781+K00600+K14272+K15919+K01915+K01647+K01915+K01647+K01895+K01915+K00605+K01895+K00382+K02437+K01455+K00600+K00026+K00830+K00026+K01602+K01913+K03781+K00026+K02437+K01915+K00600+K01681+K01681+K00025+K00122+K01681+K01681+K22133+K01647+K01915+K01895+K01637+K15919+K01602+K01637+K19269+K01915+K03781+K00600+K01601+K00600+K00382+K00600+K15919+K00600+K01647+K18123+K00025+…	101	https:\\www.genome.jp\dbget-bin\www_bget?map00630
ko01200	Carbon metabolism	7/198	21/328	0.997604	1	mws0281;mws0275;pmb1912;pme0534;pme3311;mws1050;pma6455	C00158+C00149+C00234+C00257+C00354+C00979+C00199	7	332/6213	1498/26854	0.829047	1	Cluster-33041.1;Cluster-34451.0;Cluster-37716.2;Cluster-42056.2;Cluster-62191.3;Cluster-64163.1;Cluster-66992.0;Cluster-67650.0;Cluster-68100.1;Cluster-69089.0;Cluster-11945.0;Cluster-44247.0;Cluster-68100.0;Cluster-52087.16;Cluster-58142.0;Cluster-56921.0;Cluster-44930.0;Cluster-60229.3;Cluster-8212.1;Cluster-60508.1;Cluster-42056.4;Cluster-12210.0;Cluster-50436.0;Cluster-60566.0;Cluster-60508.0…	K00615+K05605+K01913+K00600+K00058+K00261+K00131+K01689+K01623+K01610+K00297+K00121+K01623+K00814+K00033+K03781+K01057+K00616+K00616+K00297+K00600+K05298+K14272+K15919+K00297+K01623+K00850+K01647+K01647+K00850+K00033+K01895+K01834+K00605+K01803+K01895+K00134+K00058+K00615+K00162+K00036+K00850+K00382+K02437+K00033+K01455+K00831+K00844+K00232+K00627+K00831+K00850+K00615+K01962+K00600+K00026+K00830+…	332	https:\\www.genome.jp\dbget-bin\www_bget?map01200
ko00909	Sesquiterpenoid and triterpenoid biosynthesis	1/198	1/328	0.603659	1	pmp000436	C08637	1	20/6213	103/26854	0.844942	1	Cluster-48016.0;Cluster-60666.2;Cluster-40272.0;Cluster-60666.0;Cluster-23333.0;Cluster-65677.0;Cluster-2532.1;Cluster-16080.0;Cluster-1880.0;Cluster-15297.93;Cluster-2532.0;Cluster-70741.0;Cluster-55877.1;Cluster-9413.0;Cluster-62664.0;Cluster-43952.0;Cluster-39696.0;Cluster-60666.3;Cluster-25059.65;Cluster-60666.1	K15803+K00511+K15803+K00511+K15803+K15803+K15803+K14175+K00511+K00801+K15803+K14175+K15472+K14175+K14175+K14175+K14175+K00511+K15803+K00511	20	https:\\www.genome.jp\dbget-bin\www_bget?map00909
ko00380	Tryptophan metabolism	6/198	13/328	0.911447	1	pme1228;pmb0774;pme2024;pmb0818;pme1216;pme3083	C00643+C17203+C00780+C05660+C10164+C05653	6	72/6213	344/26854	0.851299	1	Cluster-21396.0;Cluster-34633.7;Cluster-38502.2;Cluster-47570.3;Cluster-63031.0;Cluster-70020.0;Cluster-65313.1;Cluster-32182.6;Cluster-56921.0;Cluster-42335.2;Cluster-38502.0;Cluster-65313.9;Cluster-1392.1;Cluster-47570.2;Cluster-49720.0;Cluster-67585.0;Cluster-65199.5;Cluster-70526.1;Cluster-64062.6;Cluster-57671.0;Cluster-27446.0;Cluster-6732.11;Cluster-55223.0;Cluster-41965.0;Cluster-57671.1;…	K13066+K22588+K22588+K22588+K13066+K01593+K22588+K00128+K03781+K13066+K22588+K22588+K23947+K22588+K22588+K23947+K00382+K16903+K11816+K00128+K01593+K03781+K01593+K01426+K00128+K11816+K14085+K22588+K01593+K22588+K22588+K00128+K03781+K22588+K00837+K13066+K01426+K22588+K00128+K00382+K14085+K00128+K00128+K22588+K22588+K14085+K22588+K00128+K00274+K01426+K11816+K03781+K11816+K16903+K01426+K00382+K03781+…	72	https:\\www.genome.jp\dbget-bin\www_bget?map00380
ko00650	Butanoate metabolism	2/198	6/328	0.962076	1	mws0576;Lmbn001288	C01089+C06010	2	23/6213	118/26854	0.853844	1	Cluster-37716.2;Cluster-63682.0;Cluster-28608.1;Cluster-18008.0;Cluster-62861.0;Cluster-50155.7;Cluster-68930.3;Cluster-37716.1;Cluster-68937.4;Cluster-62861.9;Cluster-36693.0;Cluster-21607.5;Cluster-66149.0;Cluster-22054.2;Cluster-21607.4;Cluster-68175.0;Cluster-11281.0;Cluster-68930.0;Cluster-62861.7;Cluster-62861.4;Cluster-60490.0;Cluster-68937.1;Cluster-40295.0	K01913+K01580+K00109+K01652+K17761+K01641+K16871+K01913+K01640+K17761+K13524+K01580+K01653+K01641+K01580+K01580+K00135+K16871+K17761+K17761+K01640+K01640+K00109	23	https:\\www.genome.jp\dbget-bin\www_bget?map00650
ko00280	Valine, leucine and isoleucine degradation	1/198	6/328	0.99639	1	mws0823	C00141	1	76/6213	363/26854	0.856539	1	Cluster-34451.0;Cluster-57767.1;Cluster-57767.14;Cluster-57767.5;Cluster-58407.1;Cluster-7776.4;Cluster-25861.6;Cluster-32182.6;Cluster-57767.0;Cluster-57767.4;Cluster-63369.9;Cluster-7776.3;Cluster-65199.5;Cluster-34942.0;Cluster-50155.7;Cluster-57671.0;Cluster-57767.2;Cluster-63369.5;Cluster-57671.1;Cluster-57767.18;Cluster-68937.4;Cluster-59251.0;Cluster-32603.0;Cluster-36693.0;Cluster-58771.0…	K05605+K00020+K00020+K00020+K01968+K00020+K00827+K00128+K00020+K00020+K00020+K00020+K00382+K00826+K01641+K00128+K00020+K00020+K00128+K00020+K01640+K01968+K14085+K13524+K05607+K01968+K00020+K00128+K09699+K01968+K01641+K00826+K09699+K00020+K01968+K00128+K00382+K14085+K01968+K00128+K00128+K01968+K14085+K01968+K00128+K00020+K00827+K01968+K07513+K09699+K07513+K00020+K01968+K05605+K01968+K00382+K09699+…	76	https:\\www.genome.jp\dbget-bin\www_bget?map00280
ko00920	Sulfur metabolism	2/198	5/328	0.917369	1	pme0057;mws1050	C00155+C00979	2	28/6213	144/26854	0.876828	1	Cluster-66261.4;Cluster-48584.4;Cluster-42719.0;Cluster-52199.3;Cluster-55071.0;Cluster-54867.1;Cluster-66261.0;Cluster-57855.2;Cluster-66261.1;Cluster-53388.0;Cluster-57939.0;Cluster-27483.5;Cluster-54087.0;Cluster-34237.0;Cluster-38283.4;Cluster-54867.2;Cluster-27483.6;Cluster-68547.7;Cluster-52199.0;Cluster-60063.1;Cluster-6048.0;Cluster-62905.5;Cluster-56002.4;Cluster-68547.4;Cluster-60157.4;…	K01739+K00392+K17285+K13811+K05907+K00640+K01739+K00860+K01739+K22966+K00641+K13811+K00860+K00387+K17725+K00640+K13811+K15422+K13811+K01738+K00380+K00988+K01011+K15422+K01738+K00860+K00860+K01738	28	https:\\www.genome.jp\dbget-bin\www_bget?map00920
ko00360	Phenylalanine metabolism	7/198	14/328	0.861627	1	ML10179289;MWS20194;Zmgn002106;Lmbn001364;Lmmn001643;MWSmce248;Lmbn002648	C05853+C00423+C03519+C03589+C01772+C12621+C02763	7	35/6213	177/26854	0.876928	1	Cluster-36742.1;Cluster-48484.2;Cluster-48484.5;Cluster-65905.2;Cluster-70020.0;Cluster-65905.0;Cluster-46172.0;Cluster-63134.4;Cluster-39434.2;Cluster-39434.0;Cluster-27446.0;Cluster-48484.3;Cluster-61469.4;Cluster-69727.0;Cluster-55223.0;Cluster-41965.0;Cluster-32572.0;Cluster-48484.1;Cluster-63134.2;Cluster-56902.1;Cluster-48484.12;Cluster-49450.1;Cluster-48484.7;Cluster-7631.0;Cluster-13416.0…	K00815+K10775+K10775+K10775+K01593+K10775+K00815+K00817+K15849+K15849+K01593+K10775+K14454+K00815+K01593+K01426+K01593+K10775+K00817+K01426+K10775+K00457+K10775+K14454+K00274+K14455+K01426+K00815+K01426+K14454+K14454+K00815+K01426+K00815+K10775	35	https:\\www.genome.jp\dbget-bin\www_bget?map00360
ko01212	Fatty acid metabolism	1/198	2/328	0.843645	1	pme1975	C00383	1	90/6213	442/26854	0.928311	1	Cluster-27900.2;Cluster-33065.0;Cluster-66821.5;Cluster-61228.2;Cluster-40081.1;Cluster-51694.1;Cluster-66821.4;Cluster-39738.0;Cluster-28663.0;Cluster-67519.4;Cluster-27900.1;Cluster-51694.6;Cluster-48439.1;Cluster-66821.1;Cluster-34562.2;Cluster-17613.14;Cluster-41347.0;Cluster-28334.18;Cluster-67519.2;Cluster-66821.2;Cluster-25953.0;Cluster-64167.6;Cluster-46355.0;Cluster-46018.0;Cluster-53081…	K10251+K00059+K10256+K10251+K01074+K10781+K10256+K00232+K10781+K01962+K10251+K10781+K02160+K10256+K10781+K10703+K10251+K09458+K01962+K10256+K00059+K00232+K01897+K00059+K01897+K01897+K11262+K09458+K09458+K01962+K00507+K11262+K00667+K10256+K00645+K00059+K10781+K01897+K01963+K00668+K00507+K00232+K11262+K02160+K00507+K01897+K03921+K00208+K00059+K07513+K01897+K07513+K10246+K10256+K10256+K00507+K10256+…	90	https:\\www.genome.jp\dbget-bin\www_bget?map01212
ko00260	Glycine, serine and threonine metabolism	3/198	7/328	0.909594	1	pme3033;pmb0484;ML10197929	C01026+C00114+C00300	3	67/6213	337/26854	0.933992	1	Cluster-42056.2;Cluster-62191.3;Cluster-25861.6;Cluster-42056.4;Cluster-50436.0;Cluster-60566.0;Cluster-62909.2;Cluster-64129.0;Cluster-62191.0;Cluster-10982.0;Cluster-65199.5;Cluster-71092.2;Cluster-47835.0;Cluster-47835.1;Cluster-41591.0;Cluster-71068.9;Cluster-18350.2;Cluster-37351.0;Cluster-62191.7;Cluster-34987.0;Cluster-43700.2;Cluster-60522.3;Cluster-32603.0;Cluster-69868.0;Cluster-35162.2…	K00600+K00058+K00827+K00600+K14272+K15919+K01834+K00605+K00058+K01620+K00382+K02437+K00831+K00831+K00600+K00830+K12524+K00108+K00058+K02437+K00928+K00600+K14085+K06001+K15633+K15633+K15919+K01758+K00600+K01079+K00600+K00382+K00600+K14085+K15919+K00600+K14085+K00928+K00108+K00827+K02437+K00108+K00274+K15633+K00108+K00600+K00600+K00382+K00600+K02437+K15633+K15919+K00928+K00600+K00600+K12235+K14085+…	67	https:\\www.genome.jp\dbget-bin\www_bget?map00260
ko04122	Sulfur relay system	1/198	3/328	0.938609	1	mws1050	C00979	1	3/6213	24/26854	0.939982	1	Cluster-15017.2;Cluster-38414.1;Cluster-56002.4	K04487+K04487+K01011	3	https:\\www.genome.jp\dbget-bin\www_bget?map04122
ko00330	Arginine and proline metabolism	9/198	20/328	0.952654	1	mws0567;pme2527;Lmlp003161;pmb0490;pmb0501;Zbzp002804;pme2693;ML10197929;mws0017	C01035+C00077+C10497+C18326+C00179+C18325+C02714+C00300+C00315	9	76/6213	387/26854	0.957877	1	Cluster-45417.0;Cluster-69019.3;Cluster-69019.4;Cluster-32182.6;Cluster-61251.5;Cluster-42993.9;Cluster-66792.4;Cluster-57671.0;Cluster-61251.2;Cluster-69634.1;Cluster-43610.1;Cluster-17648.0;Cluster-61469.4;Cluster-69019.1;Cluster-41965.0;Cluster-53858.1;Cluster-53858.3;Cluster-41192.382;Cluster-57671.1;Cluster-56404.0;Cluster-66792.3;Cluster-53858.0;Cluster-36565.0;Cluster-32603.0;Cluster-61251…	K00797+K01611+K01611+K00128+K17839+K13366+K00318+K00128+K17839+K01583+K00819+K12259+K14454+K01611+K01426+K00472+K00472+K12657+K00128+K00472+K00318+K00472+K00797+K14085+K17839+K01583+K00128+K17839+K12657+K01583+K00472+K01583+K01426+K01259+K00128+K14085+K13366+K17839+K00128+K01583+K01611+K00128+K18123+K14085+K00318+K00128+K00472+K14454+K01476+K17839+K12657+K00274+K14455+K01426+K01581+K12251+K01426+…	76	https:\\www.genome.jp\dbget-bin\www_bget?map00330
ko00410	beta-Alanine metabolism	6/198	11/328	0.765024	1	mws0254;mws1337;pme1975;pme0151;MWS2413;mws0017	C00135+C00864+C00383+C00429+C01073+C00315	6	43/6213	231/26854	0.959546	1	Cluster-34451.0;Cluster-32182.6;Cluster-61251.5;Cluster-42993.9;Cluster-63682.0;Cluster-24608.0;Cluster-39738.0;Cluster-57671.0;Cluster-61251.2;Cluster-17648.0;Cluster-64167.6;Cluster-57671.1;Cluster-32603.0;Cluster-36693.0;Cluster-61251.3;Cluster-21607.5;Cluster-70956.4;Cluster-6420.1;Cluster-61251.0;Cluster-64167.2;Cluster-70956.3;Cluster-32769.20;Cluster-34661.0;Cluster-65725.10;Cluster-43440.…	K05605+K00128+K17839+K13366+K01580+K01431+K00232+K00128+K17839+K12259+K00232+K00128+K14085+K13524+K17839+K01580+K00128+K01464+K17839+K00232+K00128+K14085+K13366+K01918+K17839+K00128+K00128+K14085+K00128+K14729+K17839+K01580+K01580+K05605+K00232+K17839+K17839+K05605+K00232+K17839+K14085+K00128+K01918	43	https:\\www.genome.jp\dbget-bin\www_bget?map00410
ko00061	Fatty acid biosynthesis	2/198	5/328	0.917369	1	pme1975;mws0361	C00383+C08362	2	49/6213	263/26854	0.967699	1	Cluster-33065.0;Cluster-51694.1;Cluster-28663.0;Cluster-67519.4;Cluster-51694.6;Cluster-48439.1;Cluster-34562.2;Cluster-28334.18;Cluster-67519.2;Cluster-25953.0;Cluster-46355.0;Cluster-46018.0;Cluster-53081.3;Cluster-53081.1;Cluster-1881.29;Cluster-61613.1;Cluster-63106.66;Cluster-43758.0;Cluster-62541.4;Cluster-68222.0;Cluster-61834.6;Cluster-11974.0;Cluster-50255.1;Cluster-42306.0;Cluster-37491…	K00059+K10781+K10781+K01962+K10781+K02160+K10781+K09458+K01962+K00059+K01897+K00059+K01897+K01897+K11262+K09458+K09458+K01962+K11262+K00667+K00645+K00059+K10781+K01897+K01963+K00668+K11262+K02160+K01897+K03921+K00208+K00059+K01897+K11262+K01897+K11262+K00059+K11262+K00208+K02160+K00665+K11262+K11262+K11262+K00059+K10781+K11262+K11262+K11262	49	https:\\www.genome.jp\dbget-bin\www_bget?map00061
ko00524	Neomycin, kanamycin and gentamicin biosynthesis	1/198	4/328	0.97601	1	pmb2922	C00029	1	3/6213	30/26854	0.981607	1	Cluster-66143.3;Cluster-66143.10;Cluster-35090.0	K00844+K00844+K00844	3	https:\\www.genome.jp\dbget-bin\www_bget?map00524
ko00300	Lysine biosynthesis	2/198	5/328	0.917369	1	mws1346;pme0026	C00956+C00047	2	8/6213	61/26854	0.983083	1	Cluster-42945.0;Cluster-18350.2;Cluster-43700.2;Cluster-6770.0;Cluster-63755.1;Cluster-45898.0;Cluster-62268.11;Cluster-71420.1	K10206+K12524+K00928+K10206+K00928+K00928+K01778+K00928	8	https:\\www.genome.jp\dbget-bin\www_bget?map00300
ko00340	Histidine metabolism	1/198	6/328	0.99639	1	mws0254	C00135	1	23/6213	147/26854	0.990483	1	Cluster-32182.6;Cluster-63134.4;Cluster-57671.0;Cluster-57671.1;Cluster-32603.0;Cluster-70956.4;Cluster-63134.2;Cluster-50825.12;Cluster-70956.3;Cluster-56156.1;Cluster-32769.20;Cluster-32182.12;Cluster-39277.0;Cluster-37491.1;Cluster-70956.2;Cluster-13416.0;Cluster-50825.9;Cluster-50825.15;Cluster-61637.1;Cluster-50825.7;Cluster-26105.0;Cluster-70956.1;Cluster-50825.6	K00128+K00817+K00128+K00128+K14085+K00128+K00817+K01663+K00128+K00765+K14085+K00128+K00128+K14085+K00128+K00274+K01663+K01663+K19787+K01663+K14085+K00128+K01663	23	https:\\www.genome.jp\dbget-bin\www_bget?map00340
ko00470	D-Amino acid metabolism	5/198	17/328	0.998214	1	mws0254;pme2527;pme0026;pme0193;pme1210	C00135+C00077+C00047+C00064+C00073	5	2/6213	34/26854	0.998545	1	Cluster-62268.11;Cluster-23098.0	K01778+K12235	2	https:\\www.genome.jp\dbget-bin\www_bget?map00470
ko00190	Oxidative phosphorylation	2/198	4/328	0.826405	1	pmb0530;MWS5083	C00003+C00061	2	135/6213	772/26854	0.999958	1	Cluster-11606.2;Cluster-11606.3;Cluster-68016.3;Cluster-65960.3;Cluster-14164.19;Cluster-46478.2;Cluster-46054.1;Cluster-52333.0;Cluster-63819.5;Cluster-61508.0;Cluster-11761.1;Cluster-70265.1;Cluster-52032.8;Cluster-44509.3;Cluster-68892.1;Cluster-30144.0;Cluster-53990.0;Cluster-14164.17;Cluster-56163.0;Cluster-38753.0;Cluster-38095.4;Cluster-65245.0;Cluster-71381.6;Cluster-60144.0;Cluster-65960…	K01535+K01535+K03885+K02155+K01535+K02145+K00419+K02154+K02138+K01535+K02262+K00234+K01535+K08738+K02150+K01535+K02140+K01535+K01507+K02266+K01507+K03943+K03884+K02261+K02155+K01507+K00417+K02257+K02145+K02138+K01535+K03884+K02267+K03884+K02138+K02128+K00413+K02153+K02138+K02150+K02134+K02256+K02132+K08738+K03966+K00419+K01507+K00236+K01535+K03943+K02261+K03935+K01535+K02145+K02113+K02258+K02147+…	135	https:\\www.genome.jp\dbget-bin\www_bget?map00190
ko00970	Aminoacyl-tRNA biosynthesis	6/198	17/328	0.991815	1	mws0254;pmb1912;mws0001;pme0026;pme0193;pme1210	C00135+C00234+C00152+C00047+C00064+C00073	6	64/6213	428/26854	0.999991	1	Cluster-58781.26;Cluster-60819.0;Cluster-63818.1;Cluster-38589.0;Cluster-67706.8;Cluster-25059.56;Cluster-62494.1;Cluster-29756.0;Cluster-68478.2;Cluster-50234.1;Cluster-58781.15;Cluster-71554.4;Cluster-9940.0;Cluster-62487.2;Cluster-6003.8;Cluster-28467.0;Cluster-58977.0;Cluster-67706.6;Cluster-64448.4;Cluster-18991.0;Cluster-64448.5;Cluster-59204.1;Cluster-53080.2;Cluster-58781.30;Cluster-19814…	K01875+K02433+K01870+K01866+K02433+K01870+K01867+K02433+K01866+K02433+K01875+K01893+K01867+K01893+K01889+K01872+K01870+K02433+K02433+K01870+K02433+K01872+K01872+K01876+K01883+K01870+K01885+K01872+K01889+K01867+K02433+K01870+K01867+K02433+K01885+K01870+K01873+K01889+K01874+K01889+K01868+K01889+K01887+K01870+K01874+K01889+K02433+K01875+K02433+K04567+K02433+K01892+K01870+K01873+K01868+K02433+K01872+…	64	https:\\www.genome.jp\dbget-bin\www_bget?map00970
ko00310	Lysine degradation	4/198	11/328	0.974445	1	mws1346;pme0026;Lmbn001467;Zmzp000145	C00956+C00047+C03087+C03793	4	32/6213	253/26854	0.999992	1	Cluster-32182.6;Cluster-69495.3;Cluster-53396.1;Cluster-65199.5;Cluster-61364.3;Cluster-57671.0;Cluster-56768.0;Cluster-57671.1;Cluster-32603.0;Cluster-70956.4;Cluster-70956.3;Cluster-65199.4;Cluster-63713.2;Cluster-32769.20;Cluster-32182.12;Cluster-21411.0;Cluster-39277.0;Cluster-37491.1;Cluster-60614.9;Cluster-70956.2;Cluster-61364.1;Cluster-11281.0;Cluster-46862.0;Cluster-65763.0;Cluster-69252…	K00128+K24405+K11430+K00382+K11420+K00128+K14157+K00128+K14085+K00128+K00128+K00382+K11430+K14085+K00128+K11420+K00128+K14085+K24406+K00128+K11420+K00135+K23700+K00382+K24405+K11420+K00658+K14085+K00128+K00382+K22748+K11420	32	https:\\www.genome.jp\dbget-bin\www_bget?map00310
