# Supplementary material for: Combined Metabolomics and Transcriptomics Analysis of the Distribution of Flavonoids in the Fibrous Root and Taproot of Polygonatum kingianum Coll.et Hemsl
Source: Genes (Basel). 2024 Jun 22;15(7):828. doi: 10.3390/genes15070828 (PMC11275391; doi:10.3390/genes15070828)
Supplement: Supplementary file 1 [file genes-15-00828-s001.zip › Table S8 Connection network between DEGs and DAMs of Flavonoid biosynthesis between WR and RR of Polygonatum kingianum Coll.et Hemsl.xlsx]

## Sheet: Sheet1
geneID	KO	KEGG_map_geneID	metaID	Compounds	物质	Class I	CID	KEGG_map_metaID	coefficient	pvalue	relationType
Cluster-40809.0	K13065	ko00940,ko00941,ko00945,ko01100,ko01110	pme2954	Quercetin	槲皮素	Flavonoids	C00389	ko00941,ko00944,ko01100,ko01110	0.999832	4.24004e-08	gene-meta
Cluster-13637.0	K08695	ko00941,ko01100,ko01110	MWSHY0145	Eriodictyol (5,7,3',4'-Tetrahydroxyflavanone)	圣草酚	Flavonoids	C05631	ko00941,ko01100,ko01110	0.999681	1.5302e-07	gene-meta
Cluster-49335.3	K22845	ko00941,ko01110	MWSHY0145	Eriodictyol (5,7,3',4'-Tetrahydroxyflavanone)	圣草酚	Flavonoids	C05631	ko00941,ko01100,ko01110	0.999584	2.6005e-07	gene-meta
Cluster-62430.4	K13065	ko00940,ko00941,ko00945,ko01100,ko01110	pme2954	Quercetin	槲皮素	Flavonoids	C00389	ko00941,ko00944,ko01100,ko01110	0.99958	2.64901e-07	gene-meta
Cluster-65852.1	K00588	ko00940,ko00941,ko00945,ko01100,ko01110	pme2954	Quercetin	槲皮素	Flavonoids	C00389	ko00941,ko00944,ko01100,ko01110	0.999563	2.86061e-07	gene-meta
Cluster-53620.2	K13065	ko00940,ko00941,ko00945,ko01100,ko01110	MWSHY0145	Eriodictyol (5,7,3',4'-Tetrahydroxyflavanone)	圣草酚	Flavonoids	C05631	ko00941,ko01100,ko01110	0.999551	3.02203e-07	gene-meta
Cluster-58982.0	K09754	ko00940,ko00941,ko00945,ko01100,ko01110	MWSHY0145	Eriodictyol (5,7,3',4'-Tetrahydroxyflavanone)	圣草酚	Flavonoids	C05631	ko00941,ko01100,ko01110	0.999525	3.38353e-07	gene-meta
Cluster-65852.1	K00588	ko00940,ko00941,ko00945,ko01100,ko01110	mws1033	Homoeriodictyol	高圣草酚	Flavonoids	C09756	ko00941	0.999499	3.76618e-07	gene-meta
Cluster-65852.1	K00588	ko00940,ko00941,ko00945,ko01100,ko01110	MWSHY0124	Pinocembrin (Dihydrochrysin)	乔松素 (二氢白杨素)	Flavonoids	C09827	ko00941	0.999494	3.84246e-07	gene-meta
Cluster-19607.10	K00660	ko00941,ko00960,ko01100,ko01110,ko04712	pme2954	Quercetin	槲皮素	Flavonoids	C00389	ko00941,ko00944,ko01100,ko01110	0.999441	4.6901e-07	gene-meta
Cluster-4499.8	K22845	ko00941,ko01110	MWSHY0145	Eriodictyol (5,7,3',4'-Tetrahydroxyflavanone)	圣草酚	Flavonoids	C05631	ko00941,ko01100,ko01110	0.999433	4.82748e-07	gene-meta
Cluster-13637.0	K08695	ko00941,ko01100,ko01110	MWSHY0124	Pinocembrin (Dihydrochrysin)	乔松素 (二氢白杨素)	Flavonoids	C09827	ko00941	0.999428	4.91106e-07	gene-meta
Cluster-13637.0	K08695	ko00941,ko01100,ko01110	mws1033	Homoeriodictyol	高圣草酚	Flavonoids	C09756	ko00941	0.999414	5.15449e-07	gene-meta
Cluster-53620.2	K13065	ko00940,ko00941,ko00945,ko01100,ko01110	mws1033	Homoeriodictyol	高圣草酚	Flavonoids	C09756	ko00941	0.999363	6.09257e-07	gene-meta
Cluster-53620.2	K13065	ko00940,ko00941,ko00945,ko01100,ko01110	MWSHY0124	Pinocembrin (Dihydrochrysin)	乔松素 (二氢白杨素)	Flavonoids	C09827	ko00941	0.999332	6.70047e-07	gene-meta
Cluster-63513.0	K00487	ko00130,ko00940,ko00941,ko00945,ko01100,ko01110	mws0463	Hesperetin	橙皮素	Flavonoids	C01709	ko00941	0.99931	7.13296e-07	gene-meta
Cluster-58756.6	K13082	ko00941,ko01100,ko01110	pmb3074	5-O-p-Coumaroylquinic acid	5-O-对香豆酰奎宁酸	Phenolic acids	C12208	ko00940,ko00941,ko00945,ko01110	-0.850187	0.0319848	gene-meta
Cluster-18560.1	K00487	ko00130,ko00940,ko00941,ko00945,ko01100,ko01110	pme2954	Quercetin	槲皮素	Flavonoids	C00389	ko00941,ko00944,ko01100,ko01110	0.999279	7.79201e-07	gene-meta
Cluster-65852.1	K00588	ko00940,ko00941,ko00945,ko01100,ko01110	MWSHY0145	Eriodictyol (5,7,3',4'-Tetrahydroxyflavanone)	圣草酚	Flavonoids	C05631	ko00941,ko01100,ko01110	0.999207	9.42805e-07	gene-meta
Cluster-58982.0	K09754	ko00940,ko00941,ko00945,ko01100,ko01110	MWSHY0124	Pinocembrin (Dihydrochrysin)	乔松素 (二氢白杨素)	Flavonoids	C09827	ko00941	0.999197	9.66373e-07	gene-meta
Cluster-58982.0	K09754	ko00940,ko00941,ko00945,ko01100,ko01110	mws1033	Homoeriodictyol	高圣草酚	Flavonoids	C09756	ko00941	0.999189	9.85795e-07	gene-meta
Cluster-40809.0	K13065	ko00940,ko00941,ko00945,ko01100,ko01110	mws1033	Homoeriodictyol	高圣草酚	Flavonoids	C09756	ko00941	0.999162	1.05377e-06	gene-meta
Cluster-18560.1	K00487	ko00130,ko00940,ko00941,ko00945,ko01100,ko01110	MWSHY0124	Pinocembrin (Dihydrochrysin)	乔松素 (二氢白杨素)	Flavonoids	C09827	ko00941	0.999161	1.05606e-06	gene-meta
Cluster-19607.10	K00660	ko00941,ko00960,ko01100,ko01110,ko04712	mws1033	Homoeriodictyol	高圣草酚	Flavonoids	C09756	ko00941	0.999155	1.06952e-06	gene-meta
Cluster-19607.10	K00660	ko00941,ko00960,ko01100,ko01110,ko04712	MWSHY0124	Pinocembrin (Dihydrochrysin)	乔松素 (二氢白杨素)	Flavonoids	C09827	ko00941	0.99915	1.08413e-06	gene-meta
Cluster-53620.2	K13065	ko00940,ko00941,ko00945,ko01100,ko01110	pme2954	Quercetin	槲皮素	Flavonoids	C00389	ko00941,ko00944,ko01100,ko01110	0.999145	1.0966e-06	gene-meta
Cluster-18560.1	K00487	ko00130,ko00940,ko00941,ko00945,ko01100,ko01110	mws1033	Homoeriodictyol	高圣草酚	Flavonoids	C09756	ko00941	0.999143	1.10258e-06	gene-meta
Cluster-40809.0	K13065	ko00940,ko00941,ko00945,ko01100,ko01110	MWSHY0124	Pinocembrin (Dihydrochrysin)	乔松素 (二氢白杨素)	Flavonoids	C09827	ko00941	0.999138	1.11365e-06	gene-meta
Cluster-59129.0	K22845	ko00941,ko01110	MWSHY0124	Pinocembrin (Dihydrochrysin)	乔松素 (二氢白杨素)	Flavonoids	C09827	ko00941	0.999101	1.2111e-06	gene-meta
Cluster-49335.3	K22845	ko00941,ko01110	mws1033	Homoeriodictyol	高圣草酚	Flavonoids	C09756	ko00941	0.999073	1.28773e-06	gene-meta
Cluster-63513.0	K00487	ko00130,ko00940,ko00941,ko00945,ko01100,ko01110	pme2954	Quercetin	槲皮素	Flavonoids	C00389	ko00941,ko00944,ko01100,ko01110	0.999069	1.29973e-06	gene-meta
Cluster-49335.3	K22845	ko00941,ko01110	MWSHY0124	Pinocembrin (Dihydrochrysin)	乔松素 (二氢白杨素)	Flavonoids	C09827	ko00941	0.999067	1.30625e-06	gene-meta
Cluster-59129.0	K22845	ko00941,ko01110	mws1033	Homoeriodictyol	高圣草酚	Flavonoids	C09756	ko00941	0.999065	1.31073e-06	gene-meta
Cluster-53620.1	K13065	ko00940,ko00941,ko00945,ko01100,ko01110	pme2954	Quercetin	槲皮素	Flavonoids	C00389	ko00941,ko00944,ko01100,ko01110	0.99902	1.43918e-06	gene-meta
Cluster-62430.4	K13065	ko00940,ko00941,ko00945,ko01100,ko01110	mws1033	Homoeriodictyol	高圣草酚	Flavonoids	C09756	ko00941	0.999013	1.46189e-06	gene-meta
Cluster-62430.4	K13065	ko00940,ko00941,ko00945,ko01100,ko01110	MWSHY0124	Pinocembrin (Dihydrochrysin)	乔松素 (二氢白杨素)	Flavonoids	C09827	ko00941	0.998971	1.58672e-06	gene-meta
Cluster-4499.8	K22845	ko00941,ko01110	mws1033	Homoeriodictyol	高圣草酚	Flavonoids	C09756	ko00941	0.998935	1.70112e-06	gene-meta
Cluster-43949.4	K22845	ko00941,ko01110	pmb3074	5-O-p-Coumaroylquinic acid	5-O-对香豆酰奎宁酸	Phenolic acids	C12208	ko00940,ko00941,ko00945,ko01110	-0.881411	0.0202611	gene-meta
Cluster-18560.0	K00487	ko00130,ko00940,ko00941,ko00945,ko01100,ko01110	pme2954	Quercetin	槲皮素	Flavonoids	C00389	ko00941,ko00944,ko01100,ko01110	0.998925	1.73329e-06	gene-meta
Cluster-4499.8	K22845	ko00941,ko01110	MWSHY0124	Pinocembrin (Dihydrochrysin)	乔松素 (二氢白杨素)	Flavonoids	C09827	ko00941	0.998912	1.77463e-06	gene-meta
Cluster-57167.0	K01859	ko00941,ko01100,ko01110	MWSHY0124	Pinocembrin (Dihydrochrysin)	乔松素 (二氢白杨素)	Flavonoids	C09827	ko00941	0.99887	1.9149e-06	gene-meta
Cluster-53620.1	K13065	ko00940,ko00941,ko00945,ko01100,ko01110	MWSHY0124	Pinocembrin (Dihydrochrysin)	乔松素 (二氢白杨素)	Flavonoids	C09827	ko00941	0.998862	1.94215e-06	gene-meta
Cluster-53620.1	K13065	ko00940,ko00941,ko00945,ko01100,ko01110	mws1033	Homoeriodictyol	高圣草酚	Flavonoids	C09756	ko00941	0.998838	2.02509e-06	gene-meta
Cluster-57167.0	K01859	ko00941,ko01100,ko01110	mws1033	Homoeriodictyol	高圣草酚	Flavonoids	C09756	ko00941	0.998827	2.06389e-06	gene-meta
Cluster-18560.0	K00487	ko00130,ko00940,ko00941,ko00945,ko01100,ko01110	MWSHY0124	Pinocembrin (Dihydrochrysin)	乔松素 (二氢白杨素)	Flavonoids	C09827	ko00941	0.998798	2.16796e-06	gene-meta
Cluster-59129.0	K22845	ko00941,ko01110	pme2954	Quercetin	槲皮素	Flavonoids	C00389	ko00941,ko00944,ko01100,ko01110	0.998789	2.19975e-06	gene-meta
Cluster-18560.0	K00487	ko00130,ko00940,ko00941,ko00945,ko01100,ko01110	mws1033	Homoeriodictyol	高圣草酚	Flavonoids	C09756	ko00941	0.99877	2.26876e-06	gene-meta
Cluster-62430.4	K13065	ko00940,ko00941,ko00945,ko01100,ko01110	MWSHY0145	Eriodictyol (5,7,3',4'-Tetrahydroxyflavanone)	圣草酚	Flavonoids	C05631	ko00941,ko01100,ko01110	0.998729	2.4213e-06	gene-meta
Cluster-19607.10	K00660	ko00941,ko00960,ko01100,ko01110,ko04712	MWSHY0145	Eriodictyol (5,7,3',4'-Tetrahydroxyflavanone)	圣草酚	Flavonoids	C05631	ko00941,ko01100,ko01110	0.998708	2.50257e-06	gene-meta
Cluster-40809.0	K13065	ko00940,ko00941,ko00945,ko01100,ko01110	MWSHY0145	Eriodictyol (5,7,3',4'-Tetrahydroxyflavanone)	圣草酚	Flavonoids	C05631	ko00941,ko01100,ko01110	0.998616	2.87237e-06	gene-meta
Cluster-59129.0	K22845	ko00941,ko01110	MWSHY0145	Eriodictyol (5,7,3',4'-Tetrahydroxyflavanone)	圣草酚	Flavonoids	C05631	ko00941,ko01100,ko01110	0.998593	2.96862e-06	gene-meta
Cluster-63067.5	K00588	ko00940,ko00941,ko00945,ko01100,ko01110	pmb3074	5-O-p-Coumaroylquinic acid	5-O-对香豆酰奎宁酸	Phenolic acids	C12208	ko00940,ko00941,ko00945,ko01110	-0.890463	0.0173405	gene-meta
Cluster-57167.0	K01859	ko00941,ko01100,ko01110	MWSHY0145	Eriodictyol (5,7,3',4'-Tetrahydroxyflavanone)	圣草酚	Flavonoids	C05631	ko00941,ko01100,ko01110	0.998582	3.0167e-06	gene-meta
Cluster-18560.1	K00487	ko00130,ko00940,ko00941,ko00945,ko01100,ko01110	MWSHY0145	Eriodictyol (5,7,3',4'-Tetrahydroxyflavanone)	圣草酚	Flavonoids	C05631	ko00941,ko01100,ko01110	0.998553	3.13773e-06	gene-meta
Cluster-53620.1	K13065	ko00940,ko00941,ko00945,ko01100,ko01110	mws0463	Hesperetin	橙皮素	Flavonoids	C01709	ko00941	0.998517	3.29799e-06	gene-meta
Cluster-13637.0	K08695	ko00941,ko01100,ko01110	pme2954	Quercetin	槲皮素	Flavonoids	C00389	ko00941,ko00944,ko01100,ko01110	0.998451	3.59705e-06	gene-meta
Cluster-6224.0	K13065	ko00940,ko00941,ko00945,ko01100,ko01110	pme2954	Quercetin	槲皮素	Flavonoids	C00389	ko00941,ko00944,ko01100,ko01110	0.998449	3.60783e-06	gene-meta
Cluster-58982.0	K09754	ko00940,ko00941,ko00945,ko01100,ko01110	pme2954	Quercetin	槲皮素	Flavonoids	C00389	ko00941,ko00944,ko01100,ko01110	0.998218	4.76041e-06	gene-meta
Cluster-58982.0	K09754	ko00940,ko00941,ko00945,ko01100,ko01110	pme2960	Naringenin chalcone; 2',4,4',6'-Tetrahydroxychalcone	柚皮素查耳酮	Flavonoids	C06561	ko00941,ko01100,ko01110	0.998217	4.765e-06	gene-meta
Cluster-4499.8	K22845	ko00941,ko01110	pme2954	Quercetin	槲皮素	Flavonoids	C00389	ko00941,ko00944,ko01100,ko01110	0.998181	4.96001e-06	gene-meta
Cluster-53620.1	K13065	ko00940,ko00941,ko00945,ko01100,ko01110	MWSHY0145	Eriodictyol (5,7,3',4'-Tetrahydroxyflavanone)	圣草酚	Flavonoids	C05631	ko00941,ko01100,ko01110	0.998155	5.10512e-06	gene-meta
Cluster-57167.0	K01859	ko00941,ko01100,ko01110	pme2954	Quercetin	槲皮素	Flavonoids	C00389	ko00941,ko00944,ko01100,ko01110	0.998145	5.15767e-06	gene-meta
Cluster-40809.0	K13065	ko00940,ko00941,ko00945,ko01100,ko01110	mws0463	Hesperetin	橙皮素	Flavonoids	C01709	ko00941	0.998128	5.25327e-06	gene-meta
Cluster-58982.0	K09754	ko00940,ko00941,ko00945,ko01100,ko01110	mws0914	3,5,7-Trihydroxyflavanone (Pinobanksin)	3,5,7-三羟基黄烷酮 (短叶松素)	Flavonoids	C09826	ko00941	0.998117	5.31504e-06	gene-meta
Cluster-63513.0	K00487	ko00130,ko00940,ko00941,ko00945,ko01100,ko01110	mws1033	Homoeriodictyol	高圣草酚	Flavonoids	C09756	ko00941	0.998116	5.31935e-06	gene-meta
Cluster-12152.1	K13065	ko00940,ko00941,ko00945,ko01100,ko01110	mws0914	3,5,7-Trihydroxyflavanone (Pinobanksin)	3,5,7-三羟基黄烷酮 (短叶松素)	Flavonoids	C09826	ko00941	0.99811	5.35334e-06	gene-meta
Cluster-63513.0	K00487	ko00130,ko00940,ko00941,ko00945,ko01100,ko01110	MWSHY0124	Pinocembrin (Dihydrochrysin)	乔松素 (二氢白杨素)	Flavonoids	C09827	ko00941	0.998103	5.39704e-06	gene-meta
Cluster-49335.3	K22845	ko00941,ko01110	pme2954	Quercetin	槲皮素	Flavonoids	C00389	ko00941,ko00944,ko01100,ko01110	0.998074	5.56225e-06	gene-meta
Cluster-18560.0	K00487	ko00130,ko00940,ko00941,ko00945,ko01100,ko01110	MWSHY0145	Eriodictyol (5,7,3',4'-Tetrahydroxyflavanone)	圣草酚	Flavonoids	C05631	ko00941,ko01100,ko01110	0.998069	5.58682e-06	gene-meta
Cluster-12152.0	K13065	ko00940,ko00941,ko00945,ko01100,ko01110	pme2954	Quercetin	槲皮素	Flavonoids	C00389	ko00941,ko00944,ko01100,ko01110	0.997989	6.06003e-06	gene-meta
Cluster-49335.3	K22845	ko00941,ko01110	MWSHY0017	Naringenin (5,7,4'-Trihydroxyflavanone)	柚皮素	Flavonoids	C00509	ko00941,ko00943,ko01100,ko01110	0.997913	6.53127e-06	gene-meta
Cluster-20933.0	K13065	ko00940,ko00941,ko00945,ko01100,ko01110	MWSHY0145	Eriodictyol (5,7,3',4'-Tetrahydroxyflavanone)	圣草酚	Flavonoids	C05631	ko00941,ko01100,ko01110	0.997901	6.60496e-06	gene-meta
Cluster-49335.3	K22845	ko00941,ko01110	mws0914	3,5,7-Trihydroxyflavanone (Pinobanksin)	3,5,7-三羟基黄烷酮 (短叶松素)	Flavonoids	C09826	ko00941	0.997734	7.69409e-06	gene-meta
Cluster-58982.0	K09754	ko00940,ko00941,ko00945,ko01100,ko01110	MWSHY0017	Naringenin (5,7,4'-Trihydroxyflavanone)	柚皮素	Flavonoids	C00509	ko00941,ko00943,ko01100,ko01110	0.997596	8.66463e-06	gene-meta
Cluster-49335.1	K22845	ko00941,ko01110	pmb3074	5-O-p-Coumaroylquinic acid	5-O-对香豆酰奎宁酸	Phenolic acids	C12208	ko00940,ko00941,ko00945,ko01110	0.907373	0.0124722	gene-meta
Cluster-4499.8	K22845	ko00941,ko01110	MWSHY0017	Naringenin (5,7,4'-Trihydroxyflavanone)	柚皮素	Flavonoids	C00509	ko00941,ko00943,ko01100,ko01110	0.997504	9.33654e-06	gene-meta
Cluster-20933.0	K13065	ko00940,ko00941,ko00945,ko01100,ko01110	mws1033	Homoeriodictyol	高圣草酚	Flavonoids	C09756	ko00941	0.997476	9.54942e-06	gene-meta
Cluster-18560.0	K00487	ko00130,ko00940,ko00941,ko00945,ko01100,ko01110	mws0463	Hesperetin	橙皮素	Flavonoids	C01709	ko00941	0.997434	9.86455e-06	gene-meta
Cluster-20933.0	K13065	ko00940,ko00941,ko00945,ko01100,ko01110	pme2954	Quercetin	槲皮素	Flavonoids	C00389	ko00941,ko00944,ko01100,ko01110	0.997424	9.94695e-06	gene-meta
Cluster-18560.1	K00487	ko00130,ko00940,ko00941,ko00945,ko01100,ko01110	mws0463	Hesperetin	橙皮素	Flavonoids	C01709	ko00941	0.997413	1.00278e-05	gene-meta
Cluster-20933.0	K13065	ko00940,ko00941,ko00945,ko01100,ko01110	MWSHY0124	Pinocembrin (Dihydrochrysin)	乔松素 (二氢白杨素)	Flavonoids	C09827	ko00941	0.99741	1.00496e-05	gene-meta
Cluster-62430.4	K13065	ko00940,ko00941,ko00945,ko01100,ko01110	mws0463	Hesperetin	橙皮素	Flavonoids	C01709	ko00941	0.997371	1.03592e-05	gene-meta
Cluster-59129.0	K22845	ko00941,ko01110	mws0463	Hesperetin	橙皮素	Flavonoids	C01709	ko00941	0.997363	1.04221e-05	gene-meta
Cluster-63513.0	K00487	ko00130,ko00940,ko00941,ko00945,ko01100,ko01110	MWSHY0145	Eriodictyol (5,7,3',4'-Tetrahydroxyflavanone)	圣草酚	Flavonoids	C05631	ko00941,ko01100,ko01110	0.99726	1.12524e-05	gene-meta
Cluster-6224.0	K13065	ko00940,ko00941,ko00945,ko01100,ko01110	mws1033	Homoeriodictyol	高圣草酚	Flavonoids	C09756	ko00941	0.997191	1.18232e-05	gene-meta
Cluster-12152.1	K13065	ko00940,ko00941,ko00945,ko01100,ko01110	MWSHY0145	Eriodictyol (5,7,3',4'-Tetrahydroxyflavanone)	圣草酚	Flavonoids	C05631	ko00941,ko01100,ko01110	0.997184	1.18863e-05	gene-meta
Cluster-6224.0	K13065	ko00940,ko00941,ko00945,ko01100,ko01110	MWSHY0124	Pinocembrin (Dihydrochrysin)	乔松素 (二氢白杨素)	Flavonoids	C09827	ko00941	0.997126	1.23796e-05	gene-meta
Cluster-13637.0	K08695	ko00941,ko01100,ko01110	MWSHY0017	Naringenin (5,7,4'-Trihydroxyflavanone)	柚皮素	Flavonoids	C00509	ko00941,ko00943,ko01100,ko01110	0.997033	1.31901e-05	gene-meta
Cluster-49335.3	K22845	ko00941,ko01110	pme2960	Naringenin chalcone; 2',4,4',6'-Tetrahydroxychalcone	柚皮素查耳酮	Flavonoids	C06561	ko00941,ko01100,ko01110	0.997033	1.31922e-05	gene-meta
Cluster-12152.1	K13065	ko00940,ko00941,ko00945,ko01100,ko01110	MWSHY0017	Naringenin (5,7,4'-Trihydroxyflavanone)	柚皮素	Flavonoids	C00509	ko00941,ko00943,ko01100,ko01110	0.99698	1.36674e-05	gene-meta
Cluster-4499.8	K22845	ko00941,ko01110	mws0914	3,5,7-Trihydroxyflavanone (Pinobanksin)	3,5,7-三羟基黄烷酮 (短叶松素)	Flavonoids	C09826	ko00941	0.996888	1.45082e-05	gene-meta
Cluster-13637.0	K08695	ko00941,ko01100,ko01110	mws0914	3,5,7-Trihydroxyflavanone (Pinobanksin)	3,5,7-三羟基黄烷酮 (短叶松素)	Flavonoids	C09826	ko00941	0.996792	1.54164e-05	gene-meta
Cluster-52616.0	K05280	ko00941,ko00944,ko01100,ko01110	MWSHY0124	Pinocembrin (Dihydrochrysin)	乔松素 (二氢白杨素)	Flavonoids	C09827	ko00941	0.996742	1.59063e-05	gene-meta
Cluster-53620.2	K13065	ko00940,ko00941,ko00945,ko01100,ko01110	MWSHY0017	Naringenin (5,7,4'-Trihydroxyflavanone)	柚皮素	Flavonoids	C00509	ko00941,ko00943,ko01100,ko01110	0.996727	1.60484e-05	gene-meta
Cluster-19607.9	K00660	ko00941,ko00960,ko01100,ko01110,ko04712	mws0463	Hesperetin	橙皮素	Flavonoids	C01709	ko00941	0.9967	1.63157e-05	gene-meta
Cluster-19607.1	K00660	ko00941,ko00960,ko01100,ko01110,ko04712	pme2954	Quercetin	槲皮素	Flavonoids	C00389	ko00941,ko00944,ko01100,ko01110	0.9967	1.63218e-05	gene-meta
Cluster-52616.0	K05280	ko00941,ko00944,ko01100,ko01110	mws1033	Homoeriodictyol	高圣草酚	Flavonoids	C09756	ko00941	0.996685	1.64633e-05	gene-meta
Cluster-6224.0	K13065	ko00940,ko00941,ko00945,ko01100,ko01110	mws0463	Hesperetin	橙皮素	Flavonoids	C01709	ko00941	0.996657	1.67452e-05	gene-meta
Cluster-6224.0	K13065	ko00940,ko00941,ko00945,ko01100,ko01110	MWSHY0145	Eriodictyol (5,7,3',4'-Tetrahydroxyflavanone)	圣草酚	Flavonoids	C05631	ko00941,ko01100,ko01110	0.996651	1.68095e-05	gene-meta
Cluster-12152.0	K13065	ko00940,ko00941,ko00945,ko01100,ko01110	mws1033	Homoeriodictyol	高圣草酚	Flavonoids	C09756	ko00941	0.996613	1.71883e-05	gene-meta
Cluster-52616.0	K05280	ko00941,ko00944,ko01100,ko01110	pme2954	Quercetin	槲皮素	Flavonoids	C00389	ko00941,ko00944,ko01100,ko01110	0.996554	1.77964e-05	gene-meta
Cluster-12152.0	K13065	ko00940,ko00941,ko00945,ko01100,ko01110	MWSHY0124	Pinocembrin (Dihydrochrysin)	乔松素 (二氢白杨素)	Flavonoids	C09827	ko00941	0.996541	1.79283e-05	gene-meta
Cluster-19607.11	K00660	ko00941,ko00960,ko01100,ko01110,ko04712	pme2954	Quercetin	槲皮素	Flavonoids	C00389	ko00941,ko00944,ko01100,ko01110	0.996458	1.88007e-05	gene-meta
Cluster-4499.8	K22845	ko00941,ko01110	pme2960	Naringenin chalcone; 2',4,4',6'-Tetrahydroxychalcone	柚皮素查耳酮	Flavonoids	C06561	ko00941,ko01100,ko01110	0.996419	1.92134e-05	gene-meta
Cluster-12152.1	K13065	ko00940,ko00941,ko00945,ko01100,ko01110	MWSHY0124	Pinocembrin (Dihydrochrysin)	乔松素 (二氢白杨素)	Flavonoids	C09827	ko00941	0.996272	2.08214e-05	gene-meta
Cluster-12152.1	K13065	ko00940,ko00941,ko00945,ko01100,ko01110	mws1033	Homoeriodictyol	高圣草酚	Flavonoids	C09756	ko00941	0.996235	2.12324e-05	gene-meta
Cluster-55097.1	K01859	ko00941,ko01100,ko01110	mws0914	3,5,7-Trihydroxyflavanone (Pinobanksin)	3,5,7-三羟基黄烷酮 (短叶松素)	Flavonoids	C09826	ko00941	0.996228	2.13109e-05	gene-meta
Cluster-12152.0	K13065	ko00940,ko00941,ko00945,ko01100,ko01110	mws0463	Hesperetin	橙皮素	Flavonoids	C01709	ko00941	0.996228	2.13194e-05	gene-meta
Cluster-65852.1	K00588	ko00940,ko00941,ko00945,ko01100,ko01110	mws0463	Hesperetin	橙皮素	Flavonoids	C01709	ko00941	0.996179	2.18766e-05	gene-meta
Cluster-43109.0	K13065	ko00940,ko00941,ko00945,ko01100,ko01110	pmb3074	5-O-p-Coumaroylquinic acid	5-O-对香豆酰奎宁酸	Phenolic acids	C12208	ko00940,ko00941,ko00945,ko01110	0.921574	0.00898475	gene-meta
Cluster-53620.2	K13065	ko00940,ko00941,ko00945,ko01100,ko01110	pme2960	Naringenin chalcone; 2',4,4',6'-Tetrahydroxychalcone	柚皮素查耳酮	Flavonoids	C06561	ko00941,ko01100,ko01110	0.996165	2.2031e-05	gene-meta
Cluster-13637.0	K08695	ko00941,ko01100,ko01110	pme2960	Naringenin chalcone; 2',4,4',6'-Tetrahydroxychalcone	柚皮素查耳酮	Flavonoids	C06561	ko00941,ko01100,ko01110	0.99612	2.255e-05	gene-meta
Cluster-19607.1	K00660	ko00941,ko00960,ko01100,ko01110,ko04712	MWSHY0124	Pinocembrin (Dihydrochrysin)	乔松素 (二氢白杨素)	Flavonoids	C09827	ko00941	0.99609	2.28987e-05	gene-meta
Cluster-19607.10	K00660	ko00941,ko00960,ko01100,ko01110,ko04712	mws0463	Hesperetin	橙皮素	Flavonoids	C01709	ko00941	0.996081	2.30063e-05	gene-meta
Cluster-59129.0	K22845	ko00941,ko01110	MWSHY0017	Naringenin (5,7,4'-Trihydroxyflavanone)	柚皮素	Flavonoids	C00509	ko00941,ko00943,ko01100,ko01110	0.996075	2.30783e-05	gene-meta
Cluster-53620.2	K13065	ko00940,ko00941,ko00945,ko01100,ko01110	mws0463	Hesperetin	橙皮素	Flavonoids	C01709	ko00941	0.996065	2.31991e-05	gene-meta
Cluster-12152.0	K13065	ko00940,ko00941,ko00945,ko01100,ko01110	MWSHY0145	Eriodictyol (5,7,3',4'-Tetrahydroxyflavanone)	圣草酚	Flavonoids	C05631	ko00941,ko01100,ko01110	0.996056	2.33002e-05	gene-meta
Cluster-19607.1	K00660	ko00941,ko00960,ko01100,ko01110,ko04712	mws1033	Homoeriodictyol	高圣草酚	Flavonoids	C09756	ko00941	0.996046	2.34185e-05	gene-meta
Cluster-64884.0	K00588	ko00940,ko00941,ko00945,ko01100,ko01110	mws0463	Hesperetin	橙皮素	Flavonoids	C01709	ko00941	0.995951	2.45603e-05	gene-meta
Cluster-52616.0	K05280	ko00941,ko00944,ko01100,ko01110	MWSHY0145	Eriodictyol (5,7,3',4'-Tetrahydroxyflavanone)	圣草酚	Flavonoids	C05631	ko00941,ko01100,ko01110	0.995894	2.52527e-05	gene-meta
Cluster-58982.0	K09754	ko00940,ko00941,ko00945,ko01100,ko01110	mws0463	Hesperetin	橙皮素	Flavonoids	C01709	ko00941	0.99583	2.60416e-05	gene-meta
Cluster-19607.14	K00660	ko00941,ko00960,ko01100,ko01110,ko04712	pmb3074	5-O-p-Coumaroylquinic acid	5-O-对香豆酰奎宁酸	Phenolic acids	C12208	ko00940,ko00941,ko00945,ko01110	0.926692	0.00786407	gene-meta
Cluster-64884.0	K00588	ko00940,ko00941,ko00945,ko01100,ko01110	pme2954	Quercetin	槲皮素	Flavonoids	C00389	ko00941,ko00944,ko01100,ko01110	0.995827	2.60855e-05	gene-meta
Cluster-19607.1	K00660	ko00941,ko00960,ko01100,ko01110,ko04712	mws0463	Hesperetin	橙皮素	Flavonoids	C01709	ko00941	0.99582	2.6166e-05	gene-meta
Cluster-53620.2	K13065	ko00940,ko00941,ko00945,ko01100,ko01110	mws0914	3,5,7-Trihydroxyflavanone (Pinobanksin)	3,5,7-三羟基黄烷酮 (短叶松素)	Flavonoids	C09826	ko00941	0.995713	2.75272e-05	gene-meta
Cluster-65441.0	K13065	ko00940,ko00941,ko00945,ko01100,ko01110	mws0463	Hesperetin	橙皮素	Flavonoids	C01709	ko00941	0.99569	2.78217e-05	gene-meta
Cluster-12152.1	K13065	ko00940,ko00941,ko00945,ko01100,ko01110	pme2960	Naringenin chalcone; 2',4,4',6'-Tetrahydroxychalcone	柚皮素查耳酮	Flavonoids	C06561	ko00941,ko01100,ko01110	0.995679	2.79719e-05	gene-meta
Cluster-19607.11	K00660	ko00941,ko00960,ko01100,ko01110,ko04712	mws0463	Hesperetin	橙皮素	Flavonoids	C01709	ko00941	0.995671	2.80733e-05	gene-meta
Cluster-20933.0	K13065	ko00940,ko00941,ko00945,ko01100,ko01110	MWSHY0017	Naringenin (5,7,4'-Trihydroxyflavanone)	柚皮素	Flavonoids	C00509	ko00941,ko00943,ko01100,ko01110	0.995625	2.86725e-05	gene-meta
Cluster-4499.6	K22845	ko00941,ko01110	pme2954	Quercetin	槲皮素	Flavonoids	C00389	ko00941,ko00944,ko01100,ko01110	0.995568	2.94227e-05	gene-meta
Cluster-20933.0	K13065	ko00940,ko00941,ko00945,ko01100,ko01110	pme2960	Naringenin chalcone; 2',4,4',6'-Tetrahydroxychalcone	柚皮素查耳酮	Flavonoids	C06561	ko00941,ko01100,ko01110	0.995561	2.95099e-05	gene-meta
Cluster-53620.1	K13065	ko00940,ko00941,ko00945,ko01100,ko01110	MWSHY0017	Naringenin (5,7,4'-Trihydroxyflavanone)	柚皮素	Flavonoids	C00509	ko00941,ko00943,ko01100,ko01110	0.995536	2.98505e-05	gene-meta
Cluster-19607.9	K00660	ko00941,ko00960,ko01100,ko01110,ko04712	pme2954	Quercetin	槲皮素	Flavonoids	C00389	ko00941,ko00944,ko01100,ko01110	0.995517	3.00963e-05	gene-meta
Cluster-62430.4	K13065	ko00940,ko00941,ko00945,ko01100,ko01110	MWSHY0017	Naringenin (5,7,4'-Trihydroxyflavanone)	柚皮素	Flavonoids	C00509	ko00941,ko00943,ko01100,ko01110	0.995486	3.05227e-05	gene-meta
Cluster-57167.0	K01859	ko00941,ko01100,ko01110	mws0463	Hesperetin	橙皮素	Flavonoids	C01709	ko00941	0.995312	3.29091e-05	gene-meta
Cluster-18560.1	K00487	ko00130,ko00940,ko00941,ko00945,ko01100,ko01110	MWSHY0017	Naringenin (5,7,4'-Trihydroxyflavanone)	柚皮素	Flavonoids	C00509	ko00941,ko00943,ko01100,ko01110	0.995289	3.32408e-05	gene-meta
Cluster-19607.8	K00660	ko00941,ko00960,ko01100,ko01110,ko04712	pme2954	Quercetin	槲皮素	Flavonoids	C00389	ko00941,ko00944,ko01100,ko01110	0.995286	3.32792e-05	gene-meta
Cluster-53620.0	K13065	ko00940,ko00941,ko00945,ko01100,ko01110	pme2954	Quercetin	槲皮素	Flavonoids	C00389	ko00941,ko00944,ko01100,ko01110	0.995266	3.35632e-05	gene-meta
Cluster-57167.0	K01859	ko00941,ko01100,ko01110	MWSHY0017	Naringenin (5,7,4'-Trihydroxyflavanone)	柚皮素	Flavonoids	C00509	ko00941,ko00943,ko01100,ko01110	0.995155	3.51542e-05	gene-meta
Cluster-19607.11	K00660	ko00941,ko00960,ko01100,ko01110,ko04712	MWSHY0124	Pinocembrin (Dihydrochrysin)	乔松素 (二氢白杨素)	Flavonoids	C09827	ko00941	0.995146	3.52857e-05	gene-meta
Cluster-13637.0	K08695	ko00941,ko01100,ko01110	mws0463	Hesperetin	橙皮素	Flavonoids	C01709	ko00941	0.995129	3.5531e-05	gene-meta
Cluster-19607.11	K00660	ko00941,ko00960,ko01100,ko01110,ko04712	mws1033	Homoeriodictyol	高圣草酚	Flavonoids	C09756	ko00941	0.995128	3.55483e-05	gene-meta
Cluster-40809.0	K13065	ko00940,ko00941,ko00945,ko01100,ko01110	MWSHY0017	Naringenin (5,7,4'-Trihydroxyflavanone)	柚皮素	Flavonoids	C00509	ko00941,ko00943,ko01100,ko01110	0.995117	3.5705e-05	gene-meta
Cluster-49335.3	K22845	ko00941,ko01110	mws0463	Hesperetin	橙皮素	Flavonoids	C01709	ko00941	0.995068	3.64333e-05	gene-meta
Cluster-63513.0	K00487	ko00130,ko00940,ko00941,ko00945,ko01100,ko01110	MWSHY0017	Naringenin (5,7,4'-Trihydroxyflavanone)	柚皮素	Flavonoids	C00509	ko00941,ko00943,ko01100,ko01110	0.995062	3.65165e-05	gene-meta
Cluster-4499.8	K22845	ko00941,ko01110	mws0463	Hesperetin	橙皮素	Flavonoids	C01709	ko00941	0.994929	3.8502e-05	gene-meta
Cluster-42691.0	K00588	ko00940,ko00941,ko00945,ko01100,ko01110	pmb3074	5-O-p-Coumaroylquinic acid	5-O-对香豆酰奎宁酸	Phenolic acids	C12208	ko00940,ko00941,ko00945,ko01110	0.93563	0.00608189	gene-meta
Cluster-4499.6	K22845	ko00941,ko01110	MWSHY0145	Eriodictyol (5,7,3',4'-Tetrahydroxyflavanone)	圣草酚	Flavonoids	C05631	ko00941,ko01100,ko01110	0.994889	3.91125e-05	gene-meta
Cluster-19607.1	K00660	ko00941,ko00960,ko01100,ko01110,ko04712	MWSHY0145	Eriodictyol (5,7,3',4'-Tetrahydroxyflavanone)	圣草酚	Flavonoids	C05631	ko00941,ko01100,ko01110	0.994806	4.03997e-05	gene-meta
Cluster-18560.0	K00487	ko00130,ko00940,ko00941,ko00945,ko01100,ko01110	MWSHY0017	Naringenin (5,7,4'-Trihydroxyflavanone)	柚皮素	Flavonoids	C00509	ko00941,ko00943,ko01100,ko01110	0.9948	4.04911e-05	gene-meta
Cluster-65852.1	K00588	ko00940,ko00941,ko00945,ko01100,ko01110	MWSHY0017	Naringenin (5,7,4'-Trihydroxyflavanone)	柚皮素	Flavonoids	C00509	ko00941,ko00943,ko01100,ko01110	0.994784	4.07334e-05	gene-meta
Cluster-4499.6	K22845	ko00941,ko01110	mws1033	Homoeriodictyol	高圣草酚	Flavonoids	C09756	ko00941	0.994731	4.15776e-05	gene-meta
Cluster-59129.0	K22845	ko00941,ko01110	mws0914	3,5,7-Trihydroxyflavanone (Pinobanksin)	3,5,7-三羟基黄烷酮 (短叶松素)	Flavonoids	C09826	ko00941	0.994681	4.23636e-05	gene-meta
Cluster-69455.0	K13081	ko00941,ko01110	pme2954	Quercetin	槲皮素	Flavonoids	C00389	ko00941,ko00944,ko01100,ko01110	0.994648	4.28839e-05	gene-meta
Cluster-69455.0	K13081	ko00941,ko01110	MWSHY0124	Pinocembrin (Dihydrochrysin)	乔松素 (二氢白杨素)	Flavonoids	C09827	ko00941	0.994631	4.31566e-05	gene-meta
Cluster-4499.6	K22845	ko00941,ko01110	MWSHY0124	Pinocembrin (Dihydrochrysin)	乔松素 (二氢白杨素)	Flavonoids	C09827	ko00941	0.994628	4.32092e-05	gene-meta
Cluster-65441.0	K13065	ko00940,ko00941,ko00945,ko01100,ko01110	pme2954	Quercetin	槲皮素	Flavonoids	C00389	ko00941,ko00944,ko01100,ko01110	0.994625	4.32614e-05	gene-meta
Cluster-19607.8	K00660	ko00941,ko00960,ko01100,ko01110,ko04712	MWSHY0124	Pinocembrin (Dihydrochrysin)	乔松素 (二氢白杨素)	Flavonoids	C09827	ko00941	0.994575	4.40671e-05	gene-meta
Cluster-20933.0	K13065	ko00940,ko00941,ko00945,ko01100,ko01110	mws0914	3,5,7-Trihydroxyflavanone (Pinobanksin)	3,5,7-三羟基黄烷酮 (短叶松素)	Flavonoids	C09826	ko00941	0.994559	4.43262e-05	gene-meta
Cluster-69455.0	K13081	ko00941,ko01110	mws1033	Homoeriodictyol	高圣草酚	Flavonoids	C09756	ko00941	0.994553	4.4426e-05	gene-meta
Cluster-19607.8	K00660	ko00941,ko00960,ko01100,ko01110,ko04712	mws1033	Homoeriodictyol	高圣草酚	Flavonoids	C09756	ko00941	0.994522	4.49304e-05	gene-meta
Cluster-19607.10	K00660	ko00941,ko00960,ko01100,ko01110,ko04712	Lmzp002365	Hesperetin-7-O-glucoside	橙皮素-7-O-葡萄糖苷	Flavonoids	C16422	ko00941	0.994446	4.61898e-05	gene-meta
Cluster-57167.0	K01859	ko00941,ko01100,ko01110	mws0914	3,5,7-Trihydroxyflavanone (Pinobanksin)	3,5,7-三羟基黄烷酮 (短叶松素)	Flavonoids	C09826	ko00941	0.994398	4.69839e-05	gene-meta
Cluster-20933.0	K13065	ko00940,ko00941,ko00945,ko01100,ko01110	mws0463	Hesperetin	橙皮素	Flavonoids	C01709	ko00941	0.994386	4.718e-05	gene-meta
Cluster-19607.8	K00660	ko00941,ko00960,ko01100,ko01110,ko04712	mws0463	Hesperetin	橙皮素	Flavonoids	C01709	ko00941	0.994383	4.72326e-05	gene-meta
Cluster-60688.0	K05278	ko00941,ko01100,ko01110	pme2960	Naringenin chalcone; 2',4,4',6'-Tetrahydroxychalcone	柚皮素查耳酮	Flavonoids	C06561	ko00941,ko01100,ko01110	0.994371	4.74369e-05	gene-meta
Cluster-55097.1	K01859	ko00941,ko01100,ko01110	MWSHY0017	Naringenin (5,7,4'-Trihydroxyflavanone)	柚皮素	Flavonoids	C00509	ko00941,ko00943,ko01100,ko01110	0.994366	4.75197e-05	gene-meta
Cluster-62430.4	K13065	ko00940,ko00941,ko00945,ko01100,ko01110	pme2960	Naringenin chalcone; 2',4,4',6'-Tetrahydroxychalcone	柚皮素查耳酮	Flavonoids	C06561	ko00941,ko01100,ko01110	0.994322	4.82758e-05	gene-meta
Cluster-53620.1	K13065	ko00940,ko00941,ko00945,ko01100,ko01110	pme2960	Naringenin chalcone; 2',4,4',6'-Tetrahydroxychalcone	柚皮素查耳酮	Flavonoids	C06561	ko00941,ko01100,ko01110	0.99431	4.84731e-05	gene-meta
Cluster-58756.5	K13082	ko00941,ko01100,ko01110	pmb3074	5-O-p-Coumaroylquinic acid	5-O-对香豆酰奎宁酸	Phenolic acids	C12208	ko00940,ko00941,ko00945,ko01110	0.939932	0.00530391	gene-meta
Cluster-53620.1	K13065	ko00940,ko00941,ko00945,ko01100,ko01110	mws0914	3,5,7-Trihydroxyflavanone (Pinobanksin)	3,5,7-三羟基黄烷酮 (短叶松素)	Flavonoids	C09826	ko00941	0.994295	4.8733e-05	gene-meta
Cluster-60688.0	K05278	ko00941,ko01100,ko01110	mws0914	3,5,7-Trihydroxyflavanone (Pinobanksin)	3,5,7-三羟基黄烷酮 (短叶松素)	Flavonoids	C09826	ko00941	0.994221	4.99979e-05	gene-meta
Cluster-53620.0	K13065	ko00940,ko00941,ko00945,ko01100,ko01110	MWSHY0124	Pinocembrin (Dihydrochrysin)	乔松素 (二氢白杨素)	Flavonoids	C09827	ko00941	0.994212	5.01473e-05	gene-meta
Cluster-52616.0	K05280	ko00941,ko00944,ko01100,ko01110	Lmzp002365	Hesperetin-7-O-glucoside	橙皮素-7-O-葡萄糖苷	Flavonoids	C16422	ko00941	0.994198	5.04038e-05	gene-meta
Cluster-53620.0	K13065	ko00940,ko00941,ko00945,ko01100,ko01110	mws1033	Homoeriodictyol	高圣草酚	Flavonoids	C09756	ko00941	0.994191	5.05236e-05	gene-meta
Cluster-65852.1	K00588	ko00940,ko00941,ko00945,ko01100,ko01110	Lmzp002365	Hesperetin-7-O-glucoside	橙皮素-7-O-葡萄糖苷	Flavonoids	C16422	ko00941	0.994161	5.10455e-05	gene-meta
Cluster-69455.0	K13081	ko00941,ko01110	mws0463	Hesperetin	橙皮素	Flavonoids	C01709	ko00941	0.994148	5.12769e-05	gene-meta
Cluster-57167.0	K01859	ko00941,ko01100,ko01110	Lmzp002365	Hesperetin-7-O-glucoside	橙皮素-7-O-葡萄糖苷	Flavonoids	C16422	ko00941	0.994059	5.28465e-05	gene-meta
Cluster-12152.1	K13065	ko00940,ko00941,ko00945,ko01100,ko01110	pme2954	Quercetin	槲皮素	Flavonoids	C00389	ko00941,ko00944,ko01100,ko01110	0.99403	5.33585e-05	gene-meta
Cluster-19607.9	K00660	ko00941,ko00960,ko01100,ko01110,ko04712	MWSHY0124	Pinocembrin (Dihydrochrysin)	乔松素 (二氢白杨素)	Flavonoids	C09827	ko00941	0.994	5.38883e-05	gene-meta
Cluster-19607.9	K00660	ko00941,ko00960,ko01100,ko01110,ko04712	mws1033	Homoeriodictyol	高圣草酚	Flavonoids	C09756	ko00941	0.993982	5.42218e-05	gene-meta
Cluster-40809.0	K13065	ko00940,ko00941,ko00945,ko01100,ko01110	pme2960	Naringenin chalcone; 2',4,4',6'-Tetrahydroxychalcone	柚皮素查耳酮	Flavonoids	C06561	ko00941,ko01100,ko01110	0.993979	5.42778e-05	gene-meta
Cluster-64884.0	K00588	ko00940,ko00941,ko00945,ko01100,ko01110	mws1033	Homoeriodictyol	高圣草酚	Flavonoids	C09756	ko00941	0.993977	5.43032e-05	gene-meta
Cluster-65852.1	K00588	ko00940,ko00941,ko00945,ko01100,ko01110	pme2960	Naringenin chalcone; 2',4,4',6'-Tetrahydroxychalcone	柚皮素查耳酮	Flavonoids	C06561	ko00941,ko01100,ko01110	0.993964	5.45382e-05	gene-meta
Cluster-64884.0	K00588	ko00940,ko00941,ko00945,ko01100,ko01110	MWSHY0124	Pinocembrin (Dihydrochrysin)	乔松素 (二氢白杨素)	Flavonoids	C09827	ko00941	0.993887	5.59366e-05	gene-meta
Cluster-53620.0	K13065	ko00940,ko00941,ko00945,ko01100,ko01110	mws0463	Hesperetin	橙皮素	Flavonoids	C01709	ko00941	0.993843	5.67552e-05	gene-meta
Cluster-19607.7	K00660	ko00941,ko00960,ko01100,ko01110,ko04712	pme2954	Quercetin	槲皮素	Flavonoids	C00389	ko00941,ko00944,ko01100,ko01110	0.993822	5.71264e-05	gene-meta
Cluster-52616.0	K05280	ko00941,ko00944,ko01100,ko01110	mws0463	Hesperetin	橙皮素	Flavonoids	C01709	ko00941	0.993736	5.87305e-05	gene-meta
Cluster-19607.10	K00660	ko00941,ko00960,ko01100,ko01110,ko04712	MWSHY0017	Naringenin (5,7,4'-Trihydroxyflavanone)	柚皮素	Flavonoids	C00509	ko00941,ko00943,ko01100,ko01110	0.993723	5.8971e-05	gene-meta
Cluster-49335.3	K22845	ko00941,ko01110	pme1201	Phloretin	根皮素	Flavonoids	C00774	ko00941,ko01110	0.993673	5.99188e-05	gene-meta
Cluster-19607.11	K00660	ko00941,ko00960,ko01100,ko01110,ko04712	MWSHY0145	Eriodictyol (5,7,3',4'-Tetrahydroxyflavanone)	圣草酚	Flavonoids	C05631	ko00941,ko01100,ko01110	0.993662	6.01303e-05	gene-meta
Cluster-55858.0	K13082	ko00941,ko01100,ko01110	pme2954	Quercetin	槲皮素	Flavonoids	C00389	ko00941,ko00944,ko01100,ko01110	0.993626	6.08211e-05	gene-meta
Cluster-19607.7	K00660	ko00941,ko00960,ko01100,ko01110,ko04712	mws0463	Hesperetin	橙皮素	Flavonoids	C01709	ko00941	0.993605	6.12147e-05	gene-meta
Cluster-59129.0	K22845	ko00941,ko01110	pme2960	Naringenin chalcone; 2',4,4',6'-Tetrahydroxychalcone	柚皮素查耳酮	Flavonoids	C06561	ko00941,ko01100,ko01110	0.993449	6.42251e-05	gene-meta
Cluster-57167.0	K01859	ko00941,ko01100,ko01110	pme2960	Naringenin chalcone; 2',4,4',6'-Tetrahydroxychalcone	柚皮素查耳酮	Flavonoids	C06561	ko00941,ko01100,ko01110	0.993439	6.44203e-05	gene-meta
Cluster-62430.4	K13065	ko00940,ko00941,ko00945,ko01100,ko01110	mws0914	3,5,7-Trihydroxyflavanone (Pinobanksin)	3,5,7-三羟基黄烷酮 (短叶松素)	Flavonoids	C09826	ko00941	0.993432	6.45587e-05	gene-meta
Cluster-55097.1	K01859	ko00941,ko01100,ko01110	MWSHY0145	Eriodictyol (5,7,3',4'-Tetrahydroxyflavanone)	圣草酚	Flavonoids	C05631	ko00941,ko01100,ko01110	0.993428	6.46464e-05	gene-meta
Cluster-19607.10	K00660	ko00941,ko00960,ko01100,ko01110,ko04712	pme2960	Naringenin chalcone; 2',4,4',6'-Tetrahydroxychalcone	柚皮素查耳酮	Flavonoids	C06561	ko00941,ko01100,ko01110	0.993404	6.51123e-05	gene-meta
Cluster-69455.0	K13081	ko00941,ko01110	MWSHY0145	Eriodictyol (5,7,3',4'-Tetrahydroxyflavanone)	圣草酚	Flavonoids	C05631	ko00941,ko01100,ko01110	0.993366	6.58711e-05	gene-meta
Cluster-65852.1	K00588	ko00940,ko00941,ko00945,ko01100,ko01110	mws0914	3,5,7-Trihydroxyflavanone (Pinobanksin)	3,5,7-三羟基黄烷酮 (短叶松素)	Flavonoids	C09826	ko00941	0.993346	6.62714e-05	gene-meta
Cluster-58982.0	K09754	ko00940,ko00941,ko00945,ko01100,ko01110	pme1201	Phloretin	根皮素	Flavonoids	C00774	ko00941,ko01110	0.993329	6.66099e-05	gene-meta
Cluster-57049.7	K01859	ko00941,ko01100,ko01110	MWSHY0145	Eriodictyol (5,7,3',4'-Tetrahydroxyflavanone)	圣草酚	Flavonoids	C05631	ko00941,ko01100,ko01110	0.993305	6.70859e-05	gene-meta
Cluster-55858.0	K13082	ko00941,ko01100,ko01110	MWSHY0124	Pinocembrin (Dihydrochrysin)	乔松素 (二氢白杨素)	Flavonoids	C09827	ko00941	0.993288	6.74279e-05	gene-meta
Cluster-64884.0	K00588	ko00940,ko00941,ko00945,ko01100,ko01110	MWSHY0145	Eriodictyol (5,7,3',4'-Tetrahydroxyflavanone)	圣草酚	Flavonoids	C05631	ko00941,ko01100,ko01110	0.993258	6.80276e-05	gene-meta
Cluster-55858.0	K13082	ko00941,ko01100,ko01110	mws1033	Homoeriodictyol	高圣草酚	Flavonoids	C09756	ko00941	0.993217	6.88646e-05	gene-meta
Cluster-57167.3	K01859	ko00941,ko01100,ko01110	pmb3074	5-O-p-Coumaroylquinic acid	5-O-对香豆酰奎宁酸	Phenolic acids	C12208	ko00940,ko00941,ko00945,ko01110	0.945833	0.00432159	gene-meta
Cluster-18560.1	K00487	ko00130,ko00940,ko00941,ko00945,ko01100,ko01110	mws0914	3,5,7-Trihydroxyflavanone (Pinobanksin)	3,5,7-三羟基黄烷酮 (短叶松素)	Flavonoids	C09826	ko00941	0.99321	6.90036e-05	gene-meta
Cluster-4499.8	K22845	ko00941,ko01110	pme1201	Phloretin	根皮素	Flavonoids	C00774	ko00941,ko01110	0.993154	7.0148e-05	gene-meta
Cluster-19607.8	K00660	ko00941,ko00960,ko01100,ko01110,ko04712	MWSHY0145	Eriodictyol (5,7,3',4'-Tetrahydroxyflavanone)	圣草酚	Flavonoids	C05631	ko00941,ko01100,ko01110	0.993109	7.10718e-05	gene-meta
Cluster-59129.0	K22845	ko00941,ko01110	pme1201	Phloretin	根皮素	Flavonoids	C00774	ko00941,ko01110	0.993095	7.13609e-05	gene-meta
Cluster-40809.0	K13065	ko00940,ko00941,ko00945,ko01100,ko01110	mws0914	3,5,7-Trihydroxyflavanone (Pinobanksin)	3,5,7-三羟基黄烷酮 (短叶松素)	Flavonoids	C09826	ko00941	0.993068	7.1909e-05	gene-meta
Cluster-63513.0	K00487	ko00130,ko00940,ko00941,ko00945,ko01100,ko01110	pme1201	Phloretin	根皮素	Flavonoids	C00774	ko00941,ko01110	0.992992	7.3502e-05	gene-meta
Cluster-12152.1	K13065	ko00940,ko00941,ko00945,ko01100,ko01110	pme1201	Phloretin	根皮素	Flavonoids	C00774	ko00941,ko01110	0.99295	7.43748e-05	gene-meta
Cluster-53620.0	K13065	ko00940,ko00941,ko00945,ko01100,ko01110	MWSHY0145	Eriodictyol (5,7,3',4'-Tetrahydroxyflavanone)	圣草酚	Flavonoids	C05631	ko00941,ko01100,ko01110	0.992875	7.59762e-05	gene-meta
Cluster-18560.0	K00487	ko00130,ko00940,ko00941,ko00945,ko01100,ko01110	mws0914	3,5,7-Trihydroxyflavanone (Pinobanksin)	3,5,7-三羟基黄烷酮 (短叶松素)	Flavonoids	C09826	ko00941	0.992874	7.59802e-05	gene-meta
Cluster-28361.1	K22845	ko00941,ko01110	pmb3074	5-O-p-Coumaroylquinic acid	5-O-对香豆酰奎宁酸	Phenolic acids	C12208	ko00940,ko00941,ko00945,ko01110	0.947014	0.00413694	gene-meta
Cluster-6224.0	K13065	ko00940,ko00941,ko00945,ko01100,ko01110	pme2960	Naringenin chalcone; 2',4,4',6'-Tetrahydroxychalcone	柚皮素查耳酮	Flavonoids	C06561	ko00941,ko01100,ko01110	0.992821	7.71219e-05	gene-meta
Cluster-53620.1	K13065	ko00940,ko00941,ko00945,ko01100,ko01110	pme1201	Phloretin	根皮素	Flavonoids	C00774	ko00941,ko01110	0.992735	7.89701e-05	gene-meta
Cluster-57049.7	K01859	ko00941,ko01100,ko01110	MWSHY0124	Pinocembrin (Dihydrochrysin)	乔松素 (二氢白杨素)	Flavonoids	C09827	ko00941	0.992714	7.94348e-05	gene-meta
Cluster-63513.0	K00487	ko00130,ko00940,ko00941,ko00945,ko01100,ko01110	pme2960	Naringenin chalcone; 2',4,4',6'-Tetrahydroxychalcone	柚皮素查耳酮	Flavonoids	C06561	ko00941,ko01100,ko01110	0.992686	8.00401e-05	gene-meta
Cluster-53574.0	K05278	ko00941,ko01100,ko01110	MWSHY0124	Pinocembrin (Dihydrochrysin)	乔松素 (二氢白杨素)	Flavonoids	C09827	ko00941	0.992686	8.00472e-05	gene-meta
Cluster-6224.0	K13065	ko00940,ko00941,ko00945,ko01100,ko01110	MWSHY0017	Naringenin (5,7,4'-Trihydroxyflavanone)	柚皮素	Flavonoids	C00509	ko00941,ko00943,ko01100,ko01110	0.992678	8.023e-05	gene-meta
Cluster-13637.0	K08695	ko00941,ko01100,ko01110	Lmzp002365	Hesperetin-7-O-glucoside	橙皮素-7-O-葡萄糖苷	Flavonoids	C16422	ko00941	0.992652	8.07968e-05	gene-meta
Cluster-57049.7	K01859	ko00941,ko01100,ko01110	mws1033	Homoeriodictyol	高圣草酚	Flavonoids	C09756	ko00941	0.992626	8.13656e-05	gene-meta
Cluster-53574.0	K05278	ko00941,ko01100,ko01110	mws1033	Homoeriodictyol	高圣草酚	Flavonoids	C09756	ko00941	0.992566	8.26972e-05	gene-meta
Cluster-13637.0	K08695	ko00941,ko01100,ko01110	pme1201	Phloretin	根皮素	Flavonoids	C00774	ko00941,ko01110	0.99255	8.30575e-05	gene-meta
Cluster-55858.0	K13082	ko00941,ko01100,ko01110	Lmzp002365	Hesperetin-7-O-glucoside	橙皮素-7-O-葡萄糖苷	Flavonoids	C16422	ko00941	0.992527	8.35663e-05	gene-meta
Cluster-53574.0	K05278	ko00941,ko01100,ko01110	MWSHY0145	Eriodictyol (5,7,3',4'-Tetrahydroxyflavanone)	圣草酚	Flavonoids	C05631	ko00941,ko01100,ko01110	0.992526	8.3588e-05	gene-meta
Cluster-65441.0	K13065	ko00940,ko00941,ko00945,ko01100,ko01110	mws1033	Homoeriodictyol	高圣草酚	Flavonoids	C09756	ko00941	0.992524	8.36184e-05	gene-meta
Cluster-65441.0	K13065	ko00940,ko00941,ko00945,ko01100,ko01110	MWSHY0124	Pinocembrin (Dihydrochrysin)	乔松素 (二氢白杨素)	Flavonoids	C09827	ko00941	0.992521	8.3692e-05	gene-meta
Cluster-63513.0	K00487	ko00130,ko00940,ko00941,ko00945,ko01100,ko01110	mws0914	3,5,7-Trihydroxyflavanone (Pinobanksin)	3,5,7-三羟基黄烷酮 (短叶松素)	Flavonoids	C09826	ko00941	0.992502	8.41267e-05	gene-meta
Cluster-57049.7	K01859	ko00941,ko01100,ko01110	mws0914	3,5,7-Trihydroxyflavanone (Pinobanksin)	3,5,7-三羟基黄烷酮 (短叶松素)	Flavonoids	C09826	ko00941	0.992473	8.47784e-05	gene-meta
Cluster-12152.0	K13065	ko00940,ko00941,ko00945,ko01100,ko01110	MWSHY0017	Naringenin (5,7,4'-Trihydroxyflavanone)	柚皮素	Flavonoids	C00509	ko00941,ko00943,ko01100,ko01110	0.992423	8.58895e-05	gene-meta
Cluster-18560.1	K00487	ko00130,ko00940,ko00941,ko00945,ko01100,ko01110	pme2960	Naringenin chalcone; 2',4,4',6'-Tetrahydroxychalcone	柚皮素查耳酮	Flavonoids	C06561	ko00941,ko01100,ko01110	0.992406	8.62742e-05	gene-meta
Cluster-19607.7	K00660	ko00941,ko00960,ko01100,ko01110,ko04712	MWSHY0124	Pinocembrin (Dihydrochrysin)	乔松素 (二氢白杨素)	Flavonoids	C09827	ko00941	0.992405	8.63004e-05	gene-meta
Cluster-60688.0	K05278	ko00941,ko01100,ko01110	MWSHY0145	Eriodictyol (5,7,3',4'-Tetrahydroxyflavanone)	圣草酚	Flavonoids	C05631	ko00941,ko01100,ko01110	0.992375	8.69962e-05	gene-meta
Cluster-19607.7	K00660	ko00941,ko00960,ko01100,ko01110,ko04712	mws1033	Homoeriodictyol	高圣草酚	Flavonoids	C09756	ko00941	0.992365	8.72183e-05	gene-meta
Cluster-19607.9	K00660	ko00941,ko00960,ko01100,ko01110,ko04712	MWSHY0145	Eriodictyol (5,7,3',4'-Tetrahydroxyflavanone)	圣草酚	Flavonoids	C05631	ko00941,ko01100,ko01110	0.992359	8.73632e-05	gene-meta
Cluster-55097.1	K01859	ko00941,ko01100,ko01110	pme2960	Naringenin chalcone; 2',4,4',6'-Tetrahydroxychalcone	柚皮素查耳酮	Flavonoids	C06561	ko00941,ko01100,ko01110	0.992321	8.82171e-05	gene-meta
Cluster-53620.2	K13065	ko00940,ko00941,ko00945,ko01100,ko01110	pme1201	Phloretin	根皮素	Flavonoids	C00774	ko00941,ko01110	0.992279	8.9182e-05	gene-meta
Cluster-19607.12	K00660	ko00941,ko00960,ko01100,ko01110,ko04712	pme2954	Quercetin	槲皮素	Flavonoids	C00389	ko00941,ko00944,ko01100,ko01110	0.992269	8.94196e-05	gene-meta
Cluster-19607.10	K00660	ko00941,ko00960,ko01100,ko01110,ko04712	mws0914	3,5,7-Trihydroxyflavanone (Pinobanksin)	3,5,7-三羟基黄烷酮 (短叶松素)	Flavonoids	C09826	ko00941	0.992235	9.02064e-05	gene-meta
Cluster-18560.0	K00487	ko00130,ko00940,ko00941,ko00945,ko01100,ko01110	pme2960	Naringenin chalcone; 2',4,4',6'-Tetrahydroxychalcone	柚皮素查耳酮	Flavonoids	C06561	ko00941,ko01100,ko01110	0.99216	9.19596e-05	gene-meta
Cluster-18560.1	K00487	ko00130,ko00940,ko00941,ko00945,ko01100,ko01110	Lmzp002365	Hesperetin-7-O-glucoside	橙皮素-7-O-葡萄糖苷	Flavonoids	C16422	ko00941	0.992135	9.25384e-05	gene-meta
Cluster-55097.1	K01859	ko00941,ko01100,ko01110	MWSHY0124	Pinocembrin (Dihydrochrysin)	乔松素 (二氢白杨素)	Flavonoids	C09827	ko00941	0.992122	9.28472e-05	gene-meta
Cluster-55097.1	K01859	ko00941,ko01100,ko01110	mws1033	Homoeriodictyol	高圣草酚	Flavonoids	C09756	ko00941	0.992062	9.42655e-05	gene-meta
Cluster-57167.1	K01859	ko00941,ko01100,ko01110	pmb3074	5-O-p-Coumaroylquinic acid	5-O-对香豆酰奎宁酸	Phenolic acids	C12208	ko00940,ko00941,ko00945,ko01110	0.951078	0.00353149	gene-meta
Cluster-30761.0	K13083	ko00941,ko00944,ko01110	pmb3074	5-O-p-Coumaroylquinic acid	5-O-对香豆酰奎宁酸	Phenolic acids	C12208	ko00940,ko00941,ko00945,ko01110	-0.951414	0.0034836	gene-meta
Cluster-18560.1	K00487	ko00130,ko00940,ko00941,ko00945,ko01100,ko01110	pme1201	Phloretin	根皮素	Flavonoids	C00774	ko00941,ko01110	0.992062	9.42752e-05	gene-meta
Cluster-4499.6	K22845	ko00941,ko01110	mws0463	Hesperetin	橙皮素	Flavonoids	C01709	ko00941	0.991942	9.71323e-05	gene-meta
Cluster-55858.0	K13082	ko00941,ko01100,ko01110	MWSHY0145	Eriodictyol (5,7,3',4'-Tetrahydroxyflavanone)	圣草酚	Flavonoids	C05631	ko00941,ko01100,ko01110	0.991875	9.87661e-05	gene-meta
Cluster-18560.0	K00487	ko00130,ko00940,ko00941,ko00945,ko01100,ko01110	Lmzp002365	Hesperetin-7-O-glucoside	橙皮素-7-O-葡萄糖苷	Flavonoids	C16422	ko00941	0.991838	9.9666e-05	gene-meta
Cluster-19607.5	K00660	ko00941,ko00960,ko01100,ko01110,ko04712	pme2954	Quercetin	槲皮素	Flavonoids	C00389	ko00941,ko00944,ko01100,ko01110	0.991808	0.00010039	gene-meta
Cluster-18560.0	K00487	ko00130,ko00940,ko00941,ko00945,ko01100,ko01110	pme1201	Phloretin	根皮素	Flavonoids	C00774	ko00941,ko01110	0.99173	0.000102315	gene-meta
Cluster-57049.7	K01859	ko00941,ko01100,ko01110	Lmzp002365	Hesperetin-7-O-glucoside	橙皮素-7-O-葡萄糖苷	Flavonoids	C16422	ko00941	0.991675	0.000103673	gene-meta
Cluster-62430.4	K13065	ko00940,ko00941,ko00945,ko01100,ko01110	pme1201	Phloretin	根皮素	Flavonoids	C00774	ko00941,ko01110	0.991646	0.00010438	gene-meta
Cluster-60688.0	K05278	ko00941,ko01100,ko01110	MWSHY0017	Naringenin (5,7,4'-Trihydroxyflavanone)	柚皮素	Flavonoids	C00509	ko00941,ko00943,ko01100,ko01110	0.991573	0.000106234	gene-meta
Cluster-40809.0	K13065	ko00940,ko00941,ko00945,ko01100,ko01110	pme1201	Phloretin	根皮素	Flavonoids	C00774	ko00941,ko01110	0.991541	0.000107023	gene-meta
Cluster-7539.0	K05278	ko00941,ko01100,ko01110	mws0914	3,5,7-Trihydroxyflavanone (Pinobanksin)	3,5,7-三羟基黄烷酮 (短叶松素)	Flavonoids	C09826	ko00941	0.991533	0.000107244	gene-meta
Cluster-59129.0	K22845	ko00941,ko01110	Lmzp002365	Hesperetin-7-O-glucoside	橙皮素-7-O-葡萄糖苷	Flavonoids	C16422	ko00941	0.991509	0.000107836	gene-meta
Cluster-57049.7	K01859	ko00941,ko01100,ko01110	pme2960	Naringenin chalcone; 2',4,4',6'-Tetrahydroxychalcone	柚皮素查耳酮	Flavonoids	C06561	ko00941,ko01100,ko01110	0.991462	0.00010904	gene-meta
Cluster-52616.0	K05280	ko00941,ko00944,ko01100,ko01110	MWSHY0017	Naringenin (5,7,4'-Trihydroxyflavanone)	柚皮素	Flavonoids	C00509	ko00941,ko00943,ko01100,ko01110	0.991312	0.000112907	gene-meta
Cluster-53574.0	K05278	ko00941,ko01100,ko01110	mws0914	3,5,7-Trihydroxyflavanone (Pinobanksin)	3,5,7-三羟基黄烷酮 (短叶松素)	Flavonoids	C09826	ko00941	0.991293	0.000113389	gene-meta
Cluster-55858.0	K13082	ko00941,ko01100,ko01110	mws0463	Hesperetin	橙皮素	Flavonoids	C01709	ko00941	0.991271	0.00011395	gene-meta
Cluster-4499.6	K22845	ko00941,ko01110	MWSHY0017	Naringenin (5,7,4'-Trihydroxyflavanone)	柚皮素	Flavonoids	C00509	ko00941,ko00943,ko01100,ko01110	0.991205	0.000115685	gene-meta
Cluster-53574.0	K05278	ko00941,ko01100,ko01110	MWSHY0017	Naringenin (5,7,4'-Trihydroxyflavanone)	柚皮素	Flavonoids	C00509	ko00941,ko00943,ko01100,ko01110	0.991175	0.000116486	gene-meta
Cluster-64884.0	K00588	ko00940,ko00941,ko00945,ko01100,ko01110	MWSHY0017	Naringenin (5,7,4'-Trihydroxyflavanone)	柚皮素	Flavonoids	C00509	ko00941,ko00943,ko01100,ko01110	0.991172	0.000116554	gene-meta
Cluster-20933.0	K13065	ko00940,ko00941,ko00945,ko01100,ko01110	pme1201	Phloretin	根皮素	Flavonoids	C00774	ko00941,ko01110	0.991124	0.000117822	gene-meta
Cluster-19607.5	K00660	ko00941,ko00960,ko01100,ko01110,ko04712	mws0463	Hesperetin	橙皮素	Flavonoids	C01709	ko00941	0.991122	0.000117888	gene-meta
Cluster-57167.0	K01859	ko00941,ko01100,ko01110	pme1201	Phloretin	根皮素	Flavonoids	C00774	ko00941,ko01110	0.991088	0.000118772	gene-meta
Cluster-12152.0	K13065	ko00940,ko00941,ko00945,ko01100,ko01110	pme2960	Naringenin chalcone; 2',4,4',6'-Tetrahydroxychalcone	柚皮素查耳酮	Flavonoids	C06561	ko00941,ko01100,ko01110	0.99107	0.00011926	gene-meta
Cluster-4499.6	K22845	ko00941,ko01110	pme2960	Naringenin chalcone; 2',4,4',6'-Tetrahydroxychalcone	柚皮素查耳酮	Flavonoids	C06561	ko00941,ko01100,ko01110	0.991035	0.000120205	gene-meta
Cluster-12152.1	K13065	ko00940,ko00941,ko00945,ko01100,ko01110	mws0463	Hesperetin	橙皮素	Flavonoids	C01709	ko00941	0.991	0.000121147	gene-meta
Cluster-4499.8	K22845	ko00941,ko01110	mws1068	Kaempferol (3,5,7,4'-Tetrahydroxyflavone)	山柰酚	Flavonoids	C05903	ko00941,ko00944,ko01100,ko01110	0.990765	0.000127527	gene-meta
Cluster-65441.0	K13065	ko00940,ko00941,ko00945,ko01100,ko01110	MWSHY0145	Eriodictyol (5,7,3',4'-Tetrahydroxyflavanone)	圣草酚	Flavonoids	C05631	ko00941,ko01100,ko01110	0.990714	0.000128956	gene-meta
Cluster-22814.0	K05280	ko00941,ko00944,ko01100,ko01110	mws0463	Hesperetin	橙皮素	Flavonoids	C01709	ko00941	0.990697	0.000129409	gene-meta
Cluster-53620.0	K13065	ko00940,ko00941,ko00945,ko01100,ko01110	Lmzp002365	Hesperetin-7-O-glucoside	橙皮素-7-O-葡萄糖苷	Flavonoids	C16422	ko00941	0.990681	0.00012987	gene-meta
Cluster-19607.1	K00660	ko00941,ko00960,ko01100,ko01110,ko04712	MWSHY0017	Naringenin (5,7,4'-Trihydroxyflavanone)	柚皮素	Flavonoids	C00509	ko00941,ko00943,ko01100,ko01110	0.990605	0.000131993	gene-meta
Cluster-60688.0	K05278	ko00941,ko01100,ko01110	mws1033	Homoeriodictyol	高圣草酚	Flavonoids	C09756	ko00941	0.990592	0.000132336	gene-meta
Cluster-19607.7	K00660	ko00941,ko00960,ko01100,ko01110,ko04712	MWSHY0145	Eriodictyol (5,7,3',4'-Tetrahydroxyflavanone)	圣草酚	Flavonoids	C05631	ko00941,ko01100,ko01110	0.990572	0.000132904	gene-meta
Cluster-60688.0	K05278	ko00941,ko01100,ko01110	MWSHY0124	Pinocembrin (Dihydrochrysin)	乔松素 (二氢白杨素)	Flavonoids	C09827	ko00941	0.990567	0.000133061	gene-meta
Cluster-19607.1	K00660	ko00941,ko00960,ko01100,ko01110,ko04712	Lmzp002365	Hesperetin-7-O-glucoside	橙皮素-7-O-葡萄糖苷	Flavonoids	C16422	ko00941	0.990559	0.000133282	gene-meta
Cluster-53574.0	K05278	ko00941,ko01100,ko01110	pme2954	Quercetin	槲皮素	Flavonoids	C00389	ko00941,ko00944,ko01100,ko01110	0.990516	0.0001345	gene-meta
Cluster-62430.4	K13065	ko00940,ko00941,ko00945,ko01100,ko01110	mws1068	Kaempferol (3,5,7,4'-Tetrahydroxyflavone)	山柰酚	Flavonoids	C05903	ko00941,ko00944,ko01100,ko01110	0.990468	0.000135857	gene-meta
Cluster-55097.1	K01859	ko00941,ko01100,ko01110	pme1201	Phloretin	根皮素	Flavonoids	C00774	ko00941,ko01110	0.990423	0.000137149	gene-meta
Cluster-53620.2	K13065	ko00940,ko00941,ko00945,ko01100,ko01110	Lmzp002365	Hesperetin-7-O-glucoside	橙皮素-7-O-葡萄糖苷	Flavonoids	C16422	ko00941	0.990414	0.000137404	gene-meta
Cluster-6224.0	K13065	ko00940,ko00941,ko00945,ko01100,ko01110	mws0914	3,5,7-Trihydroxyflavanone (Pinobanksin)	3,5,7-三羟基黄烷酮 (短叶松素)	Flavonoids	C09826	ko00941	0.990372	0.000138605	gene-meta
Cluster-64884.0	K00588	ko00940,ko00941,ko00945,ko01100,ko01110	mws1068	Kaempferol (3,5,7,4'-Tetrahydroxyflavone)	山柰酚	Flavonoids	C05903	ko00941,ko00944,ko01100,ko01110	0.990329	0.000139848	gene-meta
Cluster-20933.0	K13065	ko00940,ko00941,ko00945,ko01100,ko01110	mws1068	Kaempferol (3,5,7,4'-Tetrahydroxyflavone)	山柰酚	Flavonoids	C05903	ko00941,ko00944,ko01100,ko01110	0.990318	0.000140161	gene-meta
Cluster-58982.0	K09754	ko00940,ko00941,ko00945,ko01100,ko01110	Lmzp002365	Hesperetin-7-O-glucoside	橙皮素-7-O-葡萄糖苷	Flavonoids	C16422	ko00941	0.990191	0.00014386	gene-meta
Cluster-40809.0	K13065	ko00940,ko00941,ko00945,ko01100,ko01110	Lmzp002365	Hesperetin-7-O-glucoside	橙皮素-7-O-葡萄糖苷	Flavonoids	C16422	ko00941	0.99016	0.000144766	gene-meta
Cluster-53620.2	K13065	ko00940,ko00941,ko00945,ko01100,ko01110	mws1068	Kaempferol (3,5,7,4'-Tetrahydroxyflavone)	山柰酚	Flavonoids	C05903	ko00941,ko00944,ko01100,ko01110	0.990148	0.000145105	gene-meta
Cluster-65852.1	K00588	ko00940,ko00941,ko00945,ko01100,ko01110	pme1201	Phloretin	根皮素	Flavonoids	C00774	ko00941,ko01110	0.990107	0.000146323	gene-meta
Cluster-57049.7	K01859	ko00941,ko01100,ko01110	pme2954	Quercetin	槲皮素	Flavonoids	C00389	ko00941,ko00944,ko01100,ko01110	0.990057	0.000147808	gene-meta
Cluster-19607.12	K00660	ko00941,ko00960,ko01100,ko01110,ko04712	mws1033	Homoeriodictyol	高圣草酚	Flavonoids	C09756	ko00941	0.98997	0.000150383	gene-meta
Cluster-57049.7	K01859	ko00941,ko01100,ko01110	MWSHY0017	Naringenin (5,7,4'-Trihydroxyflavanone)	柚皮素	Flavonoids	C00509	ko00941,ko00943,ko01100,ko01110	0.989952	0.000150929	gene-meta
Cluster-19607.8	K00660	ko00941,ko00960,ko01100,ko01110,ko04712	Lmzp002365	Hesperetin-7-O-glucoside	橙皮素-7-O-葡萄糖苷	Flavonoids	C16422	ko00941	0.989947	0.000151091	gene-meta
Cluster-49335.3	K22845	ko00941,ko01110	mws1068	Kaempferol (3,5,7,4'-Tetrahydroxyflavone)	山柰酚	Flavonoids	C05903	ko00941,ko00944,ko01100,ko01110	0.989943	0.000151208	gene-meta
Cluster-29853.0	K00588	ko00940,ko00941,ko00945,ko01100,ko01110	pmb3074	5-O-p-Coumaroylquinic acid	5-O-对香豆酰奎宁酸	Phenolic acids	C12208	ko00940,ko00941,ko00945,ko01110	0.9579	0.00262135	gene-meta
Cluster-63513.0	K00487	ko00130,ko00940,ko00941,ko00945,ko01100,ko01110	mws1068	Kaempferol (3,5,7,4'-Tetrahydroxyflavone)	山柰酚	Flavonoids	C05903	ko00941,ko00944,ko01100,ko01110	0.98989	0.000152798	gene-meta
Cluster-19607.12	K00660	ko00941,ko00960,ko01100,ko01110,ko04712	MWSHY0124	Pinocembrin (Dihydrochrysin)	乔松素 (二氢白杨素)	Flavonoids	C09827	ko00941	0.989846	0.000154119	gene-meta
Cluster-53620.1	K13065	ko00940,ko00941,ko00945,ko01100,ko01110	Lmzp002365	Hesperetin-7-O-glucoside	橙皮素-7-O-葡萄糖苷	Flavonoids	C16422	ko00941	0.989825	0.000154765	gene-meta
Cluster-22814.0	K05280	ko00941,ko00944,ko01100,ko01110	pme2954	Quercetin	槲皮素	Flavonoids	C00389	ko00941,ko00944,ko01100,ko01110	0.989799	0.000155549	gene-meta
Cluster-49335.3	K22845	ko00941,ko01110	Lmzp002365	Hesperetin-7-O-glucoside	橙皮素-7-O-葡萄糖苷	Flavonoids	C16422	ko00941	0.989766	0.000156555	gene-meta
Cluster-69455.0	K13081	ko00941,ko01110	MWSHY0017	Naringenin (5,7,4'-Trihydroxyflavanone)	柚皮素	Flavonoids	C00509	ko00941,ko00943,ko01100,ko01110	0.989762	0.000156684	gene-meta
Cluster-53620.0	K13065	ko00940,ko00941,ko00945,ko01100,ko01110	pme2960	Naringenin chalcone; 2',4,4',6'-Tetrahydroxychalcone	柚皮素查耳酮	Flavonoids	C06561	ko00941,ko01100,ko01110	0.989741	0.000157339	gene-meta
Cluster-12152.0	K13065	ko00940,ko00941,ko00945,ko01100,ko01110	mws1068	Kaempferol (3,5,7,4'-Tetrahydroxyflavone)	山柰酚	Flavonoids	C05903	ko00941,ko00944,ko01100,ko01110	0.989638	0.000160506	gene-meta
Cluster-4499.3	K22845	ko00941,ko01110	MWSHY0124	Pinocembrin (Dihydrochrysin)	乔松素 (二氢白杨素)	Flavonoids	C09827	ko00941	0.989607	0.00016146	gene-meta
Cluster-69455.0	K13081	ko00941,ko01110	Lmzp002365	Hesperetin-7-O-glucoside	橙皮素-7-O-葡萄糖苷	Flavonoids	C16422	ko00941	0.989591	0.00016197	gene-meta
Cluster-19607.12	K00660	ko00941,ko00960,ko01100,ko01110,ko04712	mws0463	Hesperetin	橙皮素	Flavonoids	C01709	ko00941	0.989497	0.000164883	gene-meta
Cluster-4499.3	K22845	ko00941,ko01110	mws1033	Homoeriodictyol	高圣草酚	Flavonoids	C09756	ko00941	0.989492	0.000165036	gene-meta
Cluster-4499.8	K22845	ko00941,ko01110	Lmzp002365	Hesperetin-7-O-glucoside	橙皮素-7-O-葡萄糖苷	Flavonoids	C16422	ko00941	0.989445	0.000166517	gene-meta
Cluster-12152.0	K13065	ko00940,ko00941,ko00945,ko01100,ko01110	mws0914	3,5,7-Trihydroxyflavanone (Pinobanksin)	3,5,7-三羟基黄烷酮 (短叶松素)	Flavonoids	C09826	ko00941	0.989365	0.000169063	gene-meta
Cluster-62430.4	K13065	ko00940,ko00941,ko00945,ko01100,ko01110	Lmzp002365	Hesperetin-7-O-glucoside	橙皮素-7-O-葡萄糖苷	Flavonoids	C16422	ko00941	0.989325	0.000170318	gene-meta
Cluster-19607.12	K00660	ko00941,ko00960,ko01100,ko01110,ko04712	MWSHY0145	Eriodictyol (5,7,3',4'-Tetrahydroxyflavanone)	圣草酚	Flavonoids	C05631	ko00941,ko01100,ko01110	0.989278	0.000171839	gene-meta
Cluster-52616.0	K05280	ko00941,ko00944,ko01100,ko01110	mws0914	3,5,7-Trihydroxyflavanone (Pinobanksin)	3,5,7-三羟基黄烷酮 (短叶松素)	Flavonoids	C09826	ko00941	0.989274	0.000171944	gene-meta
Cluster-19607.9	K00660	ko00941,ko00960,ko01100,ko01110,ko04712	MWSHY0017	Naringenin (5,7,4'-Trihydroxyflavanone)	柚皮素	Flavonoids	C00509	ko00941,ko00943,ko01100,ko01110	0.989201	0.00017429	gene-meta
Cluster-40809.0	K13065	ko00940,ko00941,ko00945,ko01100,ko01110	mws1068	Kaempferol (3,5,7,4'-Tetrahydroxyflavone)	山柰酚	Flavonoids	C05903	ko00941,ko00944,ko01100,ko01110	0.989175	0.000175145	gene-meta
Cluster-64884.0	K00588	ko00940,ko00941,ko00945,ko01100,ko01110	pme1201	Phloretin	根皮素	Flavonoids	C00774	ko00941,ko01110	0.989022	0.000180104	gene-meta
Cluster-19607.11	K00660	ko00941,ko00960,ko01100,ko01110,ko04712	Lmzp002365	Hesperetin-7-O-glucoside	橙皮素-7-O-葡萄糖苷	Flavonoids	C16422	ko00941	0.98901	0.000180522	gene-meta
Cluster-19607.5	K00660	ko00941,ko00960,ko01100,ko01110,ko04712	mws1033	Homoeriodictyol	高圣草酚	Flavonoids	C09756	ko00941	0.98898	0.000181506	gene-meta
Cluster-55097.1	K01859	ko00941,ko01100,ko01110	pme2954	Quercetin	槲皮素	Flavonoids	C00389	ko00941,ko00944,ko01100,ko01110	0.988961	0.000182113	gene-meta
Cluster-19607.11	K00660	ko00941,ko00960,ko01100,ko01110,ko04712	MWSHY0017	Naringenin (5,7,4'-Trihydroxyflavanone)	柚皮素	Flavonoids	C00509	ko00941,ko00943,ko01100,ko01110	0.988955	0.000182327	gene-meta
Cluster-19607.5	K00660	ko00941,ko00960,ko01100,ko01110,ko04712	MWSHY0124	Pinocembrin (Dihydrochrysin)	乔松素 (二氢白杨素)	Flavonoids	C09827	ko00941	0.988951	0.000182442	gene-meta
Cluster-4499.6	K22845	ko00941,ko01110	mws0914	3,5,7-Trihydroxyflavanone (Pinobanksin)	3,5,7-三羟基黄烷酮 (短叶松素)	Flavonoids	C09826	ko00941	0.988904	0.000183988	gene-meta
Cluster-64884.0	K00588	ko00940,ko00941,ko00945,ko01100,ko01110	pme2960	Naringenin chalcone; 2',4,4',6'-Tetrahydroxychalcone	柚皮素查耳酮	Flavonoids	C06561	ko00941,ko01100,ko01110	0.988899	0.000184169	gene-meta
Cluster-19607.10	K00660	ko00941,ko00960,ko01100,ko01110,ko04712	pme1201	Phloretin	根皮素	Flavonoids	C00774	ko00941,ko01110	0.988898	0.000184189	gene-meta
Cluster-4499.8	K22845	ko00941,ko01110	mws0054	Catechin	儿茶素	Flavonoids	C06562	ko00941,ko01110	0.988867	0.000185242	gene-meta
Cluster-18560.1	K00487	ko00130,ko00940,ko00941,ko00945,ko01100,ko01110	mws1068	Kaempferol (3,5,7,4'-Tetrahydroxyflavone)	山柰酚	Flavonoids	C05903	ko00941,ko00944,ko01100,ko01110	0.988864	0.00018532	gene-meta
Cluster-12152.0	K13065	ko00940,ko00941,ko00945,ko01100,ko01110	pme1201	Phloretin	根皮素	Flavonoids	C00774	ko00941,ko01110	0.988858	0.000185523	gene-meta
Cluster-53620.4	K13065	ko00940,ko00941,ko00945,ko01100,ko01110	mws0914	3,5,7-Trihydroxyflavanone (Pinobanksin)	3,5,7-三羟基黄烷酮 (短叶松素)	Flavonoids	C09826	ko00941	0.988782	0.00018805	gene-meta
Cluster-4499.3	K22845	ko00941,ko01110	pme2954	Quercetin	槲皮素	Flavonoids	C00389	ko00941,ko00944,ko01100,ko01110	0.988759	0.000188845	gene-meta
Cluster-20933.0	K13065	ko00940,ko00941,ko00945,ko01100,ko01110	mws0054	Catechin	儿茶素	Flavonoids	C06562	ko00941,ko01110	0.988752	0.000189058	gene-meta
Cluster-7539.0	K05278	ko00941,ko01100,ko01110	MWSHY0145	Eriodictyol (5,7,3',4'-Tetrahydroxyflavanone)	圣草酚	Flavonoids	C05631	ko00941,ko01100,ko01110	0.988735	0.000189645	gene-meta
Cluster-6224.0	K13065	ko00940,ko00941,ko00945,ko01100,ko01110	pme1201	Phloretin	根皮素	Flavonoids	C00774	ko00941,ko01110	0.988709	0.000190516	gene-meta
Cluster-19607.8	K00660	ko00941,ko00960,ko01100,ko01110,ko04712	MWSHY0017	Naringenin (5,7,4'-Trihydroxyflavanone)	柚皮素	Flavonoids	C00509	ko00941,ko00943,ko01100,ko01110	0.988616	0.000193648	gene-meta
Cluster-4499.6	K22845	ko00941,ko01110	mws1068	Kaempferol (3,5,7,4'-Tetrahydroxyflavone)	山柰酚	Flavonoids	C05903	ko00941,ko00944,ko01100,ko01110	0.988572	0.000195159	gene-meta
Cluster-4499.3	K22845	ko00941,ko01110	MWSHY0145	Eriodictyol (5,7,3',4'-Tetrahydroxyflavanone)	圣草酚	Flavonoids	C05631	ko00941,ko01100,ko01110	0.98854	0.00019624	gene-meta
Cluster-53574.0	K05278	ko00941,ko01100,ko01110	mws0463	Hesperetin	橙皮素	Flavonoids	C01709	ko00941	0.988411	0.000200692	gene-meta
Cluster-53574.0	K05278	ko00941,ko01100,ko01110	Lmzp002365	Hesperetin-7-O-glucoside	橙皮素-7-O-葡萄糖苷	Flavonoids	C16422	ko00941	0.988393	0.000201297	gene-meta
Cluster-22814.0	K05280	ko00941,ko00944,ko01100,ko01110	MWSHY0124	Pinocembrin (Dihydrochrysin)	乔松素 (二氢白杨素)	Flavonoids	C09827	ko00941	0.988288	0.000204965	gene-meta
Cluster-53574.0	K05278	ko00941,ko01100,ko01110	pme1201	Phloretin	根皮素	Flavonoids	C00774	ko00941,ko01110	0.988282	0.000205176	gene-meta
Cluster-7539.0	K05278	ko00941,ko01100,ko01110	pme2960	Naringenin chalcone; 2',4,4',6'-Tetrahydroxychalcone	柚皮素查耳酮	Flavonoids	C06561	ko00941,ko01100,ko01110	0.988264	0.000205802	gene-meta
Cluster-22814.0	K05280	ko00941,ko00944,ko01100,ko01110	mws1033	Homoeriodictyol	高圣草酚	Flavonoids	C09756	ko00941	0.988222	0.00020727	gene-meta
Cluster-19607.1	K00660	ko00941,ko00960,ko01100,ko01110,ko04712	mws0914	3,5,7-Trihydroxyflavanone (Pinobanksin)	3,5,7-三羟基黄烷酮 (短叶松素)	Flavonoids	C09826	ko00941	0.988173	0.000208995	gene-meta
Cluster-13637.0	K08695	ko00941,ko01100,ko01110	mws1068	Kaempferol (3,5,7,4'-Tetrahydroxyflavone)	山柰酚	Flavonoids	C05903	ko00941,ko00944,ko01100,ko01110	0.988145	0.000209976	gene-meta
Cluster-60688.0	K05278	ko00941,ko01100,ko01110	pme2954	Quercetin	槲皮素	Flavonoids	C00389	ko00941,ko00944,ko01100,ko01110	0.988144	0.000210018	gene-meta
Cluster-59129.0	K22845	ko00941,ko01110	mws1068	Kaempferol (3,5,7,4'-Tetrahydroxyflavone)	山柰酚	Flavonoids	C05903	ko00941,ko00944,ko01100,ko01110	0.988133	0.000210399	gene-meta
Cluster-7539.0	K05278	ko00941,ko01100,ko01110	MWSHY0017	Naringenin (5,7,4'-Trihydroxyflavanone)	柚皮素	Flavonoids	C00509	ko00941,ko00943,ko01100,ko01110	0.98813	0.000210506	gene-meta
Cluster-69455.0	K13081	ko00941,ko01110	mws0914	3,5,7-Trihydroxyflavanone (Pinobanksin)	3,5,7-三羟基黄烷酮 (短叶松素)	Flavonoids	C09826	ko00941	0.988102	0.000211503	gene-meta
Cluster-4499.3	K22845	ko00941,ko01110	mws0463	Hesperetin	橙皮素	Flavonoids	C01709	ko00941	0.98807	0.00021263	gene-meta
Cluster-53620.2	K13065	ko00940,ko00941,ko00945,ko01100,ko01110	mws0054	Catechin	儿茶素	Flavonoids	C06562	ko00941,ko01110	0.987939	0.000217334	gene-meta
Cluster-52616.0	K05280	ko00941,ko00944,ko01100,ko01110	pme2960	Naringenin chalcone; 2',4,4',6'-Tetrahydroxychalcone	柚皮素查耳酮	Flavonoids	C06561	ko00941,ko01100,ko01110	0.98793	0.000217656	gene-meta
Cluster-19607.9	K00660	ko00941,ko00960,ko01100,ko01110,ko04712	pme1201	Phloretin	根皮素	Flavonoids	C00774	ko00941,ko01110	0.987922	0.000217945	gene-meta
Cluster-62430.4	K13065	ko00940,ko00941,ko00945,ko01100,ko01110	mws0054	Catechin	儿茶素	Flavonoids	C06562	ko00941,ko01110	0.987906	0.000218525	gene-meta
Cluster-19607.4	K00660	ko00941,ko00960,ko01100,ko01110,ko04712	pmb3074	5-O-p-Coumaroylquinic acid	5-O-对香豆酰奎宁酸	Phenolic acids	C12208	ko00940,ko00941,ko00945,ko01110	0.963925	0.00192865	gene-meta
Cluster-19607.1	K00660	ko00941,ko00960,ko01100,ko01110,ko04712	pme1201	Phloretin	根皮素	Flavonoids	C00774	ko00941,ko01110	0.987855	0.00022034	gene-meta
Cluster-6224.0	K13065	ko00940,ko00941,ko00945,ko01100,ko01110	mws1068	Kaempferol (3,5,7,4'-Tetrahydroxyflavone)	山柰酚	Flavonoids	C05903	ko00941,ko00944,ko01100,ko01110	0.987824	0.000221468	gene-meta
Cluster-29393.0	K00487	ko00130,ko00940,ko00941,ko00945,ko01100,ko01110	pmb3074	5-O-p-Coumaroylquinic acid	5-O-对香豆酰奎宁酸	Phenolic acids	C12208	ko00940,ko00941,ko00945,ko01110	0.96423	0.0018964	gene-meta
Cluster-19607.1	K00660	ko00941,ko00960,ko01100,ko01110,ko04712	pme2960	Naringenin chalcone; 2',4,4',6'-Tetrahydroxychalcone	柚皮素查耳酮	Flavonoids	C06561	ko00941,ko01100,ko01110	0.987821	0.000221597	gene-meta
Cluster-64884.0	K00588	ko00940,ko00941,ko00945,ko01100,ko01110	mws0054	Catechin	儿茶素	Flavonoids	C06562	ko00941,ko01110	0.987779	0.000223126	gene-meta
Cluster-49335.3	K22845	ko00941,ko01110	mws0054	Catechin	儿茶素	Flavonoids	C06562	ko00941,ko01110	0.987661	0.000227447	gene-meta
Cluster-4499.6	K22845	ko00941,ko01110	mws0054	Catechin	儿茶素	Flavonoids	C06562	ko00941,ko01110	0.987613	0.000229216	gene-meta
Cluster-18560.0	K00487	ko00130,ko00940,ko00941,ko00945,ko01100,ko01110	mws1068	Kaempferol (3,5,7,4'-Tetrahydroxyflavone)	山柰酚	Flavonoids	C05903	ko00941,ko00944,ko01100,ko01110	0.9876	0.000229672	gene-meta
Cluster-52616.0	K05280	ko00941,ko00944,ko01100,ko01110	pme1201	Phloretin	根皮素	Flavonoids	C00774	ko00941,ko01110	0.987574	0.000230648	gene-meta
Cluster-7539.0	K05278	ko00941,ko01100,ko01110	MWSHY0124	Pinocembrin (Dihydrochrysin)	乔松素 (二氢白杨素)	Flavonoids	C09827	ko00941	0.987568	0.00023086	gene-meta
Cluster-7539.0	K05278	ko00941,ko01100,ko01110	mws1033	Homoeriodictyol	高圣草酚	Flavonoids	C09756	ko00941	0.987458	0.000234971	gene-meta
Cluster-64884.0	K00588	ko00940,ko00941,ko00945,ko01100,ko01110	mws0914	3,5,7-Trihydroxyflavanone (Pinobanksin)	3,5,7-三羟基黄烷酮 (短叶松素)	Flavonoids	C09826	ko00941	0.987446	0.000235425	gene-meta
Cluster-65852.1	K00588	ko00940,ko00941,ko00945,ko01100,ko01110	mws1068	Kaempferol (3,5,7,4'-Tetrahydroxyflavone)	山柰酚	Flavonoids	C05903	ko00941,ko00944,ko01100,ko01110	0.987433	0.000235918	gene-meta
Cluster-53620.4	K13065	ko00940,ko00941,ko00945,ko01100,ko01110	MWSHY0017	Naringenin (5,7,4'-Trihydroxyflavanone)	柚皮素	Flavonoids	C00509	ko00941,ko00943,ko01100,ko01110	0.987425	0.000236207	gene-meta
Cluster-19607.7	K00660	ko00941,ko00960,ko01100,ko01110,ko04712	Lmzp002365	Hesperetin-7-O-glucoside	橙皮素-7-O-葡萄糖苷	Flavonoids	C16422	ko00941	0.987322	0.000240066	gene-meta
Cluster-69455.0	K13081	ko00941,ko01110	pme1201	Phloretin	根皮素	Flavonoids	C00774	ko00941,ko01110	0.987281	0.000241629	gene-meta
Cluster-12152.0	K13065	ko00940,ko00941,ko00945,ko01100,ko01110	mws0054	Catechin	儿茶素	Flavonoids	C06562	ko00941,ko01110	0.987273	0.000241945	gene-meta
Cluster-12152.1	K13065	ko00940,ko00941,ko00945,ko01100,ko01110	Lmzp002365	Hesperetin-7-O-glucoside	橙皮素-7-O-葡萄糖苷	Flavonoids	C16422	ko00941	0.987207	0.000244449	gene-meta
Cluster-58982.0	K09754	ko00940,ko00941,ko00945,ko01100,ko01110	mws1068	Kaempferol (3,5,7,4'-Tetrahydroxyflavone)	山柰酚	Flavonoids	C05903	ko00941,ko00944,ko01100,ko01110	0.987164	0.000246096	gene-meta
Cluster-4499.3	K22845	ko00941,ko01110	Lmzp002365	Hesperetin-7-O-glucoside	橙皮素-7-O-葡萄糖苷	Flavonoids	C16422	ko00941	0.987136	0.000247158	gene-meta
Cluster-19607.6	K00660	ko00941,ko00960,ko01100,ko01110,ko04712	mws0463	Hesperetin	橙皮素	Flavonoids	C01709	ko00941	0.987116	0.000247945	gene-meta
Cluster-50625.0	K01859	ko00941,ko01100,ko01110	pmb3074	5-O-p-Coumaroylquinic acid	5-O-对香豆酰奎宁酸	Phenolic acids	C12208	ko00940,ko00941,ko00945,ko01110	0.966746	0.00164034	gene-meta
Cluster-4499.3	K22845	ko00941,ko01110	pme2960	Naringenin chalcone; 2',4,4',6'-Tetrahydroxychalcone	柚皮素查耳酮	Flavonoids	C06561	ko00941,ko01100,ko01110	0.987106	0.000248309	gene-meta
Cluster-53574.0	K05278	ko00941,ko01100,ko01110	pme2960	Naringenin chalcone; 2',4,4',6'-Tetrahydroxychalcone	柚皮素查耳酮	Flavonoids	C06561	ko00941,ko01100,ko01110	0.987049	0.000250513	gene-meta
Cluster-69455.0	K13081	ko00941,ko01110	pme2960	Naringenin chalcone; 2',4,4',6'-Tetrahydroxychalcone	柚皮素查耳酮	Flavonoids	C06561	ko00941,ko01100,ko01110	0.986975	0.000253366	gene-meta
Cluster-19607.5	K00660	ko00941,ko00960,ko01100,ko01110,ko04712	MWSHY0145	Eriodictyol (5,7,3',4'-Tetrahydroxyflavanone)	圣草酚	Flavonoids	C05631	ko00941,ko01100,ko01110	0.986896	0.000256456	gene-meta
Cluster-53620.1	K13065	ko00940,ko00941,ko00945,ko01100,ko01110	mws1068	Kaempferol (3,5,7,4'-Tetrahydroxyflavone)	山柰酚	Flavonoids	C05903	ko00941,ko00944,ko01100,ko01110	0.986819	0.000259469	gene-meta
Cluster-6224.0	K13065	ko00940,ko00941,ko00945,ko01100,ko01110	Lmzp002365	Hesperetin-7-O-glucoside	橙皮素-7-O-葡萄糖苷	Flavonoids	C16422	ko00941	0.986807	0.000259953	gene-meta
Cluster-19607.12	K00660	ko00941,ko00960,ko01100,ko01110,ko04712	mws1068	Kaempferol (3,5,7,4'-Tetrahydroxyflavone)	山柰酚	Flavonoids	C05903	ko00941,ko00944,ko01100,ko01110	0.986706	0.000263902	gene-meta
Cluster-12152.1	K13065	ko00940,ko00941,ko00945,ko01100,ko01110	mws1068	Kaempferol (3,5,7,4'-Tetrahydroxyflavone)	山柰酚	Flavonoids	C05903	ko00941,ko00944,ko01100,ko01110	0.986553	0.000270002	gene-meta
Cluster-65441.0	K13065	ko00940,ko00941,ko00945,ko01100,ko01110	MWSHY0017	Naringenin (5,7,4'-Trihydroxyflavanone)	柚皮素	Flavonoids	C00509	ko00941,ko00943,ko01100,ko01110	0.9864	0.000276168	gene-meta
Cluster-19607.11	K00660	ko00941,ko00960,ko01100,ko01110,ko04712	pme1201	Phloretin	根皮素	Flavonoids	C00774	ko00941,ko01110	0.98634	0.000278618	gene-meta
Cluster-53620.0	K13065	ko00940,ko00941,ko00945,ko01100,ko01110	MWSHY0017	Naringenin (5,7,4'-Trihydroxyflavanone)	柚皮素	Flavonoids	C00509	ko00941,ko00943,ko01100,ko01110	0.986334	0.000278875	gene-meta
Cluster-4499.6	K22845	ko00941,ko01110	pme1201	Phloretin	根皮素	Flavonoids	C00774	ko00941,ko01110	0.986293	0.000280535	gene-meta
Cluster-63513.0	K00487	ko00130,ko00940,ko00941,ko00945,ko01100,ko01110	Lmzp002365	Hesperetin-7-O-glucoside	橙皮素-7-O-葡萄糖苷	Flavonoids	C16422	ko00941	0.986144	0.000286671	gene-meta
Cluster-20933.0	K13065	ko00940,ko00941,ko00945,ko01100,ko01110	Lmzp002365	Hesperetin-7-O-glucoside	橙皮素-7-O-葡萄糖苷	Flavonoids	C16422	ko00941	0.986132	0.00028716	gene-meta
Cluster-55858.0	K13082	ko00941,ko01100,ko01110	MWSHY0017	Naringenin (5,7,4'-Trihydroxyflavanone)	柚皮素	Flavonoids	C00509	ko00941,ko00943,ko01100,ko01110	0.98612	0.000287645	gene-meta
Cluster-53620.4	K13065	ko00940,ko00941,ko00945,ko01100,ko01110	pme2960	Naringenin chalcone; 2',4,4',6'-Tetrahydroxychalcone	柚皮素查耳酮	Flavonoids	C06561	ko00941,ko01100,ko01110	0.986078	0.00028939	gene-meta
Cluster-22814.0	K05280	ko00941,ko00944,ko01100,ko01110	MWSHY0145	Eriodictyol (5,7,3',4'-Tetrahydroxyflavanone)	圣草酚	Flavonoids	C05631	ko00941,ko01100,ko01110	0.986075	0.000289498	gene-meta
Cluster-19607.8	K00660	ko00941,ko00960,ko01100,ko01110,ko04712	pme1201	Phloretin	根皮素	Flavonoids	C00774	ko00941,ko01110	0.986053	0.000290411	gene-meta
Cluster-19607.10	K00660	ko00941,ko00960,ko01100,ko01110,ko04712	mws1068	Kaempferol (3,5,7,4'-Tetrahydroxyflavone)	山柰酚	Flavonoids	C05903	ko00941,ko00944,ko01100,ko01110	0.986	0.00029263	gene-meta
Cluster-40809.0	K13065	ko00940,ko00941,ko00945,ko01100,ko01110	mws0054	Catechin	儿茶素	Flavonoids	C06562	ko00941,ko01110	0.98593	0.000295566	gene-meta
Cluster-63513.0	K00487	ko00130,ko00940,ko00941,ko00945,ko01100,ko01110	mws0054	Catechin	儿茶素	Flavonoids	C06562	ko00941,ko01110	0.985928	0.000295645	gene-meta
Cluster-57167.0	K01859	ko00941,ko01100,ko01110	mws1068	Kaempferol (3,5,7,4'-Tetrahydroxyflavone)	山柰酚	Flavonoids	C05903	ko00941,ko00944,ko01100,ko01110	0.98582	0.000300188	gene-meta
Cluster-53620.0	K13065	ko00940,ko00941,ko00945,ko01100,ko01110	mws0914	3,5,7-Trihydroxyflavanone (Pinobanksin)	3,5,7-三羟基黄烷酮 (短叶松素)	Flavonoids	C09826	ko00941	0.985796	0.000301197	gene-meta
Cluster-4499.3	K22845	ko00941,ko01110	mws0914	3,5,7-Trihydroxyflavanone (Pinobanksin)	3,5,7-三羟基黄烷酮 (短叶松素)	Flavonoids	C09826	ko00941	0.98578	0.000301857	gene-meta
Cluster-19607.12	K00660	ko00941,ko00960,ko01100,ko01110,ko04712	mws0054	Catechin	儿茶素	Flavonoids	C06562	ko00941,ko01110	0.985772	0.000302205	gene-meta
Cluster-19607.6	K00660	ko00941,ko00960,ko01100,ko01110,ko04712	pme2954	Quercetin	槲皮素	Flavonoids	C00389	ko00941,ko00944,ko01100,ko01110	0.985744	0.000303402	gene-meta
Cluster-19607.8	K00660	ko00941,ko00960,ko01100,ko01110,ko04712	mws0914	3,5,7-Trihydroxyflavanone (Pinobanksin)	3,5,7-三羟基黄烷酮 (短叶松素)	Flavonoids	C09826	ko00941	0.985706	0.000305031	gene-meta
Cluster-19607.11	K00660	ko00941,ko00960,ko01100,ko01110,ko04712	pme2960	Naringenin chalcone; 2',4,4',6'-Tetrahydroxychalcone	柚皮素查耳酮	Flavonoids	C06561	ko00941,ko01100,ko01110	0.98567	0.000306571	gene-meta
Cluster-4499.5	K22845	ko00941,ko01110	pmb3074	5-O-p-Coumaroylquinic acid	5-O-对香豆酰奎宁酸	Phenolic acids	C12208	ko00940,ko00941,ko00945,ko01110	0.971022	0.00124741	gene-meta
Cluster-19607.9	K00660	ko00941,ko00960,ko01100,ko01110,ko04712	mws0914	3,5,7-Trihydroxyflavanone (Pinobanksin)	3,5,7-三羟基黄烷酮 (短叶松素)	Flavonoids	C09826	ko00941	0.98565	0.000307414	gene-meta
Cluster-55097.1	K01859	ko00941,ko01100,ko01110	mws0463	Hesperetin	橙皮素	Flavonoids	C01709	ko00941	0.985594	0.000309813	gene-meta
Cluster-65852.0	K00588	ko00940,ko00941,ko00945,ko01100,ko01110	Lmzp002365	Hesperetin-7-O-glucoside	橙皮素-7-O-葡萄糖苷	Flavonoids	C16422	ko00941	0.985589	0.000310006	gene-meta
Cluster-12152.0	K13065	ko00940,ko00941,ko00945,ko01100,ko01110	Lmzp002365	Hesperetin-7-O-glucoside	橙皮素-7-O-葡萄糖苷	Flavonoids	C16422	ko00941	0.985568	0.000310911	gene-meta
Cluster-19607.9	K00660	ko00941,ko00960,ko01100,ko01110,ko04712	pme2960	Naringenin chalcone; 2',4,4',6'-Tetrahydroxychalcone	柚皮素查耳酮	Flavonoids	C06561	ko00941,ko01100,ko01110	0.985522	0.000312905	gene-meta
Cluster-19607.11	K00660	ko00941,ko00960,ko01100,ko01110,ko04712	mws0914	3,5,7-Trihydroxyflavanone (Pinobanksin)	3,5,7-三羟基黄烷酮 (短叶松素)	Flavonoids	C09826	ko00941	0.985499	0.000313878	gene-meta
Cluster-19607.7	K00660	ko00941,ko00960,ko01100,ko01110,ko04712	MWSHY0017	Naringenin (5,7,4'-Trihydroxyflavanone)	柚皮素	Flavonoids	C00509	ko00941,ko00943,ko01100,ko01110	0.985443	0.000316299	gene-meta
Cluster-13637.0	K08695	ko00941,ko01100,ko01110	mws0054	Catechin	儿茶素	Flavonoids	C06562	ko00941,ko01110	0.985414	0.000317559	gene-meta
Cluster-60688.0	K05278	ko00941,ko01100,ko01110	pme1201	Phloretin	根皮素	Flavonoids	C00774	ko00941,ko01110	0.985398	0.000318277	gene-meta
Cluster-18560.1	K00487	ko00130,ko00940,ko00941,ko00945,ko01100,ko01110	mws0054	Catechin	儿茶素	Flavonoids	C06562	ko00941,ko01110	0.985366	0.000319668	gene-meta
Cluster-57049.7	K01859	ko00941,ko01100,ko01110	mws0463	Hesperetin	橙皮素	Flavonoids	C01709	ko00941	0.985216	0.000326234	gene-meta
Cluster-6224.0	K13065	ko00940,ko00941,ko00945,ko01100,ko01110	mws0054	Catechin	儿茶素	Flavonoids	C06562	ko00941,ko01110	0.984999	0.000335844	gene-meta
Cluster-19607.8	K00660	ko00941,ko00960,ko01100,ko01110,ko04712	pme2960	Naringenin chalcone; 2',4,4',6'-Tetrahydroxychalcone	柚皮素查耳酮	Flavonoids	C06561	ko00941,ko01100,ko01110	0.98493	0.000338942	gene-meta
Cluster-65441.0	K13065	ko00940,ko00941,ko00945,ko01100,ko01110	pme1201	Phloretin	根皮素	Flavonoids	C00774	ko00941,ko01110	0.984542	0.000356594	gene-meta
Cluster-65852.1	K00588	ko00940,ko00941,ko00945,ko01100,ko01110	mws0054	Catechin	儿茶素	Flavonoids	C06562	ko00941,ko01110	0.984535	0.000356903	gene-meta
Cluster-19607.12	K00660	ko00941,ko00960,ko01100,ko01110,ko04712	MWSHY0017	Naringenin (5,7,4'-Trihydroxyflavanone)	柚皮素	Flavonoids	C00509	ko00941,ko00943,ko01100,ko01110	0.984512	0.00035794	gene-meta
Cluster-65852.0	K00588	ko00940,ko00941,ko00945,ko01100,ko01110	pmb3074	5-O-p-Coumaroylquinic acid	5-O-对香豆酰奎宁酸	Phenolic acids	C12208	ko00940,ko00941,ko00945,ko01110	0.97292	0.00109007	gene-meta
Cluster-65441.0	K13065	ko00940,ko00941,ko00945,ko01100,ko01110	pme2960	Naringenin chalcone; 2',4,4',6'-Tetrahydroxychalcone	柚皮素查耳酮	Flavonoids	C06561	ko00941,ko01100,ko01110	0.984498	0.000358626	gene-meta
Cluster-19607.6	K00660	ko00941,ko00960,ko01100,ko01110,ko04712	MWSHY0124	Pinocembrin (Dihydrochrysin)	乔松素 (二氢白杨素)	Flavonoids	C09827	ko00941	0.984496	0.000358693	gene-meta
Cluster-19607.6	K00660	ko00941,ko00960,ko01100,ko01110,ko04712	mws1033	Homoeriodictyol	高圣草酚	Flavonoids	C09756	ko00941	0.984398	0.000363237	gene-meta
Cluster-59129.0	K22845	ko00941,ko01110	mws0054	Catechin	儿茶素	Flavonoids	C06562	ko00941,ko01110	0.98424	0.000370629	gene-meta
Cluster-19607.9	K00660	ko00941,ko00960,ko01100,ko01110,ko04712	mws1068	Kaempferol (3,5,7,4'-Tetrahydroxyflavone)	山柰酚	Flavonoids	C05903	ko00941,ko00944,ko01100,ko01110	0.984141	0.000375257	gene-meta
Cluster-4499.3	K22845	ko00941,ko01110	MWSHY0017	Naringenin (5,7,4'-Trihydroxyflavanone)	柚皮素	Flavonoids	C00509	ko00941,ko00943,ko01100,ko01110	0.984077	0.000378285	gene-meta
Cluster-12152.1	K13065	ko00940,ko00941,ko00945,ko01100,ko01110	mws0054	Catechin	儿茶素	Flavonoids	C06562	ko00941,ko01110	0.984051	0.000379546	gene-meta
Cluster-53620.4	K13065	ko00940,ko00941,ko00945,ko01100,ko01110	pme1201	Phloretin	根皮素	Flavonoids	C00774	ko00941,ko01110	0.984041	0.000379982	gene-meta
Cluster-19607.9	K00660	ko00941,ko00960,ko01100,ko01110,ko04712	Lmzp002365	Hesperetin-7-O-glucoside	橙皮素-7-O-葡萄糖苷	Flavonoids	C16422	ko00941	0.984038	0.000380148	gene-meta
Cluster-4499.6	K22845	ko00941,ko01110	Lmzp002365	Hesperetin-7-O-glucoside	橙皮素-7-O-葡萄糖苷	Flavonoids	C16422	ko00941	0.984037	0.000380172	gene-meta
Cluster-57049.7	K01859	ko00941,ko01100,ko01110	pme1201	Phloretin	根皮素	Flavonoids	C00774	ko00941,ko01110	0.983994	0.000382239	gene-meta
Cluster-58982.0	K09754	ko00940,ko00941,ko00945,ko01100,ko01110	mws0054	Catechin	儿茶素	Flavonoids	C06562	ko00941,ko01110	0.983929	0.000385319	gene-meta
Cluster-19607.3	K00660	ko00941,ko00960,ko01100,ko01110,ko04712	Lmzp002365	Hesperetin-7-O-glucoside	橙皮素-7-O-葡萄糖苷	Flavonoids	C16422	ko00941	0.983908	0.000386346	gene-meta
Cluster-7539.0	K05278	ko00941,ko01100,ko01110	pme2954	Quercetin	槲皮素	Flavonoids	C00389	ko00941,ko00944,ko01100,ko01110	0.983765	0.000393244	gene-meta
Cluster-18560.0	K00487	ko00130,ko00940,ko00941,ko00945,ko01100,ko01110	mws0054	Catechin	儿茶素	Flavonoids	C06562	ko00941,ko01110	0.983678	0.000397429	gene-meta
Cluster-19607.11	K00660	ko00941,ko00960,ko01100,ko01110,ko04712	mws1068	Kaempferol (3,5,7,4'-Tetrahydroxyflavone)	山柰酚	Flavonoids	C05903	ko00941,ko00944,ko01100,ko01110	0.983646	0.000398977	gene-meta
Cluster-7539.0	K05278	ko00941,ko01100,ko01110	Lmzp002365	Hesperetin-7-O-glucoside	橙皮素-7-O-葡萄糖苷	Flavonoids	C16422	ko00941	0.98364	0.000399309	gene-meta
Cluster-55858.0	K13082	ko00941,ko01100,ko01110	mws0914	3,5,7-Trihydroxyflavanone (Pinobanksin)	3,5,7-三羟基黄烷酮 (短叶松素)	Flavonoids	C09826	ko00941	0.9836	0.000401251	gene-meta
Cluster-52616.0	K05280	ko00941,ko00944,ko01100,ko01110	mws1068	Kaempferol (3,5,7,4'-Tetrahydroxyflavone)	山柰酚	Flavonoids	C05903	ko00941,ko00944,ko01100,ko01110	0.983528	0.000404756	gene-meta
Cluster-19607.5	K00660	ko00941,ko00960,ko01100,ko01110,ko04712	Lmzp002365	Hesperetin-7-O-glucoside	橙皮素-7-O-葡萄糖苷	Flavonoids	C16422	ko00941	0.98336	0.000413054	gene-meta
Cluster-60688.0	K05278	ko00941,ko01100,ko01110	mws0463	Hesperetin	橙皮素	Flavonoids	C01709	ko00941	0.98314	0.000423994	gene-meta
Cluster-55097.1	K01859	ko00941,ko01100,ko01110	Lmzp002365	Hesperetin-7-O-glucoside	橙皮素-7-O-葡萄糖苷	Flavonoids	C16422	ko00941	0.983129	0.00042457	gene-meta
Cluster-53620.4	K13065	ko00940,ko00941,ko00945,ko01100,ko01110	MWSHY0145	Eriodictyol (5,7,3',4'-Tetrahydroxyflavanone)	圣草酚	Flavonoids	C05631	ko00941,ko01100,ko01110	0.983108	0.000425618	gene-meta
Cluster-55097.1	K01859	ko00941,ko01100,ko01110	mws1068	Kaempferol (3,5,7,4'-Tetrahydroxyflavone)	山柰酚	Flavonoids	C05903	ko00941,ko00944,ko01100,ko01110	0.983093	0.000426339	gene-meta
Cluster-53620.4	K13065	ko00940,ko00941,ko00945,ko01100,ko01110	mws0054	Catechin	儿茶素	Flavonoids	C06562	ko00941,ko01110	0.983093	0.000426339	gene-meta
Cluster-19607.7	K00660	ko00941,ko00960,ko01100,ko01110,ko04712	pme1201	Phloretin	根皮素	Flavonoids	C00774	ko00941,ko01110	0.983076	0.000427187	gene-meta
Cluster-34858.0	K01859	ko00941,ko01100,ko01110	pmb3074	5-O-p-Coumaroylquinic acid	5-O-对香豆酰奎宁酸	Phenolic acids	C12208	ko00940,ko00941,ko00945,ko01110	-0.974785	0.000945692	gene-meta
Cluster-7539.0	K05278	ko00941,ko01100,ko01110	pme1201	Phloretin	根皮素	Flavonoids	C00774	ko00941,ko01110	0.98307	0.000427503	gene-meta
Cluster-22814.0	K05280	ko00941,ko00944,ko01100,ko01110	Lmzp002365	Hesperetin-7-O-glucoside	橙皮素-7-O-葡萄糖苷	Flavonoids	C16422	ko00941	0.983052	0.000428414	gene-meta
Cluster-65441.0	K13065	ko00940,ko00941,ko00945,ko01100,ko01110	Lmzp002365	Hesperetin-7-O-glucoside	橙皮素-7-O-葡萄糖苷	Flavonoids	C16422	ko00941	0.983011	0.000430495	gene-meta
Cluster-19607.1	K00660	ko00941,ko00960,ko01100,ko01110,ko04712	mws1068	Kaempferol (3,5,7,4'-Tetrahydroxyflavone)	山柰酚	Flavonoids	C05903	ko00941,ko00944,ko01100,ko01110	0.983004	0.000430866	gene-meta
Cluster-19607.2	K00660	ko00941,ko00960,ko01100,ko01110,ko04712	pmb3074	5-O-p-Coumaroylquinic acid	5-O-对香豆酰奎宁酸	Phenolic acids	C12208	ko00940,ko00941,ko00945,ko01110	0.97525	0.000911232	gene-meta
Cluster-65441.0	K13065	ko00940,ko00941,ko00945,ko01100,ko01110	mws0914	3,5,7-Trihydroxyflavanone (Pinobanksin)	3,5,7-三羟基黄烷酮 (短叶松素)	Flavonoids	C09826	ko00941	0.982855	0.000438417	gene-meta
Cluster-57167.2	K01859	ko00941,ko01100,ko01110	pmb3074	5-O-p-Coumaroylquinic acid	5-O-对香豆酰奎宁酸	Phenolic acids	C12208	ko00940,ko00941,ko00945,ko01110	0.975278	0.000909237	gene-meta
Cluster-19607.10	K00660	ko00941,ko00960,ko01100,ko01110,ko04712	mws0054	Catechin	儿茶素	Flavonoids	C06562	ko00941,ko01110	0.982851	0.000438612	gene-meta
Cluster-55858.0	K13082	ko00941,ko01100,ko01110	pme2960	Naringenin chalcone; 2',4,4',6'-Tetrahydroxychalcone	柚皮素查耳酮	Flavonoids	C06561	ko00941,ko01100,ko01110	0.982836	0.000439373	gene-meta
Cluster-19607.3	K00660	ko00941,ko00960,ko01100,ko01110,ko04712	MWSHY0145	Eriodictyol (5,7,3',4'-Tetrahydroxyflavanone)	圣草酚	Flavonoids	C05631	ko00941,ko01100,ko01110	0.982722	0.000445203	gene-meta
Cluster-55858.0	K13082	ko00941,ko01100,ko01110	pme1201	Phloretin	根皮素	Flavonoids	C00774	ko00941,ko01110	0.982545	0.000454367	gene-meta
Cluster-53620.4	K13065	ko00940,ko00941,ko00945,ko01100,ko01110	mws1068	Kaempferol (3,5,7,4'-Tetrahydroxyflavone)	山柰酚	Flavonoids	C05903	ko00941,ko00944,ko01100,ko01110	0.982535	0.000454893	gene-meta
Cluster-19607.3	K00660	ko00941,ko00960,ko01100,ko01110,ko04712	MWSHY0124	Pinocembrin (Dihydrochrysin)	乔松素 (二氢白杨素)	Flavonoids	C09827	ko00941	0.982529	0.000455194	gene-meta
Cluster-44711.0	K22845	ko00941,ko01110	pme1201	Phloretin	根皮素	Flavonoids	C00774	ko00941,ko01110	0.982527	0.000455314	gene-meta
Cluster-44711.0	K22845	ko00941,ko01110	MWSHY0017	Naringenin (5,7,4'-Trihydroxyflavanone)	柚皮素	Flavonoids	C00509	ko00941,ko00943,ko01100,ko01110	0.982424	0.000460667	gene-meta
Cluster-19607.7	K00660	ko00941,ko00960,ko01100,ko01110,ko04712	pme2960	Naringenin chalcone; 2',4,4',6'-Tetrahydroxychalcone	柚皮素查耳酮	Flavonoids	C06561	ko00941,ko01100,ko01110	0.982383	0.000462807	gene-meta
Cluster-19607.3	K00660	ko00941,ko00960,ko01100,ko01110,ko04712	mws1033	Homoeriodictyol	高圣草酚	Flavonoids	C09756	ko00941	0.982355	0.000464258	gene-meta
Cluster-53620.1	K13065	ko00940,ko00941,ko00945,ko01100,ko01110	mws0054	Catechin	儿茶素	Flavonoids	C06562	ko00941,ko01110	0.982321	0.000466058	gene-meta
Cluster-57167.0	K01859	ko00941,ko01100,ko01110	mws0054	Catechin	儿茶素	Flavonoids	C06562	ko00941,ko01110	0.982215	0.000471644	gene-meta
Cluster-19607.6	K00660	ko00941,ko00960,ko01100,ko01110,ko04712	MWSHY0145	Eriodictyol (5,7,3',4'-Tetrahydroxyflavanone)	圣草酚	Flavonoids	C05631	ko00941,ko01100,ko01110	0.982085	0.000478556	gene-meta
Cluster-19607.7	K00660	ko00941,ko00960,ko01100,ko01110,ko04712	mws0914	3,5,7-Trihydroxyflavanone (Pinobanksin)	3,5,7-三羟基黄烷酮 (短叶松素)	Flavonoids	C09826	ko00941	0.982065	0.000479611	gene-meta
Cluster-44711.0	K22845	ko00941,ko01110	mws0914	3,5,7-Trihydroxyflavanone (Pinobanksin)	3,5,7-三羟基黄烷酮 (短叶松素)	Flavonoids	C09826	ko00941	0.981866	0.000490259	gene-meta
Cluster-19607.12	K00660	ko00941,ko00960,ko01100,ko01110,ko04712	pme2960	Naringenin chalcone; 2',4,4',6'-Tetrahydroxychalcone	柚皮素查耳酮	Flavonoids	C06561	ko00941,ko01100,ko01110	0.981733	0.000497499	gene-meta
Cluster-25561.0	K13082	ko00941,ko01100,ko01110	pmb3074	5-O-p-Coumaroylquinic acid	5-O-对香豆酰奎宁酸	Phenolic acids	C12208	ko00940,ko00941,ko00945,ko01110	0.976876	0.000795907	gene-meta
Cluster-19607.3	K00660	ko00941,ko00960,ko01100,ko01110,ko04712	mws0914	3,5,7-Trihydroxyflavanone (Pinobanksin)	3,5,7-三羟基黄烷酮 (短叶松素)	Flavonoids	C09826	ko00941	0.981692	0.000499711	gene-meta
Cluster-19607.8	K00660	ko00941,ko00960,ko01100,ko01110,ko04712	mws1068	Kaempferol (3,5,7,4'-Tetrahydroxyflavone)	山柰酚	Flavonoids	C05903	ko00941,ko00944,ko01100,ko01110	0.981665	0.000501169	gene-meta
Cluster-53620.0	K13065	ko00940,ko00941,ko00945,ko01100,ko01110	pme1201	Phloretin	根皮素	Flavonoids	C00774	ko00941,ko01110	0.981613	0.000504023	gene-meta
Cluster-44711.0	K22845	ko00941,ko01110	MWSHY0124	Pinocembrin (Dihydrochrysin)	乔松素 (二氢白杨素)	Flavonoids	C09827	ko00941	0.98136	0.000517929	gene-meta
Cluster-22814.0	K05280	ko00941,ko00944,ko01100,ko01110	MWSHY0017	Naringenin (5,7,4'-Trihydroxyflavanone)	柚皮素	Flavonoids	C00509	ko00941,ko00943,ko01100,ko01110	0.981253	0.000523892	gene-meta
Cluster-44711.0	K22845	ko00941,ko01110	mws1033	Homoeriodictyol	高圣草酚	Flavonoids	C09756	ko00941	0.981172	0.0005284	gene-meta
Cluster-60688.0	K05278	ko00941,ko01100,ko01110	Lmzp002365	Hesperetin-7-O-glucoside	橙皮素-7-O-葡萄糖苷	Flavonoids	C16422	ko00941	0.981006	0.000537758	gene-meta
Cluster-65441.0	K13065	ko00940,ko00941,ko00945,ko01100,ko01110	mws1068	Kaempferol (3,5,7,4'-Tetrahydroxyflavone)	山柰酚	Flavonoids	C05903	ko00941,ko00944,ko01100,ko01110	0.980875	0.000545173	gene-meta
Cluster-55097.1	K01859	ko00941,ko01100,ko01110	mws0054	Catechin	儿茶素	Flavonoids	C06562	ko00941,ko01110	0.980863	0.00054583	gene-meta
Cluster-19607.3	K00660	ko00941,ko00960,ko01100,ko01110,ko04712	MWSHY0017	Naringenin (5,7,4'-Trihydroxyflavanone)	柚皮素	Flavonoids	C00509	ko00941,ko00943,ko01100,ko01110	0.980794	0.000549782	gene-meta
Cluster-44711.0	K22845	ko00941,ko01110	MWSHY0145	Eriodictyol (5,7,3',4'-Tetrahydroxyflavanone)	圣草酚	Flavonoids	C05631	ko00941,ko01100,ko01110	0.980765	0.00055143	gene-meta
Cluster-53620.4	K13065	ko00940,ko00941,ko00945,ko01100,ko01110	mws1033	Homoeriodictyol	高圣草酚	Flavonoids	C09756	ko00941	0.980711	0.000554492	gene-meta
Cluster-19607.12	K00660	ko00941,ko00960,ko01100,ko01110,ko04712	pme1201	Phloretin	根皮素	Flavonoids	C00774	ko00941,ko01110	0.980642	0.000558449	gene-meta
Cluster-53620.4	K13065	ko00940,ko00941,ko00945,ko01100,ko01110	MWSHY0124	Pinocembrin (Dihydrochrysin)	乔松素 (二氢白杨素)	Flavonoids	C09827	ko00941	0.980634	0.000558916	gene-meta
Cluster-19607.6	K00660	ko00941,ko00960,ko01100,ko01110,ko04712	Lmzp002365	Hesperetin-7-O-glucoside	橙皮素-7-O-葡萄糖苷	Flavonoids	C16422	ko00941	0.980405	0.000572197	gene-meta
Cluster-69455.0	K13081	ko00941,ko01110	mws1068	Kaempferol (3,5,7,4'-Tetrahydroxyflavone)	山柰酚	Flavonoids	C05903	ko00941,ko00944,ko01100,ko01110	0.980044	0.000593363	gene-meta
Cluster-4499.3	K22845	ko00941,ko01110	pme1201	Phloretin	根皮素	Flavonoids	C00774	ko00941,ko01110	0.980043	0.00059343	gene-meta
Cluster-19607.5	K00660	ko00941,ko00960,ko01100,ko01110,ko04712	MWSHY0017	Naringenin (5,7,4'-Trihydroxyflavanone)	柚皮素	Flavonoids	C00509	ko00941,ko00943,ko01100,ko01110	0.979961	0.000598305	gene-meta
Cluster-60688.0	K05278	ko00941,ko01100,ko01110	mws1068	Kaempferol (3,5,7,4'-Tetrahydroxyflavone)	山柰酚	Flavonoids	C05903	ko00941,ko00944,ko01100,ko01110	0.979925	0.000600466	gene-meta
Cluster-22814.0	K05280	ko00941,ko00944,ko01100,ko01110	pme1201	Phloretin	根皮素	Flavonoids	C00774	ko00941,ko01110	0.979764	0.000610094	gene-meta
Cluster-57167.2	K01859	ko00941,ko01100,ko01110	pme2954	Quercetin	槲皮素	Flavonoids	C00389	ko00941,ko00944,ko01100,ko01110	0.979716	0.000613003	gene-meta
Cluster-53574.0	K05278	ko00941,ko01100,ko01110	mws1068	Kaempferol (3,5,7,4'-Tetrahydroxyflavone)	山柰酚	Flavonoids	C05903	ko00941,ko00944,ko01100,ko01110	0.979701	0.000613892	gene-meta
Cluster-52616.0	K05280	ko00941,ko00944,ko01100,ko01110	mws0054	Catechin	儿茶素	Flavonoids	C06562	ko00941,ko01110	0.979644	0.000617318	gene-meta
Cluster-19607.12	K00660	ko00941,ko00960,ko01100,ko01110,ko04712	mws0914	3,5,7-Trihydroxyflavanone (Pinobanksin)	3,5,7-三羟基黄烷酮 (短叶松素)	Flavonoids	C09826	ko00941	0.979554	0.000622808	gene-meta
Cluster-7539.0	K05278	ko00941,ko01100,ko01110	mws0463	Hesperetin	橙皮素	Flavonoids	C01709	ko00941	0.97953	0.00062424	gene-meta
Cluster-44711.0	K22845	ko00941,ko01110	mws0463	Hesperetin	橙皮素	Flavonoids	C01709	ko00941	0.979487	0.000626835	gene-meta
Cluster-19607.11	K00660	ko00941,ko00960,ko01100,ko01110,ko04712	mws0054	Catechin	儿茶素	Flavonoids	C06562	ko00941,ko01110	0.979183	0.000645484	gene-meta
Cluster-19607.12	K00660	ko00941,ko00960,ko01100,ko01110,ko04712	Lmzp002365	Hesperetin-7-O-glucoside	橙皮素-7-O-葡萄糖苷	Flavonoids	C16422	ko00941	0.979094	0.000651011	gene-meta
Cluster-19607.9	K00660	ko00941,ko00960,ko01100,ko01110,ko04712	mws0054	Catechin	儿茶素	Flavonoids	C06562	ko00941,ko01110	0.979033	0.000654825	gene-meta
Cluster-19607.3	K00660	ko00941,ko00960,ko01100,ko01110,ko04712	pme2954	Quercetin	槲皮素	Flavonoids	C00389	ko00941,ko00944,ko01100,ko01110	0.979002	0.000656771	gene-meta
Cluster-19607.7	K00660	ko00941,ko00960,ko01100,ko01110,ko04712	mws1068	Kaempferol (3,5,7,4'-Tetrahydroxyflavone)	山柰酚	Flavonoids	C05903	ko00941,ko00944,ko01100,ko01110	0.978801	0.000669312	gene-meta
Cluster-60688.0	K05278	ko00941,ko01100,ko01110	mws0054	Catechin	儿茶素	Flavonoids	C06562	ko00941,ko01110	0.978795	0.000669711	gene-meta
Cluster-44711.0	K22845	ko00941,ko01110	pme2954	Quercetin	槲皮素	Flavonoids	C00389	ko00941,ko00944,ko01100,ko01110	0.978662	0.000678077	gene-meta
Cluster-57167.2	K01859	ko00941,ko01100,ko01110	mws0463	Hesperetin	橙皮素	Flavonoids	C01709	ko00941	0.978637	0.00067968	gene-meta
Cluster-64884.0	K00588	ko00940,ko00941,ko00945,ko01100,ko01110	Lmzp002365	Hesperetin-7-O-glucoside	橙皮素-7-O-葡萄糖苷	Flavonoids	C16422	ko00941	0.978382	0.000695972	gene-meta
Cluster-19607.5	K00660	ko00941,ko00960,ko01100,ko01110,ko04712	pme2960	Naringenin chalcone; 2',4,4',6'-Tetrahydroxychalcone	柚皮素查耳酮	Flavonoids	C06561	ko00941,ko01100,ko01110	0.978305	0.000700923	gene-meta
Cluster-19607.1	K00660	ko00941,ko00960,ko01100,ko01110,ko04712	mws0054	Catechin	儿茶素	Flavonoids	C06562	ko00941,ko01110	0.978202	0.000707541	gene-meta
Cluster-53620.4	K13065	ko00940,ko00941,ko00945,ko01100,ko01110	pme2954	Quercetin	槲皮素	Flavonoids	C00389	ko00941,ko00944,ko01100,ko01110	0.978162	0.000710153	gene-meta
Cluster-25561.0	K13082	ko00941,ko01100,ko01110	mws0463	Hesperetin	橙皮素	Flavonoids	C01709	ko00941	0.978152	0.000710801	gene-meta
Cluster-55858.0	K13082	ko00941,ko01100,ko01110	mws1068	Kaempferol (3,5,7,4'-Tetrahydroxyflavone)	山柰酚	Flavonoids	C05903	ko00941,ko00944,ko01100,ko01110	0.97782	0.000732452	gene-meta
Cluster-50625.0	K01859	ko00941,ko01100,ko01110	mws0914	3,5,7-Trihydroxyflavanone (Pinobanksin)	3,5,7-三羟基黄烷酮 (短叶松素)	Flavonoids	C09826	ko00941	0.977732	0.000738252	gene-meta
Cluster-4499.5	K22845	ko00941,ko01110	mws0463	Hesperetin	橙皮素	Flavonoids	C01709	ko00941	0.977709	0.000739804	gene-meta
Cluster-22814.0	K05280	ko00941,ko00944,ko01100,ko01110	mws0914	3,5,7-Trihydroxyflavanone (Pinobanksin)	3,5,7-三羟基黄烷酮 (短叶松素)	Flavonoids	C09826	ko00941	0.97761	0.000746368	gene-meta
Cluster-22814.0	K05280	ko00941,ko00944,ko01100,ko01110	pme2960	Naringenin chalcone; 2',4,4',6'-Tetrahydroxychalcone	柚皮素查耳酮	Flavonoids	C06561	ko00941,ko01100,ko01110	0.97733	0.000765079	gene-meta
Cluster-19607.6	K00660	ko00941,ko00960,ko01100,ko01110,ko04712	MWSHY0017	Naringenin (5,7,4'-Trihydroxyflavanone)	柚皮素	Flavonoids	C00509	ko00941,ko00943,ko01100,ko01110	0.977212	0.000773036	gene-meta
Cluster-53620.4	K13065	ko00940,ko00941,ko00945,ko01100,ko01110	pmb3074	5-O-p-Coumaroylquinic acid	5-O-对香豆酰奎宁酸	Phenolic acids	C12208	ko00940,ko00941,ko00945,ko01110	0.980462	0.000568877	gene-meta
Cluster-25561.0	K13082	ko00941,ko01100,ko01110	pme2954	Quercetin	槲皮素	Flavonoids	C00389	ko00941,ko00944,ko01100,ko01110	0.97691	0.000793551	gene-meta
Cluster-66071.4	K01859	ko00941,ko01100,ko01110	pmb3074	5-O-p-Coumaroylquinic acid	5-O-对香豆酰奎宁酸	Phenolic acids	C12208	ko00940,ko00941,ko00945,ko01110	-0.980593	0.000561303	gene-meta
Cluster-19607.3	K00660	ko00941,ko00960,ko01100,ko01110,ko04712	pme1201	Phloretin	根皮素	Flavonoids	C00774	ko00941,ko01110	0.976896	0.000794553	gene-meta
Cluster-19607.5	K00660	ko00941,ko00960,ko01100,ko01110,ko04712	pme1201	Phloretin	根皮素	Flavonoids	C00774	ko00941,ko01110	0.976856	0.000797256	gene-meta
Cluster-19607.8	K00660	ko00941,ko00960,ko01100,ko01110,ko04712	mws0054	Catechin	儿茶素	Flavonoids	C06562	ko00941,ko01110	0.976805	0.000800806	gene-meta
Cluster-25561.0	K13082	ko00941,ko01100,ko01110	MWSHY0124	Pinocembrin (Dihydrochrysin)	乔松素 (二氢白杨素)	Flavonoids	C09827	ko00941	0.976761	0.000803834	gene-meta
Cluster-25561.0	K13082	ko00941,ko01100,ko01110	mws1033	Homoeriodictyol	高圣草酚	Flavonoids	C09756	ko00941	0.976593	0.00081539	gene-meta
Cluster-19607.2	K00660	ko00941,ko00960,ko01100,ko01110,ko04712	mws0463	Hesperetin	橙皮素	Flavonoids	C01709	ko00941	0.976353	0.000832141	gene-meta
Cluster-19607.5	K00660	ko00941,ko00960,ko01100,ko01110,ko04712	mws1068	Kaempferol (3,5,7,4'-Tetrahydroxyflavone)	山柰酚	Flavonoids	C05903	ko00941,ko00944,ko01100,ko01110	0.976204	0.000842658	gene-meta
Cluster-4499.5	K22845	ko00941,ko01110	pme2954	Quercetin	槲皮素	Flavonoids	C00389	ko00941,ko00944,ko01100,ko01110	0.97608	0.00085142	gene-meta
Cluster-19607.6	K00660	ko00941,ko00960,ko01100,ko01110,ko04712	pme1201	Phloretin	根皮素	Flavonoids	C00774	ko00941,ko01110	0.975918	0.000862909	gene-meta
Cluster-19607.2	K00660	ko00941,ko00960,ko01100,ko01110,ko04712	pme2954	Quercetin	槲皮素	Flavonoids	C00389	ko00941,ko00944,ko01100,ko01110	0.975786	0.000872387	gene-meta
Cluster-53620.4	K13065	ko00940,ko00941,ko00945,ko01100,ko01110	mws0463	Hesperetin	橙皮素	Flavonoids	C01709	ko00941	0.975598	0.000885922	gene-meta
Cluster-65441.0	K13065	ko00940,ko00941,ko00945,ko01100,ko01110	mws0054	Catechin	儿茶素	Flavonoids	C06562	ko00941,ko01110	0.975573	0.000887697	gene-meta
Cluster-44711.0	K22845	ko00941,ko01110	pmb3074	5-O-p-Coumaroylquinic acid	5-O-对香豆酰奎宁酸	Phenolic acids	C12208	ko00940,ko00941,ko00945,ko01110	0.98132	0.000520128	gene-meta
Cluster-25561.0	K13082	ko00941,ko01100,ko01110	Lmzp002365	Hesperetin-7-O-glucoside	橙皮素-7-O-葡萄糖苷	Flavonoids	C16422	ko00941	0.97554	0.0008901	gene-meta
Cluster-19607.3	K00660	ko00941,ko00960,ko01100,ko01110,ko04712	pme2960	Naringenin chalcone; 2',4,4',6'-Tetrahydroxychalcone	柚皮素查耳酮	Flavonoids	C06561	ko00941,ko01100,ko01110	0.975445	0.00089702	gene-meta
Cluster-53574.0	K05278	ko00941,ko01100,ko01110	mws0054	Catechin	儿茶素	Flavonoids	C06562	ko00941,ko01110	0.975386	0.000901329	gene-meta
Cluster-19607.5	K00660	ko00941,ko00960,ko01100,ko01110,ko04712	mws0914	3,5,7-Trihydroxyflavanone (Pinobanksin)	3,5,7-三羟基黄烷酮 (短叶松素)	Flavonoids	C09826	ko00941	0.975358	0.000903367	gene-meta
Cluster-19607.2	K00660	ko00941,ko00960,ko01100,ko01110,ko04712	Lmzp002365	Hesperetin-7-O-glucoside	橙皮素-7-O-葡萄糖苷	Flavonoids	C16422	ko00941	0.97534	0.000904672	gene-meta
Cluster-57167.2	K01859	ko00941,ko01100,ko01110	mws1033	Homoeriodictyol	高圣草酚	Flavonoids	C09756	ko00941	0.975267	0.000910053	gene-meta
Cluster-19607.2	K00660	ko00941,ko00960,ko01100,ko01110,ko04712	MWSHY0124	Pinocembrin (Dihydrochrysin)	乔松素 (二氢白杨素)	Flavonoids	C09827	ko00941	0.975111	0.000921458	gene-meta
Cluster-57167.2	K01859	ko00941,ko01100,ko01110	MWSHY0124	Pinocembrin (Dihydrochrysin)	乔松素 (二氢白杨素)	Flavonoids	C09827	ko00941	0.97509	0.000923055	gene-meta
Cluster-19607.2	K00660	ko00941,ko00960,ko01100,ko01110,ko04712	mws1033	Homoeriodictyol	高圣草酚	Flavonoids	C09756	ko00941	0.974957	0.000932887	gene-meta
Cluster-19607.3	K00660	ko00941,ko00960,ko01100,ko01110,ko04712	mws0463	Hesperetin	橙皮素	Flavonoids	C01709	ko00941	0.974634	0.000957026	gene-meta
Cluster-69455.0	K13081	ko00941,ko01110	mws0054	Catechin	儿茶素	Flavonoids	C06562	ko00941,ko01110	0.97461	0.000958793	gene-meta
Cluster-50625.0	K01859	ko00941,ko01100,ko01110	MWSHY0017	Naringenin (5,7,4'-Trihydroxyflavanone)	柚皮素	Flavonoids	C00509	ko00941,ko00943,ko01100,ko01110	0.974556	0.00096283	gene-meta
Cluster-25561.0	K13082	ko00941,ko01100,ko01110	MWSHY0145	Eriodictyol (5,7,3',4'-Tetrahydroxyflavanone)	圣草酚	Flavonoids	C05631	ko00941,ko01100,ko01110	0.974321	0.000980665	gene-meta
Cluster-22814.0	K05280	ko00941,ko00944,ko01100,ko01110	mws1068	Kaempferol (3,5,7,4'-Tetrahydroxyflavone)	山柰酚	Flavonoids	C05903	ko00941,ko00944,ko01100,ko01110	0.974239	0.000986911	gene-meta
Cluster-19607.6	K00660	ko00941,ko00960,ko01100,ko01110,ko04712	mws0914	3,5,7-Trihydroxyflavanone (Pinobanksin)	3,5,7-三羟基黄烷酮 (短叶松素)	Flavonoids	C09826	ko00941	0.974117	0.000996213	gene-meta
Cluster-44711.0	K22845	ko00941,ko01110	Lmzp002365	Hesperetin-7-O-glucoside	橙皮素-7-O-葡萄糖苷	Flavonoids	C16422	ko00941	0.974061	0.00100055	gene-meta
Cluster-19607.3	K00660	ko00941,ko00960,ko01100,ko01110,ko04712	pmb3074	5-O-p-Coumaroylquinic acid	5-O-对香豆酰奎宁酸	Phenolic acids	C12208	ko00940,ko00941,ko00945,ko01110	0.982433	0.000460203	gene-meta
Cluster-57049.7	K01859	ko00941,ko01100,ko01110	mws1068	Kaempferol (3,5,7,4'-Tetrahydroxyflavone)	山柰酚	Flavonoids	C05903	ko00941,ko00944,ko01100,ko01110	0.973945	0.00100946	gene-meta
Cluster-44711.0	K22845	ko00941,ko01110	pme2960	Naringenin chalcone; 2',4,4',6'-Tetrahydroxychalcone	柚皮素查耳酮	Flavonoids	C06561	ko00941,ko01100,ko01110	0.973865	0.00101564	gene-meta
Cluster-19607.6	K00660	ko00941,ko00960,ko01100,ko01110,ko04712	pme2960	Naringenin chalcone; 2',4,4',6'-Tetrahydroxychalcone	柚皮素查耳酮	Flavonoids	C06561	ko00941,ko01100,ko01110	0.973637	0.00103337	gene-meta
Cluster-27837.0	K13065	ko00940,ko00941,ko00945,ko01100,ko01110	MWSHY0098	Epigallocatechin	表没食子儿茶素	Flavonoids	C12136	ko00941,ko01110	0.973554	0.00103982	gene-meta
Cluster-57167.2	K01859	ko00941,ko01100,ko01110	MWSHY0145	Eriodictyol (5,7,3',4'-Tetrahydroxyflavanone)	圣草酚	Flavonoids	C05631	ko00941,ko01100,ko01110	0.973543	0.00104073	gene-meta
Cluster-19607.7	K00660	ko00941,ko00960,ko01100,ko01110,ko04712	mws0054	Catechin	儿茶素	Flavonoids	C06562	ko00941,ko01110	0.973469	0.0010465	gene-meta
Cluster-53620.0	K13065	ko00940,ko00941,ko00945,ko01100,ko01110	mws1068	Kaempferol (3,5,7,4'-Tetrahydroxyflavone)	山柰酚	Flavonoids	C05903	ko00941,ko00944,ko01100,ko01110	0.973408	0.00105132	gene-meta
Cluster-55858.0	K13082	ko00941,ko01100,ko01110	mws0054	Catechin	儿茶素	Flavonoids	C06562	ko00941,ko01110	0.973068	0.00107821	gene-meta
Cluster-65852.0	K00588	ko00940,ko00941,ko00945,ko01100,ko01110	MWSHY0124	Pinocembrin (Dihydrochrysin)	乔松素 (二氢白杨素)	Flavonoids	C09827	ko00941	0.972884	0.00109296	gene-meta
Cluster-65852.0	K00588	ko00940,ko00941,ko00945,ko01100,ko01110	mws1033	Homoeriodictyol	高圣草酚	Flavonoids	C09756	ko00941	0.972699	0.00110788	gene-meta
Cluster-29393.0	K00487	ko00130,ko00940,ko00941,ko00945,ko01100,ko01110	mws0463	Hesperetin	橙皮素	Flavonoids	C01709	ko00941	0.972641	0.00111251	gene-meta
Cluster-19607.2	K00660	ko00941,ko00960,ko01100,ko01110,ko04712	MWSHY0145	Eriodictyol (5,7,3',4'-Tetrahydroxyflavanone)	圣草酚	Flavonoids	C05631	ko00941,ko01100,ko01110	0.972438	0.001129	gene-meta
Cluster-50625.0	K01859	ko00941,ko01100,ko01110	pme1201	Phloretin	根皮素	Flavonoids	C00774	ko00941,ko01110	0.972248	0.00114457	gene-meta
Cluster-44711.0	K22845	ko00941,ko01110	mws1068	Kaempferol (3,5,7,4'-Tetrahydroxyflavone)	山柰酚	Flavonoids	C05903	ko00941,ko00944,ko01100,ko01110	0.971806	0.00118116	gene-meta
Cluster-7539.0	K05278	ko00941,ko01100,ko01110	mws1068	Kaempferol (3,5,7,4'-Tetrahydroxyflavone)	山柰酚	Flavonoids	C05903	ko00941,ko00944,ko01100,ko01110	0.971736	0.00118702	gene-meta
Cluster-19607.5	K00660	ko00941,ko00960,ko01100,ko01110,ko04712	mws0054	Catechin	儿茶素	Flavonoids	C06562	ko00941,ko01110	0.971576	0.00120037	gene-meta
Cluster-65852.0	K00588	ko00940,ko00941,ko00945,ko01100,ko01110	pme2954	Quercetin	槲皮素	Flavonoids	C00389	ko00941,ko00944,ko01100,ko01110	0.971511	0.00120591	gene-meta
Cluster-65852.0	K00588	ko00940,ko00941,ko00945,ko01100,ko01110	MWSHY0145	Eriodictyol (5,7,3',4'-Tetrahydroxyflavanone)	圣草酚	Flavonoids	C05631	ko00941,ko01100,ko01110	0.971349	0.00121959	gene-meta
Cluster-4499.5	K22845	ko00941,ko01110	mws1033	Homoeriodictyol	高圣草酚	Flavonoids	C09756	ko00941	0.970888	0.00125891	gene-meta
Cluster-4499.5	K22845	ko00941,ko01110	MWSHY0124	Pinocembrin (Dihydrochrysin)	乔松素 (二氢白杨素)	Flavonoids	C09827	ko00941	0.970765	0.00126957	gene-meta
Cluster-19607.4	K00660	ko00941,ko00960,ko01100,ko01110,ko04712	mws0463	Hesperetin	橙皮素	Flavonoids	C01709	ko00941	0.970295	0.00131046	gene-meta
Cluster-57049.7	K01859	ko00941,ko01100,ko01110	mws0054	Catechin	儿茶素	Flavonoids	C06562	ko00941,ko01110	0.970235	0.00131577	gene-meta
Cluster-25561.0	K13082	ko00941,ko01100,ko01110	MWSHY0017	Naringenin (5,7,4'-Trihydroxyflavanone)	柚皮素	Flavonoids	C00509	ko00941,ko00943,ko01100,ko01110	0.970016	0.00133506	gene-meta
Cluster-29393.0	K00487	ko00130,ko00940,ko00941,ko00945,ko01100,ko01110	pme1201	Phloretin	根皮素	Flavonoids	C00774	ko00941,ko01110	0.969488	0.00138224	gene-meta
Cluster-57167.1	K01859	ko00941,ko01100,ko01110	Lmzp002365	Hesperetin-7-O-glucoside	橙皮素-7-O-葡萄糖苷	Flavonoids	C16422	ko00941	0.969294	0.00139982	gene-meta
Cluster-50625.0	K01859	ko00941,ko01100,ko01110	MWSHY0145	Eriodictyol (5,7,3',4'-Tetrahydroxyflavanone)	圣草酚	Flavonoids	C05631	ko00941,ko01100,ko01110	0.969198	0.00140854	gene-meta
Cluster-25561.0	K13082	ko00941,ko01100,ko01110	pme1201	Phloretin	根皮素	Flavonoids	C00774	ko00941,ko01110	0.969134	0.00141439	gene-meta
Cluster-57167.2	K01859	ko00941,ko01100,ko01110	pme2960	Naringenin chalcone; 2',4,4',6'-Tetrahydroxychalcone	柚皮素查耳酮	Flavonoids	C06561	ko00941,ko01100,ko01110	0.968742	0.00145028	gene-meta
Cluster-7539.0	K05278	ko00941,ko01100,ko01110	mws0054	Catechin	儿茶素	Flavonoids	C06562	ko00941,ko01110	0.968341	0.0014876	gene-meta
Cluster-22814.0	K05280	ko00941,ko00944,ko01100,ko01110	mws0054	Catechin	儿茶素	Flavonoids	C06562	ko00941,ko01110	0.968066	0.00151339	gene-meta
Cluster-4499.5	K22845	ko00941,ko01110	MWSHY0145	Eriodictyol (5,7,3',4'-Tetrahydroxyflavanone)	圣草酚	Flavonoids	C05631	ko00941,ko01100,ko01110	0.968061	0.00151388	gene-meta
Cluster-19607.6	K00660	ko00941,ko00960,ko01100,ko01110,ko04712	mws1068	Kaempferol (3,5,7,4'-Tetrahydroxyflavone)	山柰酚	Flavonoids	C05903	ko00941,ko00944,ko01100,ko01110	0.968014	0.00151826	gene-meta
Cluster-29393.0	K00487	ko00130,ko00940,ko00941,ko00945,ko01100,ko01110	mws0914	3,5,7-Trihydroxyflavanone (Pinobanksin)	3,5,7-三羟基黄烷酮 (短叶松素)	Flavonoids	C09826	ko00941	0.967999	0.00151974	gene-meta
Cluster-19607.3	K00660	ko00941,ko00960,ko01100,ko01110,ko04712	mws1068	Kaempferol (3,5,7,4'-Tetrahydroxyflavone)	山柰酚	Flavonoids	C05903	ko00941,ko00944,ko01100,ko01110	0.967598	0.00155786	gene-meta
Cluster-53620.0	K13065	ko00940,ko00941,ko00945,ko01100,ko01110	mws0054	Catechin	儿茶素	Flavonoids	C06562	ko00941,ko01110	0.967569	0.00156064	gene-meta
Cluster-25561.0	K13082	ko00941,ko01100,ko01110	mws0914	3,5,7-Trihydroxyflavanone (Pinobanksin)	3,5,7-三羟基黄烷酮 (短叶松素)	Flavonoids	C09826	ko00941	0.967536	0.0015638	gene-meta
Cluster-50625.0	K01859	ko00941,ko01100,ko01110	pme2960	Naringenin chalcone; 2',4,4',6'-Tetrahydroxychalcone	柚皮素查耳酮	Flavonoids	C06561	ko00941,ko01100,ko01110	0.967277	0.00158865	gene-meta
Cluster-19607.2	K00660	ko00941,ko00960,ko01100,ko01110,ko04712	MWSHY0017	Naringenin (5,7,4'-Trihydroxyflavanone)	柚皮素	Flavonoids	C00509	ko00941,ko00943,ko01100,ko01110	0.967196	0.00159655	gene-meta
Cluster-50625.0	K01859	ko00941,ko01100,ko01110	MWSHY0124	Pinocembrin (Dihydrochrysin)	乔松素 (二氢白杨素)	Flavonoids	C09827	ko00941	0.966997	0.00161586	gene-meta
Cluster-50625.0	K01859	ko00941,ko01100,ko01110	mws1033	Homoeriodictyol	高圣草酚	Flavonoids	C09756	ko00941	0.966834	0.00163169	gene-meta
Cluster-19607.2	K00660	ko00941,ko00960,ko01100,ko01110,ko04712	pme1201	Phloretin	根皮素	Flavonoids	C00774	ko00941,ko01110	0.966315	0.00168289	gene-meta
Cluster-44711.0	K22845	ko00941,ko01110	mws0054	Catechin	儿茶素	Flavonoids	C06562	ko00941,ko01110	0.966284	0.00168596	gene-meta
Cluster-29853.0	K00588	ko00940,ko00941,ko00945,ko01100,ko01110	mws0914	3,5,7-Trihydroxyflavanone (Pinobanksin)	3,5,7-三羟基黄烷酮 (短叶松素)	Flavonoids	C09826	ko00941	0.966236	0.00169081	gene-meta
Cluster-66071.8	K01859	ko00941,ko01100,ko01110	pmb3074	5-O-p-Coumaroylquinic acid	5-O-对香豆酰奎宁酸	Phenolic acids	C12208	ko00940,ko00941,ko00945,ko01110	-0.98445	0.000360832	gene-meta
Cluster-29393.0	K00487	ko00130,ko00940,ko00941,ko00945,ko01100,ko01110	MWSHY0017	Naringenin (5,7,4'-Trihydroxyflavanone)	柚皮素	Flavonoids	C00509	ko00941,ko00943,ko01100,ko01110	0.966219	0.00169246	gene-meta
Cluster-57167.2	K01859	ko00941,ko01100,ko01110	MWSHY0017	Naringenin (5,7,4'-Trihydroxyflavanone)	柚皮素	Flavonoids	C00509	ko00941,ko00943,ko01100,ko01110	0.965864	0.001728	gene-meta
Cluster-19607.4	K00660	ko00941,ko00960,ko01100,ko01110,ko04712	pme2954	Quercetin	槲皮素	Flavonoids	C00389	ko00941,ko00944,ko01100,ko01110	0.965818	0.00173264	gene-meta
Cluster-29853.0	K00588	ko00940,ko00941,ko00945,ko01100,ko01110	mws0054	Catechin	儿茶素	Flavonoids	C06562	ko00941,ko01110	0.965783	0.00173616	gene-meta
Cluster-57167.2	K01859	ko00941,ko01100,ko01110	mws1068	Kaempferol (3,5,7,4'-Tetrahydroxyflavone)	山柰酚	Flavonoids	C05903	ko00941,ko00944,ko01100,ko01110	0.96574	0.00174052	gene-meta
Cluster-4499.3	K22845	ko00941,ko01110	mws1068	Kaempferol (3,5,7,4'-Tetrahydroxyflavone)	山柰酚	Flavonoids	C05903	ko00941,ko00944,ko01100,ko01110	0.965676	0.00174701	gene-meta
Cluster-29393.0	K00487	ko00130,ko00940,ko00941,ko00945,ko01100,ko01110	pme2960	Naringenin chalcone; 2',4,4',6'-Tetrahydroxychalcone	柚皮素查耳酮	Flavonoids	C06561	ko00941,ko01100,ko01110	0.96551	0.00176385	gene-meta
Cluster-19607.6	K00660	ko00941,ko00960,ko01100,ko01110,ko04712	pmb3074	5-O-p-Coumaroylquinic acid	5-O-对香豆酰奎宁酸	Phenolic acids	C12208	ko00940,ko00941,ko00945,ko01110	0.984638	0.000352181	gene-meta
Cluster-65852.0	K00588	ko00940,ko00941,ko00945,ko01100,ko01110	mws0463	Hesperetin	橙皮素	Flavonoids	C01709	ko00941	0.965379	0.00177722	gene-meta
Cluster-29853.0	K00588	ko00940,ko00941,ko00945,ko01100,ko01110	pme2960	Naringenin chalcone; 2',4,4',6'-Tetrahydroxychalcone	柚皮素查耳酮	Flavonoids	C06561	ko00941,ko01100,ko01110	0.96489	0.0018274	gene-meta
Cluster-25561.0	K13082	ko00941,ko01100,ko01110	pme2960	Naringenin chalcone; 2',4,4',6'-Tetrahydroxychalcone	柚皮素查耳酮	Flavonoids	C06561	ko00941,ko01100,ko01110	0.964715	0.00184561	gene-meta
Cluster-27377.0	K13065	ko00940,ko00941,ko00945,ko01100,ko01110	pmb3074	5-O-p-Coumaroylquinic acid	5-O-对香豆酰奎宁酸	Phenolic acids	C12208	ko00940,ko00941,ko00945,ko01110	-0.984979	0.000336729	gene-meta
Cluster-29853.0	K00588	ko00940,ko00941,ko00945,ko01100,ko01110	MWSHY0017	Naringenin (5,7,4'-Trihydroxyflavanone)	柚皮素	Flavonoids	C00509	ko00941,ko00943,ko01100,ko01110	0.964446	0.00187362	gene-meta
Cluster-29393.0	K00487	ko00130,ko00940,ko00941,ko00945,ko01100,ko01110	MWSHY0124	Pinocembrin (Dihydrochrysin)	乔松素 (二氢白杨素)	Flavonoids	C09827	ko00941	0.964162	0.00190354	gene-meta
Cluster-29393.0	K00487	ko00130,ko00940,ko00941,ko00945,ko01100,ko01110	mws1033	Homoeriodictyol	高圣草酚	Flavonoids	C09756	ko00941	0.963976	0.00192324	gene-meta
Cluster-19607.3	K00660	ko00941,ko00960,ko01100,ko01110,ko04712	mws0054	Catechin	儿茶素	Flavonoids	C06562	ko00941,ko01110	0.96378	0.0019441	gene-meta
Cluster-57167.2	K01859	ko00941,ko01100,ko01110	Lmzp002365	Hesperetin-7-O-glucoside	橙皮素-7-O-葡萄糖苷	Flavonoids	C16422	ko00941	0.963719	0.00195058	gene-meta
Cluster-19607.4	K00660	ko00941,ko00960,ko01100,ko01110,ko04712	MWSHY0124	Pinocembrin (Dihydrochrysin)	乔松素 (二氢白杨素)	Flavonoids	C09827	ko00941	0.963707	0.00195191	gene-meta
Cluster-19607.4	K00660	ko00941,ko00960,ko01100,ko01110,ko04712	mws1033	Homoeriodictyol	高圣草酚	Flavonoids	C09756	ko00941	0.963561	0.00196755	gene-meta
Cluster-29393.0	K00487	ko00130,ko00940,ko00941,ko00945,ko01100,ko01110	pme2954	Quercetin	槲皮素	Flavonoids	C00389	ko00941,ko00944,ko01100,ko01110	0.963321	0.00199334	gene-meta
Cluster-19607.2	K00660	ko00941,ko00960,ko01100,ko01110,ko04712	mws0914	3,5,7-Trihydroxyflavanone (Pinobanksin)	3,5,7-三羟基黄烷酮 (短叶松素)	Flavonoids	C09826	ko00941	0.963231	0.00200306	gene-meta
Cluster-62430.0	K13065	ko00940,ko00941,ko00945,ko01100,ko01110	pmb3074	5-O-p-Coumaroylquinic acid	5-O-对香豆酰奎宁酸	Phenolic acids	C12208	ko00940,ko00941,ko00945,ko01110	-0.985406	0.000317939	gene-meta
Cluster-57167.2	K01859	ko00941,ko01100,ko01110	mws0054	Catechin	儿茶素	Flavonoids	C06562	ko00941,ko01110	0.962947	0.00203398	gene-meta
Cluster-65852.0	K00588	ko00940,ko00941,ko00945,ko01100,ko01110	MWSHY0017	Naringenin (5,7,4'-Trihydroxyflavanone)	柚皮素	Flavonoids	C00509	ko00941,ko00943,ko01100,ko01110	0.962399	0.00209419	gene-meta
Cluster-50625.0	K01859	ko00941,ko01100,ko01110	mws1068	Kaempferol (3,5,7,4'-Tetrahydroxyflavone)	山柰酚	Flavonoids	C05903	ko00941,ko00944,ko01100,ko01110	0.962364	0.00209802	gene-meta
Cluster-57167.3	K01859	ko00941,ko01100,ko01110	mws0914	3,5,7-Trihydroxyflavanone (Pinobanksin)	3,5,7-三羟基黄烷酮 (短叶松素)	Flavonoids	C09826	ko00941	0.962325	0.00210238	gene-meta
Cluster-29393.0	K00487	ko00130,ko00940,ko00941,ko00945,ko01100,ko01110	MWSHY0145	Eriodictyol (5,7,3',4'-Tetrahydroxyflavanone)	圣草酚	Flavonoids	C05631	ko00941,ko01100,ko01110	0.962225	0.00211344	gene-meta
Cluster-4499.5	K22845	ko00941,ko01110	mws1068	Kaempferol (3,5,7,4'-Tetrahydroxyflavone)	山柰酚	Flavonoids	C05903	ko00941,ko00944,ko01100,ko01110	0.962099	0.00212748	gene-meta
Cluster-27837.0	K13065	ko00940,ko00941,ko00945,ko01100,ko01110	mws0046	Naringenin-7-O-Neohesperidoside(Naringin)*	柚皮素-7-O-新橙皮糖苷(柚皮苷)*	Flavonoids	C09789	ko00941	0.961931	0.00214624	gene-meta
Cluster-29853.0	K00588	ko00940,ko00941,ko00945,ko01100,ko01110	mws1068	Kaempferol (3,5,7,4'-Tetrahydroxyflavone)	山柰酚	Flavonoids	C05903	ko00941,ko00944,ko01100,ko01110	0.961925	0.00214699	gene-meta
Cluster-29853.0	K00588	ko00940,ko00941,ko00945,ko01100,ko01110	MWSHY0145	Eriodictyol (5,7,3',4'-Tetrahydroxyflavanone)	圣草酚	Flavonoids	C05631	ko00941,ko01100,ko01110	0.961831	0.00215745	gene-meta
Cluster-57167.2	K01859	ko00941,ko01100,ko01110	pme1201	Phloretin	根皮素	Flavonoids	C00774	ko00941,ko01110	0.961411	0.00220493	gene-meta
Cluster-65852.0	K00588	ko00940,ko00941,ko00945,ko01100,ko01110	mws0914	3,5,7-Trihydroxyflavanone (Pinobanksin)	3,5,7-三羟基黄烷酮 (短叶松素)	Flavonoids	C09826	ko00941	0.960972	0.00225503	gene-meta
Cluster-19607.6	K00660	ko00941,ko00960,ko01100,ko01110,ko04712	mws0054	Catechin	儿茶素	Flavonoids	C06562	ko00941,ko01110	0.960946	0.00225806	gene-meta
Cluster-50625.0	K01859	ko00941,ko01100,ko01110	pme2954	Quercetin	槲皮素	Flavonoids	C00389	ko00941,ko00944,ko01100,ko01110	0.960944	0.00225823	gene-meta
Cluster-57167.2	K01859	ko00941,ko01100,ko01110	mws0914	3,5,7-Trihydroxyflavanone (Pinobanksin)	3,5,7-三羟基黄烷酮 (短叶松素)	Flavonoids	C09826	ko00941	0.960871	0.00226662	gene-meta
Cluster-4499.5	K22845	ko00941,ko01110	MWSHY0017	Naringenin (5,7,4'-Trihydroxyflavanone)	柚皮素	Flavonoids	C00509	ko00941,ko00943,ko01100,ko01110	0.960764	0.00227899	gene-meta
Cluster-50625.0	K01859	ko00941,ko01100,ko01110	mws0054	Catechin	儿茶素	Flavonoids	C06562	ko00941,ko01110	0.960697	0.00228674	gene-meta
Cluster-53620.4	K13065	ko00940,ko00941,ko00945,ko01100,ko01110	Lmzp002365	Hesperetin-7-O-glucoside	橙皮素-7-O-葡萄糖苷	Flavonoids	C16422	ko00941	0.960215	0.00234279	gene-meta
Cluster-19607.4	K00660	ko00941,ko00960,ko01100,ko01110,ko04712	MWSHY0145	Eriodictyol (5,7,3',4'-Tetrahydroxyflavanone)	圣草酚	Flavonoids	C05631	ko00941,ko01100,ko01110	0.960081	0.00235849	gene-meta
Cluster-4499.5	K22845	ko00941,ko01110	pme2960	Naringenin chalcone; 2',4,4',6'-Tetrahydroxychalcone	柚皮素查耳酮	Flavonoids	C06561	ko00941,ko01100,ko01110	0.960019	0.00236576	gene-meta
Cluster-19607.2	K00660	ko00941,ko00960,ko01100,ko01110,ko04712	pme2960	Naringenin chalcone; 2',4,4',6'-Tetrahydroxychalcone	柚皮素查耳酮	Flavonoids	C06561	ko00941,ko01100,ko01110	0.960009	0.00236698	gene-meta
Cluster-4499.5	K22845	ko00941,ko01110	Lmzp002365	Hesperetin-7-O-glucoside	橙皮素-7-O-葡萄糖苷	Flavonoids	C16422	ko00941	0.959132	0.00247117	gene-meta
Cluster-19607.2	K00660	ko00941,ko00960,ko01100,ko01110,ko04712	mws1068	Kaempferol (3,5,7,4'-Tetrahydroxyflavone)	山柰酚	Flavonoids	C05903	ko00941,ko00944,ko01100,ko01110	0.959047	0.00248139	gene-meta
Cluster-57167.3	K01859	ko00941,ko01100,ko01110	MWSHY0017	Naringenin (5,7,4'-Trihydroxyflavanone)	柚皮素	Flavonoids	C00509	ko00941,ko00943,ko01100,ko01110	0.958955	0.0024925	gene-meta
Cluster-19607.4	K00660	ko00941,ko00960,ko01100,ko01110,ko04712	Lmzp002365	Hesperetin-7-O-glucoside	橙皮素-7-O-葡萄糖苷	Flavonoids	C16422	ko00941	0.958898	0.00249931	gene-meta
Cluster-4499.5	K22845	ko00941,ko01110	pme1201	Phloretin	根皮素	Flavonoids	C00774	ko00941,ko01110	0.958768	0.00251508	gene-meta
Cluster-25561.0	K13082	ko00941,ko01100,ko01110	mws1068	Kaempferol (3,5,7,4'-Tetrahydroxyflavone)	山柰酚	Flavonoids	C05903	ko00941,ko00944,ko01100,ko01110	0.958704	0.00252284	gene-meta
Cluster-57167.3	K01859	ko00941,ko01100,ko01110	pme1201	Phloretin	根皮素	Flavonoids	C00774	ko00941,ko01110	0.958659	0.00252824	gene-meta
Cluster-4499.3	K22845	ko00941,ko01110	mws0054	Catechin	儿茶素	Flavonoids	C06562	ko00941,ko01110	0.958491	0.00254872	gene-meta
Cluster-29853.0	K00588	ko00940,ko00941,ko00945,ko01100,ko01110	mws1033	Homoeriodictyol	高圣草酚	Flavonoids	C09756	ko00941	0.958289	0.00257337	gene-meta
Cluster-29853.0	K00588	ko00940,ko00941,ko00945,ko01100,ko01110	MWSHY0124	Pinocembrin (Dihydrochrysin)	乔松素 (二氢白杨素)	Flavonoids	C09827	ko00941	0.958137	0.00259205	gene-meta
Cluster-65852.0	K00588	ko00940,ko00941,ko00945,ko01100,ko01110	pme2960	Naringenin chalcone; 2',4,4',6'-Tetrahydroxychalcone	柚皮素查耳酮	Flavonoids	C06561	ko00941,ko01100,ko01110	0.958083	0.00259873	gene-meta
Cluster-50625.0	K01859	ko00941,ko01100,ko01110	Lmzp002365	Hesperetin-7-O-glucoside	橙皮素-7-O-葡萄糖苷	Flavonoids	C16422	ko00941	0.957937	0.00261669	gene-meta
Cluster-29853.0	K00588	ko00940,ko00941,ko00945,ko01100,ko01110	pme1201	Phloretin	根皮素	Flavonoids	C00774	ko00941,ko01110	0.957921	0.00261868	gene-meta
Cluster-4499.5	K22845	ko00941,ko01110	mws0054	Catechin	儿茶素	Flavonoids	C06562	ko00941,ko01110	0.957552	0.00266451	gene-meta
Cluster-50625.0	K01859	ko00941,ko01100,ko01110	mws0463	Hesperetin	橙皮素	Flavonoids	C01709	ko00941	0.957521	0.00266839	gene-meta
Cluster-27377.0	K13065	ko00940,ko00941,ko00945,ko01100,ko01110	MWSHY0098	Epigallocatechin	表没食子儿茶素	Flavonoids	C12136	ko00941,ko01110	0.957325	0.00269289	gene-meta
Cluster-19607.4	K00660	ko00941,ko00960,ko01100,ko01110,ko04712	pme1201	Phloretin	根皮素	Flavonoids	C00774	ko00941,ko01110	0.956798	0.00275929	gene-meta
Cluster-65852.0	K00588	ko00940,ko00941,ko00945,ko01100,ko01110	pme1201	Phloretin	根皮素	Flavonoids	C00774	ko00941,ko01110	0.956747	0.00276582	gene-meta
Cluster-19607.4	K00660	ko00941,ko00960,ko01100,ko01110,ko04712	MWSHY0017	Naringenin (5,7,4'-Trihydroxyflavanone)	柚皮素	Flavonoids	C00509	ko00941,ko00943,ko01100,ko01110	0.955573	0.00291679	gene-meta
Cluster-29853.0	K00588	ko00940,ko00941,ko00945,ko01100,ko01110	pme2954	Quercetin	槲皮素	Flavonoids	C00389	ko00941,ko00944,ko01100,ko01110	0.955262	0.00295749	gene-meta
Cluster-28361.1	K22845	ko00941,ko01110	mws0463	Hesperetin	橙皮素	Flavonoids	C01709	ko00941	0.955045	0.00298597	gene-meta
Cluster-4499.5	K22845	ko00941,ko01110	mws0914	3,5,7-Trihydroxyflavanone (Pinobanksin)	3,5,7-三羟基黄烷酮 (短叶松素)	Flavonoids	C09826	ko00941	0.953967	0.00312973	gene-meta
Cluster-28361.1	K22845	ko00941,ko01110	pme2954	Quercetin	槲皮素	Flavonoids	C00389	ko00941,ko00944,ko01100,ko01110	0.953671	0.00316986	gene-meta
Cluster-19607.2	K00660	ko00941,ko00960,ko01100,ko01110,ko04712	mws0054	Catechin	儿茶素	Flavonoids	C06562	ko00941,ko01110	0.952037	0.00339556	gene-meta
Cluster-7539.0	K05278	ko00941,ko01100,ko01110	pmb3074	5-O-p-Coumaroylquinic acid	5-O-对香豆酰奎宁酸	Phenolic acids	C12208	ko00940,ko00941,ko00945,ko01110	0.987421	0.00023634	gene-meta
Cluster-57167.1	K01859	ko00941,ko01100,ko01110	pme2954	Quercetin	槲皮素	Flavonoids	C00389	ko00941,ko00944,ko01100,ko01110	0.951053	0.00353502	gene-meta
Cluster-25561.0	K13082	ko00941,ko01100,ko01110	mws0054	Catechin	儿茶素	Flavonoids	C06562	ko00941,ko01110	0.95102	0.00353987	gene-meta
Cluster-57167.1	K01859	ko00941,ko01100,ko01110	MWSHY0124	Pinocembrin (Dihydrochrysin)	乔松素 (二氢白杨素)	Flavonoids	C09827	ko00941	0.950954	0.0035493	gene-meta
Cluster-19607.4	K00660	ko00941,ko00960,ko01100,ko01110,ko04712	mws0914	3,5,7-Trihydroxyflavanone (Pinobanksin)	3,5,7-三羟基黄烷酮 (短叶松素)	Flavonoids	C09826	ko00941	0.950885	0.00355925	gene-meta
Cluster-57167.1	K01859	ko00941,ko01100,ko01110	mws1033	Homoeriodictyol	高圣草酚	Flavonoids	C09756	ko00941	0.950764	0.00357653	gene-meta
Cluster-65852.0	K00588	ko00940,ko00941,ko00945,ko01100,ko01110	mws1068	Kaempferol (3,5,7,4'-Tetrahydroxyflavone)	山柰酚	Flavonoids	C05903	ko00941,ko00944,ko01100,ko01110	0.949291	0.00379184	gene-meta
Cluster-19607.4	K00660	ko00941,ko00960,ko01100,ko01110,ko04712	pme2960	Naringenin chalcone; 2',4,4',6'-Tetrahydroxychalcone	柚皮素查耳酮	Flavonoids	C06561	ko00941,ko01100,ko01110	0.949231	0.00380074	gene-meta
Cluster-57167.3	K01859	ko00941,ko01100,ko01110	mws1068	Kaempferol (3,5,7,4'-Tetrahydroxyflavone)	山柰酚	Flavonoids	C05903	ko00941,ko00944,ko01100,ko01110	0.949174	0.00380931	gene-meta
Cluster-32929.0	K13065	ko00940,ko00941,ko00945,ko01100,ko01110	MWSHY0098	Epigallocatechin	表没食子儿茶素	Flavonoids	C12136	ko00941,ko01110	0.949128	0.00381604	gene-meta
Cluster-57167.3	K01859	ko00941,ko01100,ko01110	MWSHY0145	Eriodictyol (5,7,3',4'-Tetrahydroxyflavanone)	圣草酚	Flavonoids	C05631	ko00941,ko01100,ko01110	0.94911	0.00381881	gene-meta
Cluster-57167.3	K01859	ko00941,ko01100,ko01110	mws0054	Catechin	儿茶素	Flavonoids	C06562	ko00941,ko01110	0.94851	0.00390865	gene-meta
Cluster-57167.1	K01859	ko00941,ko01100,ko01110	MWSHY0145	Eriodictyol (5,7,3',4'-Tetrahydroxyflavanone)	圣草酚	Flavonoids	C05631	ko00941,ko01100,ko01110	0.948288	0.00394212	gene-meta
Cluster-29853.0	K00588	ko00940,ko00941,ko00945,ko01100,ko01110	mws0463	Hesperetin	橙皮素	Flavonoids	C01709	ko00941	0.948068	0.00397544	gene-meta
Cluster-57167.3	K01859	ko00941,ko01100,ko01110	pme2960	Naringenin chalcone; 2',4,4',6'-Tetrahydroxychalcone	柚皮素查耳酮	Flavonoids	C06561	ko00941,ko01100,ko01110	0.947805	0.0040154	gene-meta
Cluster-19607.4	K00660	ko00941,ko00960,ko01100,ko01110,ko04712	mws1068	Kaempferol (3,5,7,4'-Tetrahydroxyflavone)	山柰酚	Flavonoids	C05903	ko00941,ko00944,ko01100,ko01110	0.947359	0.00408368	gene-meta
Cluster-57929.1	K00660	ko00941,ko00960,ko01100,ko01110,ko04712	MWSHY0098	Epigallocatechin	表没食子儿茶素	Flavonoids	C12136	ko00941,ko01110	0.947117	0.00412097	gene-meta
Cluster-29393.0	K00487	ko00130,ko00940,ko00941,ko00945,ko01100,ko01110	mws1068	Kaempferol (3,5,7,4'-Tetrahydroxyflavone)	山柰酚	Flavonoids	C05903	ko00941,ko00944,ko01100,ko01110	0.947107	0.00412257	gene-meta
Cluster-28361.1	K22845	ko00941,ko01110	mws1033	Homoeriodictyol	高圣草酚	Flavonoids	C09756	ko00941	0.946978	0.00414242	gene-meta
Cluster-28361.1	K22845	ko00941,ko01110	MWSHY0124	Pinocembrin (Dihydrochrysin)	乔松素 (二氢白杨素)	Flavonoids	C09827	ko00941	0.94673	0.00418095	gene-meta
Cluster-58756.5	K13082	ko00941,ko01100,ko01110	mws0914	3,5,7-Trihydroxyflavanone (Pinobanksin)	3,5,7-三羟基黄烷酮 (短叶松素)	Flavonoids	C09826	ko00941	0.946669	0.00419046	gene-meta
Cluster-28361.1	K22845	ko00941,ko01110	mws1068	Kaempferol (3,5,7,4'-Tetrahydroxyflavone)	山柰酚	Flavonoids	C05903	ko00941,ko00944,ko01100,ko01110	0.946194	0.00426468	gene-meta
Cluster-57167.3	K01859	ko00941,ko01100,ko01110	MWSHY0124	Pinocembrin (Dihydrochrysin)	乔松素 (二氢白杨素)	Flavonoids	C09827	ko00941	0.946152	0.0042714	gene-meta
Cluster-57167.1	K01859	ko00941,ko01100,ko01110	mws0463	Hesperetin	橙皮素	Flavonoids	C01709	ko00941	0.946003	0.00429486	gene-meta
Cluster-57167.3	K01859	ko00941,ko01100,ko01110	mws1033	Homoeriodictyol	高圣草酚	Flavonoids	C09756	ko00941	0.94597	0.00430002	gene-meta
Cluster-42691.0	K00588	ko00940,ko00941,ko00945,ko01100,ko01110	mws0914	3,5,7-Trihydroxyflavanone (Pinobanksin)	3,5,7-三羟基黄烷酮 (短叶松素)	Flavonoids	C09826	ko00941	0.945603	0.00435808	gene-meta
Cluster-57929.0	K00660	ko00941,ko00960,ko01100,ko01110,ko04712	mws0046	Naringenin-7-O-Neohesperidoside(Naringin)*	柚皮素-7-O-新橙皮糖苷(柚皮苷)*	Flavonoids	C09789	ko00941	0.945304	0.0044056	gene-meta
Cluster-29393.0	K00487	ko00130,ko00940,ko00941,ko00945,ko01100,ko01110	Lmzp002365	Hesperetin-7-O-glucoside	橙皮素-7-O-葡萄糖苷	Flavonoids	C16422	ko00941	0.945144	0.0044313	gene-meta
Cluster-66071.4	K01859	ko00941,ko01100,ko01110	mws0046	Naringenin-7-O-Neohesperidoside(Naringin)*	柚皮素-7-O-新橙皮糖苷(柚皮苷)*	Flavonoids	C09789	ko00941	0.94468	0.00450575	gene-meta
Cluster-28361.1	K22845	ko00941,ko01110	MWSHY0145	Eriodictyol (5,7,3',4'-Tetrahydroxyflavanone)	圣草酚	Flavonoids	C05631	ko00941,ko01100,ko01110	0.944355	0.00455845	gene-meta
Cluster-65852.0	K00588	ko00940,ko00941,ko00945,ko01100,ko01110	mws0054	Catechin	儿茶素	Flavonoids	C06562	ko00941,ko01110	0.944132	0.00459465	gene-meta
Cluster-28361.1	K22845	ko00941,ko01110	mws0054	Catechin	儿茶素	Flavonoids	C06562	ko00941,ko01110	0.94411	0.00459821	gene-meta
Cluster-22814.0	K05280	ko00941,ko00944,ko01100,ko01110	pmb3074	5-O-p-Coumaroylquinic acid	5-O-对香豆酰奎宁酸	Phenolic acids	C12208	ko00940,ko00941,ko00945,ko01110	0.988427	0.000200123	gene-meta
Cluster-42691.0	K00588	ko00940,ko00941,ko00945,ko01100,ko01110	pme1201	Phloretin	根皮素	Flavonoids	C00774	ko00941,ko01110	0.943497	0.00469875	gene-meta
Cluster-57167.1	K01859	ko00941,ko01100,ko01110	pme2960	Naringenin chalcone; 2',4,4',6'-Tetrahydroxychalcone	柚皮素查耳酮	Flavonoids	C06561	ko00941,ko01100,ko01110	0.943091	0.00476579	gene-meta
Cluster-32929.0	K13065	ko00940,ko00941,ko00945,ko01100,ko01110	mws0046	Naringenin-7-O-Neohesperidoside(Naringin)*	柚皮素-7-O-新橙皮糖苷(柚皮苷)*	Flavonoids	C09789	ko00941	0.942655	0.00483834	gene-meta
Cluster-58756.5	K13082	ko00941,ko01100,ko01110	MWSHY0017	Naringenin (5,7,4'-Trihydroxyflavanone)	柚皮素	Flavonoids	C00509	ko00941,ko00943,ko01100,ko01110	0.942517	0.00486145	gene-meta
Cluster-57929.0	K00660	ko00941,ko00960,ko01100,ko01110,ko04712	MWSHY0098	Epigallocatechin	表没食子儿茶素	Flavonoids	C12136	ko00941,ko01110	0.941733	0.0049937	gene-meta
Cluster-57929.1	K00660	ko00941,ko00960,ko01100,ko01110,ko04712	mws0046	Naringenin-7-O-Neohesperidoside(Naringin)*	柚皮素-7-O-新橙皮糖苷(柚皮苷)*	Flavonoids	C09789	ko00941	0.941591	0.00501772	gene-meta
Cluster-58756.5	K13082	ko00941,ko01100,ko01110	Lmzp002365	Hesperetin-7-O-glucoside	橙皮素-7-O-葡萄糖苷	Flavonoids	C16422	ko00941	0.941365	0.00505631	gene-meta
Cluster-43109.0	K13065	ko00940,ko00941,ko00945,ko01100,ko01110	mws0463	Hesperetin	橙皮素	Flavonoids	C01709	ko00941	0.941154	0.00509236	gene-meta
Cluster-58756.5	K13082	ko00941,ko01100,ko01110	pme1201	Phloretin	根皮素	Flavonoids	C00774	ko00941,ko01110	0.941106	0.00510061	gene-meta
Cluster-42691.0	K00588	ko00940,ko00941,ko00945,ko01100,ko01110	MWSHY0017	Naringenin (5,7,4'-Trihydroxyflavanone)	柚皮素	Flavonoids	C00509	ko00941,ko00943,ko01100,ko01110	0.941045	0.00511106	gene-meta
Cluster-29853.0	K00588	ko00940,ko00941,ko00945,ko01100,ko01110	Lmzp002365	Hesperetin-7-O-glucoside	橙皮素-7-O-葡萄糖苷	Flavonoids	C16422	ko00941	0.941044	0.00511123	gene-meta
Cluster-58756.5	K13082	ko00941,ko01100,ko01110	MWSHY0145	Eriodictyol (5,7,3',4'-Tetrahydroxyflavanone)	圣草酚	Flavonoids	C05631	ko00941,ko01100,ko01110	0.940292	0.00524114	gene-meta
Cluster-58756.5	K13082	ko00941,ko01100,ko01110	MWSHY0124	Pinocembrin (Dihydrochrysin)	乔松素 (二氢白杨素)	Flavonoids	C09827	ko00941	0.940095	0.00527539	gene-meta
Cluster-58756.5	K13082	ko00941,ko01100,ko01110	mws1033	Homoeriodictyol	高圣草酚	Flavonoids	C09756	ko00941	0.93976	0.00533398	gene-meta
Cluster-57167.3	K01859	ko00941,ko01100,ko01110	pme2954	Quercetin	槲皮素	Flavonoids	C00389	ko00941,ko00944,ko01100,ko01110	0.938757	0.00551115	gene-meta
Cluster-19607.4	K00660	ko00941,ko00960,ko01100,ko01110,ko04712	mws0054	Catechin	儿茶素	Flavonoids	C06562	ko00941,ko01110	0.938305	0.00559198	gene-meta
Cluster-28361.1	K22845	ko00941,ko01110	MWSHY0017	Naringenin (5,7,4'-Trihydroxyflavanone)	柚皮素	Flavonoids	C00509	ko00941,ko00943,ko01100,ko01110	0.937213	0.00578952	gene-meta
Cluster-63067.5	K00588	ko00940,ko00941,ko00945,ko01100,ko01110	MWSHY0098	Epigallocatechin	表没食子儿茶素	Flavonoids	C12136	ko00941,ko01110	0.936611	0.00589992	gene-meta
Cluster-57167.3	K01859	ko00941,ko01100,ko01110	mws0463	Hesperetin	橙皮素	Flavonoids	C01709	ko00941	0.936544	0.00591232	gene-meta
Cluster-42691.0	K00588	ko00940,ko00941,ko00945,ko01100,ko01110	mws0463	Hesperetin	橙皮素	Flavonoids	C01709	ko00941	0.936397	0.00593934	gene-meta
Cluster-28361.1	K22845	ko00941,ko01110	pme2960	Naringenin chalcone; 2',4,4',6'-Tetrahydroxychalcone	柚皮素查耳酮	Flavonoids	C06561	ko00941,ko01100,ko01110	0.936288	0.00595955	gene-meta
Cluster-57167.1	K01859	ko00941,ko01100,ko01110	mws0914	3,5,7-Trihydroxyflavanone (Pinobanksin)	3,5,7-三羟基黄烷酮 (短叶松素)	Flavonoids	C09826	ko00941	0.936276	0.00596165	gene-meta
Cluster-42691.0	K00588	ko00940,ko00941,ko00945,ko01100,ko01110	pme2960	Naringenin chalcone; 2',4,4',6'-Tetrahydroxychalcone	柚皮素查耳酮	Flavonoids	C06561	ko00941,ko01100,ko01110	0.936204	0.00597505	gene-meta
Cluster-19607.5	K00660	ko00941,ko00960,ko01100,ko01110,ko04712	pmb3074	5-O-p-Coumaroylquinic acid	5-O-对香豆酰奎宁酸	Phenolic acids	C12208	ko00940,ko00941,ko00945,ko01110	0.989117	0.000177003	gene-meta
Cluster-58756.5	K13082	ko00941,ko01100,ko01110	pme2960	Naringenin chalcone; 2',4,4',6'-Tetrahydroxychalcone	柚皮素查耳酮	Flavonoids	C06561	ko00941,ko01100,ko01110	0.936038	0.00600586	gene-meta
Cluster-29393.0	K00487	ko00130,ko00940,ko00941,ko00945,ko01100,ko01110	mws0054	Catechin	儿茶素	Flavonoids	C06562	ko00941,ko01110	0.936002	0.00601255	gene-meta
Cluster-19607.14	K00660	ko00941,ko00960,ko01100,ko01110,ko04712	mws0463	Hesperetin	橙皮素	Flavonoids	C01709	ko00941	0.935882	0.00603486	gene-meta
Cluster-42691.0	K00588	ko00940,ko00941,ko00945,ko01100,ko01110	MWSHY0124	Pinocembrin (Dihydrochrysin)	乔松素 (二氢白杨素)	Flavonoids	C09827	ko00941	0.935725	0.00606416	gene-meta
Cluster-42691.0	K00588	ko00940,ko00941,ko00945,ko01100,ko01110	mws1033	Homoeriodictyol	高圣草酚	Flavonoids	C09756	ko00941	0.935387	0.00612741	gene-meta
Cluster-28361.1	K22845	ko00941,ko01110	pme1201	Phloretin	根皮素	Flavonoids	C00774	ko00941,ko01110	0.935178	0.00616673	gene-meta
Cluster-42691.0	K00588	ko00940,ko00941,ko00945,ko01100,ko01110	MWSHY0145	Eriodictyol (5,7,3',4'-Tetrahydroxyflavanone)	圣草酚	Flavonoids	C05631	ko00941,ko01100,ko01110	0.935043	0.00619206	gene-meta
Cluster-58756.5	K13082	ko00941,ko01100,ko01110	pme2954	Quercetin	槲皮素	Flavonoids	C00389	ko00941,ko00944,ko01100,ko01110	0.933909	0.00640769	gene-meta
Cluster-57167.1	K01859	ko00941,ko01100,ko01110	MWSHY0017	Naringenin (5,7,4'-Trihydroxyflavanone)	柚皮素	Flavonoids	C00509	ko00941,ko00943,ko01100,ko01110	0.933649	0.00645754	gene-meta
Cluster-58756.5	K13082	ko00941,ko01100,ko01110	mws0463	Hesperetin	橙皮素	Flavonoids	C01709	ko00941	0.932661	0.00664908	gene-meta
Cluster-66071.8	K01859	ko00941,ko01100,ko01110	mws0046	Naringenin-7-O-Neohesperidoside(Naringin)*	柚皮素-7-O-新橙皮糖苷(柚皮苷)*	Flavonoids	C09789	ko00941	0.931709	0.00683628	gene-meta
Cluster-4499.3	K22845	ko00941,ko01110	pmb3074	5-O-p-Coumaroylquinic acid	5-O-对香豆酰奎宁酸	Phenolic acids	C12208	ko00940,ko00941,ko00945,ko01110	0.989635	0.000160585	gene-meta
Cluster-57167.3	K01859	ko00941,ko01100,ko01110	Lmzp002365	Hesperetin-7-O-glucoside	橙皮素-7-O-葡萄糖苷	Flavonoids	C16422	ko00941	0.931687	0.00684052	gene-meta
Cluster-42691.0	K00588	ko00940,ko00941,ko00945,ko01100,ko01110	pme2954	Quercetin	槲皮素	Flavonoids	C00389	ko00941,ko00944,ko01100,ko01110	0.930684	0.00704062	gene-meta
Cluster-28361.1	K22845	ko00941,ko01110	Lmzp002365	Hesperetin-7-O-glucoside	橙皮素-7-O-葡萄糖苷	Flavonoids	C16422	ko00941	0.929669	0.00724574	gene-meta
Cluster-19607.14	K00660	ko00941,ko00960,ko01100,ko01110,ko04712	pme2954	Quercetin	槲皮素	Flavonoids	C00389	ko00941,ko00944,ko01100,ko01110	0.929531	0.00727383	gene-meta
Cluster-28361.1	K22845	ko00941,ko01110	mws0914	3,5,7-Trihydroxyflavanone (Pinobanksin)	3,5,7-三羟基黄烷酮 (短叶松素)	Flavonoids	C09826	ko00941	0.928329	0.0075211	gene-meta
Cluster-43109.0	K13065	ko00940,ko00941,ko00945,ko01100,ko01110	pme2954	Quercetin	槲皮素	Flavonoids	C00389	ko00941,ko00944,ko01100,ko01110	0.928303	0.00752648	gene-meta
Cluster-49335.1	K22845	ko00941,ko01110	mws0914	3,5,7-Trihydroxyflavanone (Pinobanksin)	3,5,7-三羟基黄烷酮 (短叶松素)	Flavonoids	C09826	ko00941	0.927918	0.00760648	gene-meta
Cluster-19607.14	K00660	ko00941,ko00960,ko01100,ko01110,ko04712	Lmzp002365	Hesperetin-7-O-glucoside	橙皮素-7-O-葡萄糖苷	Flavonoids	C16422	ko00941	0.926743	0.00785336	gene-meta
Cluster-19607.12	K00660	ko00941,ko00960,ko01100,ko01110,ko04712	pmb3074	5-O-p-Coumaroylquinic acid	5-O-对香豆酰奎宁酸	Phenolic acids	C12208	ko00940,ko00941,ko00945,ko01110	0.989935	0.000151456	gene-meta
Cluster-19607.14	K00660	ko00941,ko00960,ko01100,ko01110,ko04712	MWSHY0124	Pinocembrin (Dihydrochrysin)	乔松素 (二氢白杨素)	Flavonoids	C09827	ko00941	0.926386	0.00792915	gene-meta
Cluster-62430.0	K13065	ko00940,ko00941,ko00945,ko01100,ko01110	mws0046	Naringenin-7-O-Neohesperidoside(Naringin)*	柚皮素-7-O-新橙皮糖苷(柚皮苷)*	Flavonoids	C09789	ko00941	0.926366	0.00793335	gene-meta
Cluster-19607.14	K00660	ko00941,ko00960,ko01100,ko01110,ko04712	mws1033	Homoeriodictyol	高圣草酚	Flavonoids	C09756	ko00941	0.926188	0.00797123	gene-meta
Cluster-42691.0	K00588	ko00940,ko00941,ko00945,ko01100,ko01110	Lmzp002365	Hesperetin-7-O-glucoside	橙皮素-7-O-葡萄糖苷	Flavonoids	C16422	ko00941	0.925463	0.00812664	gene-meta
Cluster-57167.1	K01859	ko00941,ko01100,ko01110	pme1201	Phloretin	根皮素	Flavonoids	C00774	ko00941,ko01110	0.924934	0.00824077	gene-meta
Cluster-62430.0	K13065	ko00940,ko00941,ko00945,ko01100,ko01110	MWSHY0098	Epigallocatechin	表没食子儿茶素	Flavonoids	C12136	ko00941,ko01110	0.923327	0.00859281	gene-meta
Cluster-43109.0	K13065	ko00940,ko00941,ko00945,ko01100,ko01110	pme1201	Phloretin	根皮素	Flavonoids	C00774	ko00941,ko01110	0.92201	0.00888648	gene-meta
Cluster-19607.14	K00660	ko00941,ko00960,ko01100,ko01110,ko04712	MWSHY0145	Eriodictyol (5,7,3',4'-Tetrahydroxyflavanone)	圣草酚	Flavonoids	C05631	ko00941,ko01100,ko01110	0.921378	0.00902904	gene-meta
Cluster-43109.0	K13065	ko00940,ko00941,ko00945,ko01100,ko01110	mws1033	Homoeriodictyol	高圣草酚	Flavonoids	C09756	ko00941	0.921202	0.00906899	gene-meta
Cluster-43109.0	K13065	ko00940,ko00941,ko00945,ko01100,ko01110	MWSHY0124	Pinocembrin (Dihydrochrysin)	乔松素 (二氢白杨素)	Flavonoids	C09827	ko00941	0.921164	0.00907772	gene-meta
Cluster-43109.0	K13065	ko00940,ko00941,ko00945,ko01100,ko01110	mws1068	Kaempferol (3,5,7,4'-Tetrahydroxyflavone)	山柰酚	Flavonoids	C05903	ko00941,ko00944,ko01100,ko01110	0.920884	0.00914137	gene-meta
Cluster-58756.5	K13082	ko00941,ko01100,ko01110	mws1068	Kaempferol (3,5,7,4'-Tetrahydroxyflavone)	山柰酚	Flavonoids	C05903	ko00941,ko00944,ko01100,ko01110	0.920779	0.00916541	gene-meta
Cluster-49335.1	K22845	ko00941,ko01110	MWSHY0017	Naringenin (5,7,4'-Trihydroxyflavanone)	柚皮素	Flavonoids	C00509	ko00941,ko00943,ko01100,ko01110	0.919709	0.00941123	gene-meta
Cluster-49335.1	K22845	ko00941,ko01110	pme1201	Phloretin	根皮素	Flavonoids	C00774	ko00941,ko01110	0.918211	0.00976061	gene-meta
Cluster-60688.0	K05278	ko00941,ko01100,ko01110	pmb3074	5-O-p-Coumaroylquinic acid	5-O-对香豆酰奎宁酸	Phenolic acids	C12208	ko00940,ko00941,ko00945,ko01110	0.990426	0.000137064	gene-meta
Cluster-42691.0	K00588	ko00940,ko00941,ko00945,ko01100,ko01110	mws1068	Kaempferol (3,5,7,4'-Tetrahydroxyflavone)	山柰酚	Flavonoids	C05903	ko00941,ko00944,ko01100,ko01110	0.917073	0.0100302	gene-meta
Cluster-43109.0	K13065	ko00940,ko00941,ko00945,ko01100,ko01110	MWSHY0145	Eriodictyol (5,7,3',4'-Tetrahydroxyflavanone)	圣草酚	Flavonoids	C05631	ko00941,ko01100,ko01110	0.91609	0.0102659	gene-meta
Cluster-43109.0	K13065	ko00940,ko00941,ko00945,ko01100,ko01110	MWSHY0017	Naringenin (5,7,4'-Trihydroxyflavanone)	柚皮素	Flavonoids	C00509	ko00941,ko00943,ko01100,ko01110	0.915109	0.0105039	gene-meta
Cluster-19607.14	K00660	ko00941,ko00960,ko01100,ko01110,ko04712	pme1201	Phloretin	根皮素	Flavonoids	C00774	ko00941,ko01110	0.913954	0.0107873	gene-meta
Cluster-58756.5	K13082	ko00941,ko01100,ko01110	mws0054	Catechin	儿茶素	Flavonoids	C06562	ko00941,ko01110	0.913909	0.0107985	gene-meta
Cluster-49335.1	K22845	ko00941,ko01110	pme2960	Naringenin chalcone; 2',4,4',6'-Tetrahydroxychalcone	柚皮素查耳酮	Flavonoids	C06561	ko00941,ko01100,ko01110	0.913824	0.0108195	gene-meta
Cluster-19607.14	K00660	ko00941,ko00960,ko01100,ko01110,ko04712	MWSHY0017	Naringenin (5,7,4'-Trihydroxyflavanone)	柚皮素	Flavonoids	C00509	ko00941,ko00943,ko01100,ko01110	0.913328	0.0109426	gene-meta
Cluster-19607.14	K00660	ko00941,ko00960,ko01100,ko01110,ko04712	pme2960	Naringenin chalcone; 2',4,4',6'-Tetrahydroxychalcone	柚皮素查耳酮	Flavonoids	C06561	ko00941,ko01100,ko01110	0.913229	0.0109671	gene-meta
Cluster-43109.0	K13065	ko00940,ko00941,ko00945,ko01100,ko01110	mws0054	Catechin	儿茶素	Flavonoids	C06562	ko00941,ko01110	0.911659	0.0113615	gene-meta
Cluster-34858.0	K01859	ko00941,ko01100,ko01110	mws0046	Naringenin-7-O-Neohesperidoside(Naringin)*	柚皮素-7-O-新橙皮糖苷(柚皮苷)*	Flavonoids	C09789	ko00941	0.911004	0.0115279	gene-meta
Cluster-49335.1	K22845	ko00941,ko01110	MWSHY0145	Eriodictyol (5,7,3',4'-Tetrahydroxyflavanone)	圣草酚	Flavonoids	C05631	ko00941,ko01100,ko01110	0.910637	0.0116218	gene-meta
Cluster-19607.14	K00660	ko00941,ko00960,ko01100,ko01110,ko04712	mws0914	3,5,7-Trihydroxyflavanone (Pinobanksin)	3,5,7-三羟基黄烷酮 (短叶松素)	Flavonoids	C09826	ko00941	0.910324	0.0117021	gene-meta
Cluster-49335.1	K22845	ko00941,ko01110	MWSHY0124	Pinocembrin (Dihydrochrysin)	乔松素 (二氢白杨素)	Flavonoids	C09827	ko00941	0.907745	0.012374	gene-meta
Cluster-49335.1	K22845	ko00941,ko01110	mws1033	Homoeriodictyol	高圣草酚	Flavonoids	C09756	ko00941	0.907423	0.0124592	gene-meta
Cluster-42691.0	K00588	ko00940,ko00941,ko00945,ko01100,ko01110	mws0054	Catechin	儿茶素	Flavonoids	C06562	ko00941,ko01110	0.906886	0.0126017	gene-meta
Cluster-43109.0	K13065	ko00940,ko00941,ko00945,ko01100,ko01110	pme2960	Naringenin chalcone; 2',4,4',6'-Tetrahydroxychalcone	柚皮素查耳酮	Flavonoids	C06561	ko00941,ko01100,ko01110	0.906465	0.0127141	gene-meta
Cluster-57167.1	K01859	ko00941,ko01100,ko01110	mws1068	Kaempferol (3,5,7,4'-Tetrahydroxyflavone)	山柰酚	Flavonoids	C05903	ko00941,ko00944,ko01100,ko01110	0.906185	0.012789	gene-meta
Cluster-27377.0	K13065	ko00940,ko00941,ko00945,ko01100,ko01110	mws0046	Naringenin-7-O-Neohesperidoside(Naringin)*	柚皮素-7-O-新橙皮糖苷(柚皮苷)*	Flavonoids	C09789	ko00941	0.904943	0.0131243	gene-meta
Cluster-43109.0	K13065	ko00940,ko00941,ko00945,ko01100,ko01110	mws0914	3,5,7-Trihydroxyflavanone (Pinobanksin)	3,5,7-三羟基黄烷酮 (短叶松素)	Flavonoids	C09826	ko00941	0.904812	0.0131599	gene-meta
Cluster-66071.4	K01859	ko00941,ko01100,ko01110	MWSHY0098	Epigallocatechin	表没食子儿茶素	Flavonoids	C12136	ko00941,ko01110	0.903276	0.0135808	gene-meta
Cluster-49335.1	K22845	ko00941,ko01110	Lmzp002365	Hesperetin-7-O-glucoside	橙皮素-7-O-葡萄糖苷	Flavonoids	C16422	ko00941	0.900934	0.014235	gene-meta
Cluster-49335.1	K22845	ko00941,ko01110	pme2954	Quercetin	槲皮素	Flavonoids	C00389	ko00941,ko00944,ko01100,ko01110	0.898135	0.0150362	gene-meta
Cluster-19607.14	K00660	ko00941,ko00960,ko01100,ko01110,ko04712	mws1068	Kaempferol (3,5,7,4'-Tetrahydroxyflavone)	山柰酚	Flavonoids	C05903	ko00941,ko00944,ko01100,ko01110	0.896438	0.0155321	gene-meta
Cluster-57167.1	K01859	ko00941,ko01100,ko01110	mws0054	Catechin	儿茶素	Flavonoids	C06562	ko00941,ko01110	0.896367	0.0155532	gene-meta
Cluster-49335.1	K22845	ko00941,ko01110	mws1068	Kaempferol (3,5,7,4'-Tetrahydroxyflavone)	山柰酚	Flavonoids	C05903	ko00941,ko00944,ko01100,ko01110	0.896123	0.0156253	gene-meta
Cluster-66071.8	K01859	ko00941,ko01100,ko01110	MWSHY0098	Epigallocatechin	表没食子儿茶素	Flavonoids	C12136	ko00941,ko01110	0.895965	0.0156718	gene-meta
Cluster-49335.1	K22845	ko00941,ko01110	mws0463	Hesperetin	橙皮素	Flavonoids	C01709	ko00941	0.895933	0.0156813	gene-meta
Cluster-43109.0	K13065	ko00940,ko00941,ko00945,ko01100,ko01110	Lmzp002365	Hesperetin-7-O-glucoside	橙皮素-7-O-葡萄糖苷	Flavonoids	C16422	ko00941	0.895887	0.0156951	gene-meta
Cluster-49335.1	K22845	ko00941,ko01110	mws0054	Catechin	儿茶素	Flavonoids	C06562	ko00941,ko01110	0.892048	0.0168515	gene-meta
Cluster-63067.5	K00588	ko00940,ko00941,ko00945,ko01100,ko01110	mws0046	Naringenin-7-O-Neohesperidoside(Naringin)*	柚皮素-7-O-新橙皮糖苷(柚皮苷)*	Flavonoids	C09789	ko00941	0.888799	0.0178609	gene-meta
Cluster-19607.14	K00660	ko00941,ko00960,ko01100,ko01110,ko04712	mws0054	Catechin	儿茶素	Flavonoids	C06562	ko00941,ko01110	0.883427	0.0195918	gene-meta
Cluster-30761.0	K13083	ko00941,ko00944,ko01110	mws0046	Naringenin-7-O-Neohesperidoside(Naringin)*	柚皮素-7-O-新橙皮糖苷(柚皮苷)*	Flavonoids	C09789	ko00941	0.883412	0.0195968	gene-meta
Cluster-34858.0	K01859	ko00941,ko01100,ko01110	MWSHY0098	Epigallocatechin	表没食子儿茶素	Flavonoids	C12136	ko00941,ko01110	0.874097	0.0227793	gene-meta
Cluster-58756.6	K13082	ko00941,ko01100,ko01110	MWSHY0098	Epigallocatechin	表没食子儿茶素	Flavonoids	C12136	ko00941,ko01110	0.864225	0.0264008	gene-meta
Cluster-30761.0	K13083	ko00941,ko00944,ko01110	MWSHY0098	Epigallocatechin	表没食子儿茶素	Flavonoids	C12136	ko00941,ko01110	0.851101	0.0316058	gene-meta
Cluster-43949.4	K22845	ko00941,ko01110	mws0046	Naringenin-7-O-Neohesperidoside(Naringin)*	柚皮素-7-O-新橙皮糖苷(柚皮苷)*	Flavonoids	C09789	ko00941	0.849125	0.0324277	gene-meta
Cluster-43949.4	K22845	ko00941,ko01110	MWSHY0098	Epigallocatechin	表没食子儿茶素	Flavonoids	C12136	ko00941,ko01110	0.825201	0.0431614	gene-meta
Cluster-58756.5	K13082	ko00941,ko01100,ko01110	mws0046	Naringenin-7-O-Neohesperidoside(Naringin)*	柚皮素-7-O-新橙皮糖苷(柚皮苷)*	Flavonoids	C09789	ko00941	-0.8117	0.049847	gene-meta
Cluster-55097.1	K01859	ko00941,ko01100,ko01110	pmb3074	5-O-p-Coumaroylquinic acid	5-O-对香豆酰奎宁酸	Phenolic acids	C12208	ko00940,ko00941,ko00945,ko01110	0.991985	9.61016e-05	gene-meta
Cluster-57167.3	K01859	ko00941,ko01100,ko01110	mws0046	Naringenin-7-O-Neohesperidoside(Naringin)*	柚皮素-7-O-新橙皮糖苷(柚皮苷)*	Flavonoids	C09789	ko00941	-0.815532	0.0479042	gene-meta
Cluster-64884.11	K00588	ko00940,ko00941,ko00945,ko01100,ko01110	pme2960	Naringenin chalcone; 2',4,4',6'-Tetrahydroxychalcone	柚皮素查耳酮	Flavonoids	C06561	ko00941,ko01100,ko01110	-0.820293	0.0455402	gene-meta
Cluster-42691.0	K00588	ko00940,ko00941,ko00945,ko01100,ko01110	mws0046	Naringenin-7-O-Neohesperidoside(Naringin)*	柚皮素-7-O-新橙皮糖苷(柚皮苷)*	Flavonoids	C09789	ko00941	-0.822575	0.0444268	gene-meta
Cluster-58756.6	K13082	ko00941,ko01100,ko01110	pme2960	Naringenin chalcone; 2',4,4',6'-Tetrahydroxychalcone	柚皮素查耳酮	Flavonoids	C06561	ko00941,ko01100,ko01110	-0.837253	0.0375747	gene-meta
Cluster-58756.6	K13082	ko00941,ko01100,ko01110	mws0054	Catechin	儿茶素	Flavonoids	C06562	ko00941,ko01110	-0.838442	0.0370433	gene-meta
Cluster-58756.6	K13082	ko00941,ko01100,ko01110	pme2954	Quercetin	槲皮素	Flavonoids	C00389	ko00941,ko00944,ko01100,ko01110	-0.841677	0.0356151	gene-meta
Cluster-58756.6	K13082	ko00941,ko01100,ko01110	mws0463	Hesperetin	橙皮素	Flavonoids	C01709	ko00941	-0.84244	0.0352819	gene-meta
Cluster-43949.4	K22845	ko00941,ko01110	pme2960	Naringenin chalcone; 2',4,4',6'-Tetrahydroxychalcone	柚皮素查耳酮	Flavonoids	C06561	ko00941,ko01100,ko01110	-0.842465	0.0352712	gene-meta
Cluster-58756.6	K13082	ko00941,ko01100,ko01110	mws1068	Kaempferol (3,5,7,4'-Tetrahydroxyflavone)	山柰酚	Flavonoids	C05903	ko00941,ko00944,ko01100,ko01110	-0.844579	0.0343566	gene-meta
Cluster-43949.4	K22845	ko00941,ko01110	pme1201	Phloretin	根皮素	Flavonoids	C00774	ko00941,ko01110	-0.847472	0.033123	gene-meta
Cluster-43949.4	K22845	ko00941,ko01110	mws0914	3,5,7-Trihydroxyflavanone (Pinobanksin)	3,5,7-三羟基黄烷酮 (短叶松素)	Flavonoids	C09826	ko00941	-0.84808	0.0328663	gene-meta
Cluster-50625.0	K01859	ko00941,ko01100,ko01110	mws0046	Naringenin-7-O-Neohesperidoside(Naringin)*	柚皮素-7-O-新橙皮糖苷(柚皮苷)*	Flavonoids	C09789	ko00941	-0.848727	0.0325945	gene-meta
Cluster-58756.6	K13082	ko00941,ko01100,ko01110	mws1033	Homoeriodictyol	高圣草酚	Flavonoids	C09756	ko00941	-0.849907	0.0321014	gene-meta
Cluster-58756.6	K13082	ko00941,ko01100,ko01110	MWSHY0124	Pinocembrin (Dihydrochrysin)	乔松素 (二氢白杨素)	Flavonoids	C09827	ko00941	-0.850409	0.0318926	gene-meta
Cluster-58756.6	K13082	ko00941,ko01100,ko01110	MWSHY0145	Eriodictyol (5,7,3',4'-Tetrahydroxyflavanone)	圣草酚	Flavonoids	C05631	ko00941,ko01100,ko01110	-0.850475	0.031865	gene-meta
Cluster-58756.6	K13082	ko00941,ko01100,ko01110	Lmzp002365	Hesperetin-7-O-glucoside	橙皮素-7-O-葡萄糖苷	Flavonoids	C16422	ko00941	-0.852046	0.0312164	gene-meta
Cluster-63067.5	K00588	ko00940,ko00941,ko00945,ko01100,ko01110	pme2960	Naringenin chalcone; 2',4,4',6'-Tetrahydroxychalcone	柚皮素查耳酮	Flavonoids	C06561	ko00941,ko01100,ko01110	-0.852587	0.0309943	gene-meta
Cluster-58756.6	K13082	ko00941,ko01100,ko01110	MWSHY0017	Naringenin (5,7,4'-Trihydroxyflavanone)	柚皮素	Flavonoids	C00509	ko00941,ko00943,ko01100,ko01110	-0.858932	0.0284468	gene-meta
Cluster-43949.4	K22845	ko00941,ko01110	mws0463	Hesperetin	橙皮素	Flavonoids	C01709	ko00941	-0.859775	0.0281158	gene-meta
Cluster-43949.4	K22845	ko00941,ko01110	MWSHY0017	Naringenin (5,7,4'-Trihydroxyflavanone)	柚皮素	Flavonoids	C00509	ko00941,ko00943,ko01100,ko01110	-0.859852	0.0280858	gene-meta
Cluster-58756.6	K13082	ko00941,ko01100,ko01110	mws0914	3,5,7-Trihydroxyflavanone (Pinobanksin)	3,5,7-三羟基黄烷酮 (短叶松素)	Flavonoids	C09826	ko00941	-0.860363	0.0278865	gene-meta
Cluster-58756.6	K13082	ko00941,ko01100,ko01110	pme1201	Phloretin	根皮素	Flavonoids	C00774	ko00941,ko01110	-0.863039	0.0268527	gene-meta
Cluster-19607.7	K00660	ko00941,ko00960,ko01100,ko01110,ko04712	pmb3074	5-O-p-Coumaroylquinic acid	5-O-对香豆酰奎宁酸	Phenolic acids	C12208	ko00940,ko00941,ko00945,ko01110	0.992525	8.35995e-05	gene-meta
Cluster-57167.1	K01859	ko00941,ko01100,ko01110	MWSHY0098	Epigallocatechin	表没食子儿茶素	Flavonoids	C12136	ko00941,ko01110	-0.864212	0.0264056	gene-meta
Cluster-63067.5	K00588	ko00940,ko00941,ko00945,ko01100,ko01110	mws0914	3,5,7-Trihydroxyflavanone (Pinobanksin)	3,5,7-三羟基黄烷酮 (短叶松素)	Flavonoids	C09826	ko00941	-0.873277	0.0230705	gene-meta
Cluster-43949.4	K22845	ko00941,ko01110	mws1068	Kaempferol (3,5,7,4'-Tetrahydroxyflavone)	山柰酚	Flavonoids	C05903	ko00941,ko00944,ko01100,ko01110	-0.874521	0.0226298	gene-meta
Cluster-63067.5	K00588	ko00940,ko00941,ko00945,ko01100,ko01110	Lmzp002365	Hesperetin-7-O-glucoside	橙皮素-7-O-葡萄糖苷	Flavonoids	C16422	ko00941	-0.880387	0.0206054	gene-meta
Cluster-57049.7	K01859	ko00941,ko01100,ko01110	pmb3074	5-O-p-Coumaroylquinic acid	5-O-对香豆酰奎宁酸	Phenolic acids	C12208	ko00940,ko00941,ko00945,ko01110	0.992622	8.14535e-05	gene-meta
Cluster-43949.4	K22845	ko00941,ko01110	MWSHY0145	Eriodictyol (5,7,3',4'-Tetrahydroxyflavanone)	圣草酚	Flavonoids	C05631	ko00941,ko01100,ko01110	-0.880399	0.0206011	gene-meta
Cluster-53574.0	K05278	ko00941,ko01100,ko01110	pmb3074	5-O-p-Coumaroylquinic acid	5-O-对香豆酰奎宁酸	Phenolic acids	C12208	ko00940,ko00941,ko00945,ko01110	0.99264	8.10551e-05	gene-meta
Cluster-43949.4	K22845	ko00941,ko01110	mws0054	Catechin	儿茶素	Flavonoids	C06562	ko00941,ko01110	-0.881162	0.0203446	gene-meta
Cluster-65441.0	K13065	ko00940,ko00941,ko00945,ko01100,ko01110	pmb3074	5-O-p-Coumaroylquinic acid	5-O-对香豆酰奎宁酸	Phenolic acids	C12208	ko00940,ko00941,ko00945,ko01110	0.992657	8.06774e-05	gene-meta
Cluster-43949.4	K22845	ko00941,ko01110	mws1033	Homoeriodictyol	高圣草酚	Flavonoids	C09756	ko00941	-0.881338	0.0202857	gene-meta
Cluster-43949.4	K22845	ko00941,ko01110	MWSHY0124	Pinocembrin (Dihydrochrysin)	乔松素 (二氢白杨素)	Flavonoids	C09827	ko00941	-0.881348	0.0202823	gene-meta
Cluster-43949.4	K22845	ko00941,ko01110	pme2954	Quercetin	槲皮素	Flavonoids	C00389	ko00941,ko00944,ko01100,ko01110	-0.882112	0.0200272	gene-meta
Cluster-19607.14	K00660	ko00941,ko00960,ko01100,ko01110,ko04712	MWSHY0098	Epigallocatechin	表没食子儿茶素	Flavonoids	C12136	ko00941,ko01110	-0.884456	0.0192543	gene-meta
Cluster-49335.1	K22845	ko00941,ko01110	MWSHY0098	Epigallocatechin	表没食子儿茶素	Flavonoids	C12136	ko00941,ko01110	-0.887677	0.018216	gene-meta
Cluster-29853.0	K00588	ko00940,ko00941,ko00945,ko01100,ko01110	mws0046	Naringenin-7-O-Neohesperidoside(Naringin)*	柚皮素-7-O-新橙皮糖苷(柚皮苷)*	Flavonoids	C09789	ko00941	-0.888265	0.0180297	gene-meta
Cluster-63067.5	K00588	ko00940,ko00941,ko00945,ko01100,ko01110	mws0463	Hesperetin	橙皮素	Flavonoids	C01709	ko00941	-0.888365	0.017998	gene-meta
Cluster-63067.5	K00588	ko00940,ko00941,ko00945,ko01100,ko01110	MWSHY0145	Eriodictyol (5,7,3',4'-Tetrahydroxyflavanone)	圣草酚	Flavonoids	C05631	ko00941,ko01100,ko01110	-0.889232	0.0177247	gene-meta
Cluster-19607.3	K00660	ko00941,ko00960,ko01100,ko01110,ko04712	mws0046	Naringenin-7-O-Neohesperidoside(Naringin)*	柚皮素-7-O-新橙皮糖苷(柚皮苷)*	Flavonoids	C09789	ko00941	-0.889492	0.0176434	gene-meta
Cluster-57167.1	K01859	ko00941,ko01100,ko01110	mws0046	Naringenin-7-O-Neohesperidoside(Naringin)*	柚皮素-7-O-新橙皮糖苷(柚皮苷)*	Flavonoids	C09789	ko00941	-0.889779	0.0175535	gene-meta
Cluster-63067.5	K00588	ko00940,ko00941,ko00945,ko01100,ko01110	MWSHY0124	Pinocembrin (Dihydrochrysin)	乔松素 (二氢白杨素)	Flavonoids	C09827	ko00941	-0.890374	0.0173681	gene-meta
Cluster-63067.5	K00588	ko00940,ko00941,ko00945,ko01100,ko01110	mws1033	Homoeriodictyol	高圣草酚	Flavonoids	C09756	ko00941	-0.890388	0.0173637	gene-meta
Cluster-63067.5	K00588	ko00940,ko00941,ko00945,ko01100,ko01110	pme2954	Quercetin	槲皮素	Flavonoids	C00389	ko00941,ko00944,ko01100,ko01110	-0.891795	0.016929	gene-meta
Cluster-63067.5	K00588	ko00940,ko00941,ko00945,ko01100,ko01110	MWSHY0017	Naringenin (5,7,4'-Trihydroxyflavanone)	柚皮素	Flavonoids	C00509	ko00941,ko00943,ko01100,ko01110	-0.8918	0.0169274	gene-meta
Cluster-7539.0	K05278	ko00941,ko01100,ko01110	mws0046	Naringenin-7-O-Neohesperidoside(Naringin)*	柚皮素-7-O-新橙皮糖苷(柚皮苷)*	Flavonoids	C09789	ko00941	-0.891807	0.0169253	gene-meta
Cluster-63067.5	K00588	ko00940,ko00941,ko00945,ko01100,ko01110	pme1201	Phloretin	根皮素	Flavonoids	C00774	ko00941,ko01110	-0.897138	0.0153267	gene-meta
Cluster-44711.0	K22845	ko00941,ko01110	mws0046	Naringenin-7-O-Neohesperidoside(Naringin)*	柚皮素-7-O-新橙皮糖苷(柚皮苷)*	Flavonoids	C09789	ko00941	-0.901231	0.0141512	gene-meta
Cluster-65852.0	K00588	ko00940,ko00941,ko00945,ko01100,ko01110	mws0046	Naringenin-7-O-Neohesperidoside(Naringin)*	柚皮素-7-O-新橙皮糖苷(柚皮苷)*	Flavonoids	C09789	ko00941	-0.902192	0.0138818	gene-meta
Cluster-29393.0	K00487	ko00130,ko00940,ko00941,ko00945,ko01100,ko01110	mws0046	Naringenin-7-O-Neohesperidoside(Naringin)*	柚皮素-7-O-新橙皮糖苷(柚皮苷)*	Flavonoids	C09789	ko00941	-0.905143	0.0130701	gene-meta
Cluster-55097.1	K01859	ko00941,ko01100,ko01110	mws0046	Naringenin-7-O-Neohesperidoside(Naringin)*	柚皮素-7-O-新橙皮糖苷(柚皮苷)*	Flavonoids	C09789	ko00941	-0.908103	0.0122795	gene-meta
Cluster-57049.7	K01859	ko00941,ko01100,ko01110	mws0046	Naringenin-7-O-Neohesperidoside(Naringin)*	柚皮素-7-O-新橙皮糖苷(柚皮苷)*	Flavonoids	C09789	ko00941	-0.909768	0.0118453	gene-meta
Cluster-28361.1	K22845	ko00941,ko01110	MWSHY0098	Epigallocatechin	表没食子儿茶素	Flavonoids	C12136	ko00941,ko01110	-0.910224	0.0117278	gene-meta
Cluster-19607.14	K00660	ko00941,ko00960,ko01100,ko01110,ko04712	mws0046	Naringenin-7-O-Neohesperidoside(Naringin)*	柚皮素-7-O-新橙皮糖苷(柚皮苷)*	Flavonoids	C09789	ko00941	-0.911139	0.0114936	gene-meta
Cluster-55858.0	K13082	ko00941,ko01100,ko01110	pmb3074	5-O-p-Coumaroylquinic acid	5-O-对香豆酰奎宁酸	Phenolic acids	C12208	ko00940,ko00941,ko00945,ko01110	0.993362	6.59551e-05	gene-meta
Cluster-58756.5	K13082	ko00941,ko01100,ko01110	MWSHY0098	Epigallocatechin	表没食子儿茶素	Flavonoids	C12136	ko00941,ko01110	-0.911616	0.0113724	gene-meta
Cluster-53620.4	K13065	ko00940,ko00941,ko00945,ko01100,ko01110	mws0046	Naringenin-7-O-Neohesperidoside(Naringin)*	柚皮素-7-O-新橙皮糖苷(柚皮苷)*	Flavonoids	C09789	ko00941	-0.91306	0.0110093	gene-meta
Cluster-60688.0	K05278	ko00941,ko01100,ko01110	mws0046	Naringenin-7-O-Neohesperidoside(Naringin)*	柚皮素-7-O-新橙皮糖苷(柚皮苷)*	Flavonoids	C09789	ko00941	-0.916346	0.0102042	gene-meta
Cluster-53574.0	K05278	ko00941,ko01100,ko01110	mws0046	Naringenin-7-O-Neohesperidoside(Naringin)*	柚皮素-7-O-新橙皮糖苷(柚皮苷)*	Flavonoids	C09789	ko00941	-0.917953	0.00982132	gene-meta
Cluster-29853.0	K00588	ko00940,ko00941,ko00945,ko01100,ko01110	MWSHY0098	Epigallocatechin	表没食子儿茶素	Flavonoids	C12136	ko00941,ko01110	-0.918096	0.00978763	gene-meta
Cluster-42691.0	K00588	ko00940,ko00941,ko00945,ko01100,ko01110	MWSHY0098	Epigallocatechin	表没食子儿茶素	Flavonoids	C12136	ko00941,ko01110	-0.918523	0.00968725	gene-meta
Cluster-43949.4	K22845	ko00941,ko01110	Lmzp002365	Hesperetin-7-O-glucoside	橙皮素-7-O-葡萄糖苷	Flavonoids	C16422	ko00941	-0.918825	0.00961653	gene-meta
Cluster-65852.0	K00588	ko00940,ko00941,ko00945,ko01100,ko01110	MWSHY0098	Epigallocatechin	表没食子儿茶素	Flavonoids	C12136	ko00941,ko01110	-0.920126	0.00931497	gene-meta
Cluster-43109.0	K13065	ko00940,ko00941,ko00945,ko01100,ko01110	MWSHY0098	Epigallocatechin	表没食子儿茶素	Flavonoids	C12136	ko00941,ko01110	-0.920771	0.00916727	gene-meta
Cluster-30761.0	K13083	ko00941,ko00944,ko01110	pme1201	Phloretin	根皮素	Flavonoids	C00774	ko00941,ko01110	-0.921631	0.00897182	gene-meta
Cluster-57929.1	K00660	ko00941,ko00960,ko01100,ko01110,ko04712	pmb3074	5-O-p-Coumaroylquinic acid	5-O-对香豆酰奎宁酸	Phenolic acids	C12208	ko00940,ko00941,ko00945,ko01110	-0.993637	6.06081e-05	gene-meta
Cluster-12152.1	K13065	ko00940,ko00941,ko00945,ko01100,ko01110	mws0046	Naringenin-7-O-Neohesperidoside(Naringin)*	柚皮素-7-O-新橙皮糖苷(柚皮苷)*	Flavonoids	C09789	ko00941	-0.923469	0.00856136	gene-meta
Cluster-57167.2	K01859	ko00941,ko01100,ko01110	MWSHY0098	Epigallocatechin	表没食子儿茶素	Flavonoids	C12136	ko00941,ko01110	-0.92403	0.00843793	gene-meta
Cluster-4499.3	K22845	ko00941,ko01110	mws0046	Naringenin-7-O-Neohesperidoside(Naringin)*	柚皮素-7-O-新橙皮糖苷(柚皮苷)*	Flavonoids	C09789	ko00941	-0.926546	0.00789501	gene-meta
Cluster-30761.0	K13083	ko00941,ko00944,ko01110	mws1068	Kaempferol (3,5,7,4'-Tetrahydroxyflavone)	山柰酚	Flavonoids	C05903	ko00941,ko00944,ko01100,ko01110	-0.926745	0.0078529	gene-meta
Cluster-25561.0	K13082	ko00941,ko01100,ko01110	mws0046	Naringenin-7-O-Neohesperidoside(Naringin)*	柚皮素-7-O-新橙皮糖苷(柚皮苷)*	Flavonoids	C09789	ko00941	-0.928197	0.0075484	gene-meta
Cluster-63067.5	K00588	ko00940,ko00941,ko00945,ko01100,ko01110	mws1068	Kaempferol (3,5,7,4'-Tetrahydroxyflavone)	山柰酚	Flavonoids	C05903	ko00941,ko00944,ko01100,ko01110	-0.929102	0.0073616	gene-meta
Cluster-30761.0	K13083	ko00941,ko00944,ko01110	mws0054	Catechin	儿茶素	Flavonoids	C06562	ko00941,ko01110	-0.930191	0.0071399	gene-meta
Cluster-4499.5	K22845	ko00941,ko01110	MWSHY0098	Epigallocatechin	表没食子儿茶素	Flavonoids	C12136	ko00941,ko01110	-0.930322	0.00711332	gene-meta
Cluster-30761.0	K13083	ko00941,ko00944,ko01110	mws0463	Hesperetin	橙皮素	Flavonoids	C01709	ko00941	-0.93092	0.0069932	gene-meta
Cluster-34858.0	K01859	ko00941,ko01100,ko01110	mws0054	Catechin	儿茶素	Flavonoids	C06562	ko00941,ko01110	-0.93207	0.00676503	gene-meta
Cluster-19607.2	K00660	ko00941,ko00960,ko01100,ko01110,ko04712	mws0046	Naringenin-7-O-Neohesperidoside(Naringin)*	柚皮素-7-O-新橙皮糖苷(柚皮苷)*	Flavonoids	C09789	ko00941	-0.934045	0.00638157	gene-meta
Cluster-64884.0	K00588	ko00940,ko00941,ko00945,ko01100,ko01110	pmb3074	5-O-p-Coumaroylquinic acid	5-O-对香豆酰奎宁酸	Phenolic acids	C12208	ko00940,ko00941,ko00945,ko01110	0.993966	5.45047e-05	gene-meta
Cluster-63067.5	K00588	ko00940,ko00941,ko00945,ko01100,ko01110	mws0054	Catechin	儿茶素	Flavonoids	C06562	ko00941,ko01110	-0.935487	0.00610862	gene-meta
Cluster-4499.3	K22845	ko00941,ko01110	MWSHY0098	Epigallocatechin	表没食子儿茶素	Flavonoids	C12136	ko00941,ko01110	-0.936126	0.00598951	gene-meta
Cluster-34858.0	K01859	ko00941,ko01100,ko01110	mws1068	Kaempferol (3,5,7,4'-Tetrahydroxyflavone)	山柰酚	Flavonoids	C05903	ko00941,ko00944,ko01100,ko01110	-0.936227	0.00597077	gene-meta
Cluster-19607.4	K00660	ko00941,ko00960,ko01100,ko01110,ko04712	MWSHY0098	Epigallocatechin	表没食子儿茶素	Flavonoids	C12136	ko00941,ko01110	-0.936725	0.0058789	gene-meta
Cluster-53620.0	K13065	ko00940,ko00941,ko00945,ko01100,ko01110	MWSHY0098	Epigallocatechin	表没食子儿茶素	Flavonoids	C12136	ko00941,ko01110	-0.938007	0.00564551	gene-meta
Cluster-30761.0	K13083	ko00941,ko00944,ko01110	MWSHY0017	Naringenin (5,7,4'-Trihydroxyflavanone)	柚皮素	Flavonoids	C00509	ko00941,ko00943,ko01100,ko01110	-0.938498	0.00555747	gene-meta
Cluster-19607.9	K00660	ko00941,ko00960,ko01100,ko01110,ko04712	pmb3074	5-O-p-Coumaroylquinic acid	5-O-对香豆酰奎宁酸	Phenolic acids	C12208	ko00940,ko00941,ko00945,ko01110	0.994114	5.18649e-05	gene-meta
Cluster-57049.7	K01859	ko00941,ko01100,ko01110	MWSHY0098	Epigallocatechin	表没食子儿茶素	Flavonoids	C12136	ko00941,ko01110	-0.938776	0.00550782	gene-meta
Cluster-57167.3	K01859	ko00941,ko01100,ko01110	MWSHY0098	Epigallocatechin	表没食子儿茶素	Flavonoids	C12136	ko00941,ko01110	-0.939656	0.00535224	gene-meta
Cluster-60688.0	K05278	ko00941,ko01100,ko01110	MWSHY0098	Epigallocatechin	表没食子儿茶素	Flavonoids	C12136	ko00941,ko01110	-0.939874	0.00531405	gene-meta
Cluster-30761.0	K13083	ko00941,ko00944,ko01110	mws0914	3,5,7-Trihydroxyflavanone (Pinobanksin)	3,5,7-三羟基黄烷酮 (短叶松素)	Flavonoids	C09826	ko00941	-0.940735	0.00516443	gene-meta
Cluster-7539.0	K05278	ko00941,ko01100,ko01110	MWSHY0098	Epigallocatechin	表没食子儿茶素	Flavonoids	C12136	ko00941,ko01110	-0.940755	0.00516104	gene-meta
Cluster-19607.4	K00660	ko00941,ko00960,ko01100,ko01110,ko04712	mws0046	Naringenin-7-O-Neohesperidoside(Naringin)*	柚皮素-7-O-新橙皮糖苷(柚皮苷)*	Flavonoids	C09789	ko00941	-0.941138	0.00509507	gene-meta
Cluster-58982.0	K09754	ko00940,ko00941,ko00945,ko01100,ko01110	mws0046	Naringenin-7-O-Neohesperidoside(Naringin)*	柚皮素-7-O-新橙皮糖苷(柚皮苷)*	Flavonoids	C09789	ko00941	-0.941273	0.00507208	gene-meta
Cluster-53620.0	K13065	ko00940,ko00941,ko00945,ko01100,ko01110	pmb3074	5-O-p-Coumaroylquinic acid	5-O-对香豆酰奎宁酸	Phenolic acids	C12208	ko00940,ko00941,ko00945,ko01110	0.994301	4.86279e-05	gene-meta
Cluster-13637.0	K08695	ko00941,ko01100,ko01110	mws0046	Naringenin-7-O-Neohesperidoside(Naringin)*	柚皮素-7-O-新橙皮糖苷(柚皮苷)*	Flavonoids	C09789	ko00941	-0.941621	0.00501263	gene-meta
Cluster-49335.3	K22845	ko00941,ko01110	mws0046	Naringenin-7-O-Neohesperidoside(Naringin)*	柚皮素-7-O-新橙皮糖苷(柚皮苷)*	Flavonoids	C09789	ko00941	-0.942473	0.00486887	gene-meta
Cluster-25561.0	K13082	ko00941,ko01100,ko01110	MWSHY0098	Epigallocatechin	表没食子儿茶素	Flavonoids	C12136	ko00941,ko01110	-0.942591	0.00484903	gene-meta
Cluster-29393.0	K00487	ko00130,ko00940,ko00941,ko00945,ko01100,ko01110	MWSHY0098	Epigallocatechin	表没食子儿茶素	Flavonoids	C12136	ko00941,ko01110	-0.942843	0.00480701	gene-meta
Cluster-57167.0	K01859	ko00941,ko01100,ko01110	mws0046	Naringenin-7-O-Neohesperidoside(Naringin)*	柚皮素-7-O-新橙皮糖苷(柚皮苷)*	Flavonoids	C09789	ko00941	-0.942869	0.00480271	gene-meta
Cluster-19607.2	K00660	ko00941,ko00960,ko01100,ko01110,ko04712	MWSHY0098	Epigallocatechin	表没食子儿茶素	Flavonoids	C12136	ko00941,ko01110	-0.942978	0.00478457	gene-meta
Cluster-19607.3	K00660	ko00941,ko00960,ko01100,ko01110,ko04712	MWSHY0098	Epigallocatechin	表没食子儿茶素	Flavonoids	C12136	ko00941,ko01110	-0.943807	0.00464782	gene-meta
Cluster-50625.0	K01859	ko00941,ko01100,ko01110	MWSHY0098	Epigallocatechin	表没食子儿茶素	Flavonoids	C12136	ko00941,ko01110	-0.944377	0.0045548	gene-meta
Cluster-19607.5	K00660	ko00941,ko00960,ko01100,ko01110,ko04712	MWSHY0098	Epigallocatechin	表没食子儿茶素	Flavonoids	C12136	ko00941,ko01110	-0.944958	0.00446112	gene-meta
Cluster-66071.4	K01859	ko00941,ko01100,ko01110	mws0054	Catechin	儿茶素	Flavonoids	C06562	ko00941,ko01110	-0.94555	0.00436649	gene-meta
Cluster-34858.0	K01859	ko00941,ko01100,ko01110	pme1201	Phloretin	根皮素	Flavonoids	C00774	ko00941,ko01110	-0.945618	0.00435568	gene-meta
Cluster-4499.8	K22845	ko00941,ko01110	mws0046	Naringenin-7-O-Neohesperidoside(Naringin)*	柚皮素-7-O-新橙皮糖苷(柚皮苷)*	Flavonoids	C09789	ko00941	-0.946228	0.00425942	gene-meta
Cluster-69455.0	K13081	ko00941,ko01110	mws0046	Naringenin-7-O-Neohesperidoside(Naringin)*	柚皮素-7-O-新橙皮糖苷(柚皮苷)*	Flavonoids	C09789	ko00941	-0.946767	0.00417522	gene-meta
Cluster-52616.0	K05280	ko00941,ko00944,ko01100,ko01110	mws0046	Naringenin-7-O-Neohesperidoside(Naringin)*	柚皮素-7-O-新橙皮糖苷(柚皮苷)*	Flavonoids	C09789	ko00941	-0.94703	0.00413447	gene-meta
Cluster-19607.6	K00660	ko00941,ko00960,ko01100,ko01110,ko04712	MWSHY0098	Epigallocatechin	表没食子儿茶素	Flavonoids	C12136	ko00941,ko01110	-0.947405	0.00407664	gene-meta
Cluster-30761.0	K13083	ko00941,ko00944,ko01110	pme2960	Naringenin chalcone; 2',4,4',6'-Tetrahydroxychalcone	柚皮素查耳酮	Flavonoids	C06561	ko00941,ko01100,ko01110	-0.948257	0.00394668	gene-meta
Cluster-4499.6	K22845	ko00941,ko01110	pmb3074	5-O-p-Coumaroylquinic acid	5-O-对香豆酰奎宁酸	Phenolic acids	C12208	ko00940,ko00941,ko00945,ko01110	0.994642	4.29932e-05	gene-meta
Cluster-55858.0	K13082	ko00941,ko01100,ko01110	mws0046	Naringenin-7-O-Neohesperidoside(Naringin)*	柚皮素-7-O-新橙皮糖苷(柚皮苷)*	Flavonoids	C09789	ko00941	-0.948899	0.00385029	gene-meta
Cluster-19607.8	K00660	ko00941,ko00960,ko01100,ko01110,ko04712	pmb3074	5-O-p-Coumaroylquinic acid	5-O-对香豆酰奎宁酸	Phenolic acids	C12208	ko00940,ko00941,ko00945,ko01110	0.994661	4.26887e-05	gene-meta
Cluster-66071.8	K01859	ko00941,ko01100,ko01110	mws0054	Catechin	儿茶素	Flavonoids	C06562	ko00941,ko01110	-0.949303	0.00379018	gene-meta
Cluster-69455.0	K13081	ko00941,ko01110	pmb3074	5-O-p-Coumaroylquinic acid	5-O-对香豆酰奎宁酸	Phenolic acids	C12208	ko00940,ko00941,ko00945,ko01110	0.99469	4.22134e-05	gene-meta
Cluster-59129.0	K22845	ko00941,ko01110	mws0046	Naringenin-7-O-Neohesperidoside(Naringin)*	柚皮素-7-O-新橙皮糖苷(柚皮苷)*	Flavonoids	C09789	ko00941	-0.949346	0.00378383	gene-meta
Cluster-4499.6	K22845	ko00941,ko01110	MWSHY0098	Epigallocatechin	表没食子儿茶素	Flavonoids	C12136	ko00941,ko01110	-0.949512	0.00375917	gene-meta
Cluster-55858.0	K13082	ko00941,ko01100,ko01110	MWSHY0098	Epigallocatechin	表没食子儿茶素	Flavonoids	C12136	ko00941,ko01110	-0.949639	0.00374052	gene-meta
Cluster-30761.0	K13083	ko00941,ko00944,ko01110	pme2954	Quercetin	槲皮素	Flavonoids	C00389	ko00941,ko00944,ko01100,ko01110	-0.950018	0.00368487	gene-meta
Cluster-53620.4	K13065	ko00940,ko00941,ko00945,ko01100,ko01110	MWSHY0098	Epigallocatechin	表没食子儿茶素	Flavonoids	C12136	ko00941,ko01110	-0.950324	0.00364024	gene-meta
Cluster-19607.12	K00660	ko00941,ko00960,ko01100,ko01110,ko04712	MWSHY0098	Epigallocatechin	表没食子儿茶素	Flavonoids	C12136	ko00941,ko01110	-0.950439	0.00362358	gene-meta
Cluster-19607.10	K00660	ko00941,ko00960,ko01100,ko01110,ko04712	MWSHY0098	Epigallocatechin	表没食子儿茶素	Flavonoids	C12136	ko00941,ko01110	-0.950584	0.00360261	gene-meta
Cluster-19607.6	K00660	ko00941,ko00960,ko01100,ko01110,ko04712	mws0046	Naringenin-7-O-Neohesperidoside(Naringin)*	柚皮素-7-O-新橙皮糖苷(柚皮苷)*	Flavonoids	C09789	ko00941	-0.951049	0.00353569	gene-meta
Cluster-30761.0	K13083	ko00941,ko00944,ko01110	MWSHY0124	Pinocembrin (Dihydrochrysin)	乔松素 (二氢白杨素)	Flavonoids	C09827	ko00941	-0.951553	0.00346381	gene-meta
Cluster-30761.0	K13083	ko00941,ko00944,ko01110	mws1033	Homoeriodictyol	高圣草酚	Flavonoids	C09756	ko00941	-0.951669	0.0034474	gene-meta
Cluster-22814.0	K05280	ko00941,ko00944,ko01100,ko01110	MWSHY0098	Epigallocatechin	表没食子儿茶素	Flavonoids	C12136	ko00941,ko01110	-0.951923	0.00341154	gene-meta
Cluster-66071.4	K01859	ko00941,ko01100,ko01110	mws1068	Kaempferol (3,5,7,4'-Tetrahydroxyflavone)	山柰酚	Flavonoids	C05903	ko00941,ko00944,ko01100,ko01110	-0.952177	0.00337589	gene-meta
Cluster-6224.0	K13065	ko00940,ko00941,ko00945,ko01100,ko01110	MWSHY0098	Epigallocatechin	表没食子儿茶素	Flavonoids	C12136	ko00941,ko01110	-0.952511	0.00332919	gene-meta
Cluster-65852.1	K00588	ko00940,ko00941,ko00945,ko01100,ko01110	MWSHY0098	Epigallocatechin	表没食子儿茶素	Flavonoids	C12136	ko00941,ko01110	-0.952671	0.0033071	gene-meta
Cluster-19607.7	K00660	ko00941,ko00960,ko01100,ko01110,ko04712	MWSHY0098	Epigallocatechin	表没食子儿茶素	Flavonoids	C12136	ko00941,ko01110	-0.952752	0.00329584	gene-meta
Cluster-66071.8	K01859	ko00941,ko01100,ko01110	mws1068	Kaempferol (3,5,7,4'-Tetrahydroxyflavone)	山柰酚	Flavonoids	C05903	ko00941,ko00944,ko01100,ko01110	-0.952895	0.00327604	gene-meta
Cluster-53620.2	K13065	ko00940,ko00941,ko00945,ko01100,ko01110	mws0046	Naringenin-7-O-Neohesperidoside(Naringin)*	柚皮素-7-O-新橙皮糖苷(柚皮苷)*	Flavonoids	C09789	ko00941	-0.952985	0.00326368	gene-meta
Cluster-30761.0	K13083	ko00941,ko00944,ko01110	MWSHY0145	Eriodictyol (5,7,3',4'-Tetrahydroxyflavanone)	圣草酚	Flavonoids	C05631	ko00941,ko01100,ko01110	-0.953817	0.00315004	gene-meta
Cluster-19607.11	K00660	ko00941,ko00960,ko01100,ko01110,ko04712	pmb3074	5-O-p-Coumaroylquinic acid	5-O-对香豆酰奎宁酸	Phenolic acids	C12208	ko00940,ko00941,ko00945,ko01110	0.995247	3.3826e-05	gene-meta
Cluster-20933.0	K13065	ko00940,ko00941,ko00945,ko01100,ko01110	MWSHY0098	Epigallocatechin	表没食子儿茶素	Flavonoids	C12136	ko00941,ko01110	-0.953864	0.00314371	gene-meta
Cluster-58982.0	K09754	ko00940,ko00941,ko00945,ko01100,ko01110	MWSHY0098	Epigallocatechin	表没食子儿茶素	Flavonoids	C12136	ko00941,ko01110	-0.953886	0.00314078	gene-meta
Cluster-55097.1	K01859	ko00941,ko01100,ko01110	MWSHY0098	Epigallocatechin	表没食子儿茶素	Flavonoids	C12136	ko00941,ko01110	-0.954038	0.00312027	gene-meta
Cluster-65441.0	K13065	ko00940,ko00941,ko00945,ko01100,ko01110	MWSHY0098	Epigallocatechin	表没食子儿茶素	Flavonoids	C12136	ko00941,ko01110	-0.954295	0.00308568	gene-meta
Cluster-65852.1	K00588	ko00940,ko00941,ko00945,ko01100,ko01110	mws0046	Naringenin-7-O-Neohesperidoside(Naringin)*	柚皮素-7-O-新橙皮糖苷(柚皮苷)*	Flavonoids	C09789	ko00941	-0.954444	0.00306571	gene-meta
Cluster-18560.0	K00487	ko00130,ko00940,ko00941,ko00945,ko01100,ko01110	mws0046	Naringenin-7-O-Neohesperidoside(Naringin)*	柚皮素-7-O-新橙皮糖苷(柚皮苷)*	Flavonoids	C09789	ko00941	-0.954469	0.00306246	gene-meta
Cluster-52616.0	K05280	ko00941,ko00944,ko01100,ko01110	MWSHY0098	Epigallocatechin	表没食子儿茶素	Flavonoids	C12136	ko00941,ko01110	-0.954475	0.00306162	gene-meta
Cluster-53620.1	K13065	ko00940,ko00941,ko00945,ko01100,ko01110	mws0046	Naringenin-7-O-Neohesperidoside(Naringin)*	柚皮素-7-O-新橙皮糖苷(柚皮苷)*	Flavonoids	C09789	ko00941	-0.954731	0.00302757	gene-meta
Cluster-13637.0	K08695	ko00941,ko01100,ko01110	MWSHY0098	Epigallocatechin	表没食子儿茶素	Flavonoids	C12136	ko00941,ko01110	-0.954895	0.00300581	gene-meta
Cluster-57167.0	K01859	ko00941,ko01100,ko01110	MWSHY0098	Epigallocatechin	表没食子儿茶素	Flavonoids	C12136	ko00941,ko01110	-0.954952	0.00299822	gene-meta
Cluster-53620.2	K13065	ko00940,ko00941,ko00945,ko01100,ko01110	MWSHY0098	Epigallocatechin	表没食子儿茶素	Flavonoids	C12136	ko00941,ko01110	-0.955167	0.00296994	gene-meta
Cluster-20933.0	K13065	ko00940,ko00941,ko00945,ko01100,ko01110	mws0046	Naringenin-7-O-Neohesperidoside(Naringin)*	柚皮素-7-O-新橙皮糖苷(柚皮苷)*	Flavonoids	C09789	ko00941	-0.955172	0.00296931	gene-meta
Cluster-69455.0	K13081	ko00941,ko01110	MWSHY0098	Epigallocatechin	表没食子儿茶素	Flavonoids	C12136	ko00941,ko01110	-0.955192	0.00296667	gene-meta
Cluster-18560.1	K00487	ko00130,ko00940,ko00941,ko00945,ko01100,ko01110	mws0046	Naringenin-7-O-Neohesperidoside(Naringin)*	柚皮素-7-O-新橙皮糖苷(柚皮苷)*	Flavonoids	C09789	ko00941	-0.95524	0.0029603	gene-meta
Cluster-12152.0	K13065	ko00940,ko00941,ko00945,ko01100,ko01110	MWSHY0098	Epigallocatechin	表没食子儿茶素	Flavonoids	C12136	ko00941,ko01110	-0.955695	0.00290094	gene-meta
Cluster-19607.8	K00660	ko00941,ko00960,ko01100,ko01110,ko04712	MWSHY0098	Epigallocatechin	表没食子儿茶素	Flavonoids	C12136	ko00941,ko01110	-0.9558	0.00288729	gene-meta
Cluster-12152.1	K13065	ko00940,ko00941,ko00945,ko01100,ko01110	MWSHY0098	Epigallocatechin	表没食子儿茶素	Flavonoids	C12136	ko00941,ko01110	-0.955903	0.0028739	gene-meta
Cluster-19607.1	K00660	ko00941,ko00960,ko01100,ko01110,ko04712	MWSHY0098	Epigallocatechin	表没食子儿茶素	Flavonoids	C12136	ko00941,ko01110	-0.956025	0.00285822	gene-meta
Cluster-53574.0	K05278	ko00941,ko01100,ko01110	MWSHY0098	Epigallocatechin	表没食子儿茶素	Flavonoids	C12136	ko00941,ko01110	-0.956084	0.00285059	gene-meta
Cluster-19607.11	K00660	ko00941,ko00960,ko01100,ko01110,ko04712	MWSHY0098	Epigallocatechin	表没食子儿茶素	Flavonoids	C12136	ko00941,ko01110	-0.956161	0.00284065	gene-meta
Cluster-19607.10	K00660	ko00941,ko00960,ko01100,ko01110,ko04712	mws0046	Naringenin-7-O-Neohesperidoside(Naringin)*	柚皮素-7-O-新橙皮糖苷(柚皮苷)*	Flavonoids	C09789	ko00941	-0.956349	0.00281657	gene-meta
Cluster-19607.8	K00660	ko00941,ko00960,ko01100,ko01110,ko04712	mws0046	Naringenin-7-O-Neohesperidoside(Naringin)*	柚皮素-7-O-新橙皮糖苷(柚皮苷)*	Flavonoids	C09789	ko00941	-0.956353	0.00281599	gene-meta
Cluster-4499.8	K22845	ko00941,ko01110	MWSHY0098	Epigallocatechin	表没食子儿茶素	Flavonoids	C12136	ko00941,ko01110	-0.956656	0.00277733	gene-meta
Cluster-19607.1	K00660	ko00941,ko00960,ko01100,ko01110,ko04712	mws0046	Naringenin-7-O-Neohesperidoside(Naringin)*	柚皮素-7-O-新橙皮糖苷(柚皮苷)*	Flavonoids	C09789	ko00941	-0.956661	0.00277668	gene-meta
Cluster-49335.3	K22845	ko00941,ko01110	MWSHY0098	Epigallocatechin	表没食子儿茶素	Flavonoids	C12136	ko00941,ko01110	-0.956705	0.00277109	gene-meta
Cluster-62430.0	K13065	ko00940,ko00941,ko00945,ko01100,ko01110	mws0054	Catechin	儿茶素	Flavonoids	C06562	ko00941,ko01110	-0.956735	0.00276728	gene-meta
Cluster-62430.4	K13065	ko00940,ko00941,ko00945,ko01100,ko01110	MWSHY0098	Epigallocatechin	表没食子儿茶素	Flavonoids	C12136	ko00941,ko01110	-0.956887	0.00274806	gene-meta
Cluster-40809.0	K13065	ko00940,ko00941,ko00945,ko01100,ko01110	MWSHY0098	Epigallocatechin	表没食子儿茶素	Flavonoids	C12136	ko00941,ko01110	-0.956927	0.002743	gene-meta
Cluster-53620.0	K13065	ko00940,ko00941,ko00945,ko01100,ko01110	mws0046	Naringenin-7-O-Neohesperidoside(Naringin)*	柚皮素-7-O-新橙皮糖苷(柚皮苷)*	Flavonoids	C09789	ko00941	-0.957227	0.0027052	gene-meta
Cluster-53620.1	K13065	ko00940,ko00941,ko00945,ko01100,ko01110	MWSHY0098	Epigallocatechin	表没食子儿茶素	Flavonoids	C12136	ko00941,ko01110	-0.958604	0.002535	gene-meta
Cluster-34858.0	K01859	ko00941,ko01100,ko01110	MWSHY0017	Naringenin (5,7,4'-Trihydroxyflavanone)	柚皮素	Flavonoids	C00509	ko00941,ko00943,ko01100,ko01110	-0.958936	0.00249475	gene-meta
Cluster-19607.1	K00660	ko00941,ko00960,ko01100,ko01110,ko04712	pmb3074	5-O-p-Coumaroylquinic acid	5-O-对香豆酰奎宁酸	Phenolic acids	C12208	ko00940,ko00941,ko00945,ko01110	0.996165	2.2031e-05	gene-meta
Cluster-12152.1	K13065	ko00940,ko00941,ko00945,ko01100,ko01110	pmb3074	5-O-p-Coumaroylquinic acid	5-O-对香豆酰奎宁酸	Phenolic acids	C12208	ko00940,ko00941,ko00945,ko01110	0.996176	2.19081e-05	gene-meta
Cluster-18560.0	K00487	ko00130,ko00940,ko00941,ko00945,ko01100,ko01110	MWSHY0098	Epigallocatechin	表没食子儿茶素	Flavonoids	C12136	ko00941,ko01110	-0.959157	0.00246818	gene-meta
Cluster-66071.8	K01859	ko00941,ko01100,ko01110	pme1201	Phloretin	根皮素	Flavonoids	C00774	ko00941,ko01110	-0.959234	0.00245897	gene-meta
Cluster-22814.0	K05280	ko00941,ko00944,ko01100,ko01110	mws0046	Naringenin-7-O-Neohesperidoside(Naringin)*	柚皮素-7-O-新橙皮糖苷(柚皮苷)*	Flavonoids	C09789	ko00941	-0.959544	0.00242189	gene-meta
Cluster-18560.1	K00487	ko00130,ko00940,ko00941,ko00945,ko01100,ko01110	MWSHY0098	Epigallocatechin	表没食子儿茶素	Flavonoids	C12136	ko00941,ko01110	-0.959716	0.00240148	gene-meta
Cluster-64884.0	K00588	ko00940,ko00941,ko00945,ko01100,ko01110	MWSHY0098	Epigallocatechin	表没食子儿茶素	Flavonoids	C12136	ko00941,ko01110	-0.960097	0.00235656	gene-meta
Cluster-59129.0	K22845	ko00941,ko01110	MWSHY0098	Epigallocatechin	表没食子儿茶素	Flavonoids	C12136	ko00941,ko01110	-0.960347	0.00232742	gene-meta
Cluster-19607.9	K00660	ko00941,ko00960,ko01100,ko01110,ko04712	MWSHY0098	Epigallocatechin	表没食子儿茶素	Flavonoids	C12136	ko00941,ko01110	-0.960639	0.00229343	gene-meta
Cluster-44711.0	K22845	ko00941,ko01110	MWSHY0098	Epigallocatechin	表没食子儿茶素	Flavonoids	C12136	ko00941,ko01110	-0.960893	0.0022641	gene-meta
Cluster-62430.0	K13065	ko00940,ko00941,ko00945,ko01100,ko01110	mws1068	Kaempferol (3,5,7,4'-Tetrahydroxyflavone)	山柰酚	Flavonoids	C05903	ko00941,ko00944,ko01100,ko01110	-0.961162	0.00223335	gene-meta
Cluster-34858.0	K01859	ko00941,ko01100,ko01110	mws0914	3,5,7-Trihydroxyflavanone (Pinobanksin)	3,5,7-三羟基黄烷酮 (短叶松素)	Flavonoids	C09826	ko00941	-0.962377	0.00209666	gene-meta
Cluster-63513.0	K00487	ko00130,ko00940,ko00941,ko00945,ko01100,ko01110	MWSHY0098	Epigallocatechin	表没食子儿茶素	Flavonoids	C12136	ko00941,ko01110	-0.962667	0.00206462	gene-meta
Cluster-12152.0	K13065	ko00940,ko00941,ko00945,ko01100,ko01110	pmb3074	5-O-p-Coumaroylquinic acid	5-O-对香豆酰奎宁酸	Phenolic acids	C12208	ko00940,ko00941,ko00945,ko01110	0.996601	1.73128e-05	gene-meta
Cluster-34858.0	K01859	ko00941,ko01100,ko01110	mws0463	Hesperetin	橙皮素	Flavonoids	C01709	ko00941	-0.962818	0.00204802	gene-meta
Cluster-19607.7	K00660	ko00941,ko00960,ko01100,ko01110,ko04712	mws0046	Naringenin-7-O-Neohesperidoside(Naringin)*	柚皮素-7-O-新橙皮糖苷(柚皮苷)*	Flavonoids	C09789	ko00941	-0.962894	0.00203974	gene-meta
Cluster-62430.4	K13065	ko00940,ko00941,ko00945,ko01100,ko01110	mws0046	Naringenin-7-O-Neohesperidoside(Naringin)*	柚皮素-7-O-新橙皮糖苷(柚皮苷)*	Flavonoids	C09789	ko00941	-0.962934	0.00203539	gene-meta
Cluster-40809.0	K13065	ko00940,ko00941,ko00945,ko01100,ko01110	mws0046	Naringenin-7-O-Neohesperidoside(Naringin)*	柚皮素-7-O-新橙皮糖苷(柚皮苷)*	Flavonoids	C09789	ko00941	-0.963205	0.00200592	gene-meta
Cluster-4499.6	K22845	ko00941,ko01110	mws0046	Naringenin-7-O-Neohesperidoside(Naringin)*	柚皮素-7-O-新橙皮糖苷(柚皮苷)*	Flavonoids	C09789	ko00941	-0.964892	0.00182726	gene-meta
Cluster-19607.11	K00660	ko00941,ko00960,ko01100,ko01110,ko04712	mws0046	Naringenin-7-O-Neohesperidoside(Naringin)*	柚皮素-7-O-新橙皮糖苷(柚皮苷)*	Flavonoids	C09789	ko00941	-0.965531	0.0017617	gene-meta
Cluster-66071.4	K01859	ko00941,ko01100,ko01110	pme1201	Phloretin	根皮素	Flavonoids	C00774	ko00941,ko01110	-0.966334	0.00168098	gene-meta
Cluster-63513.0	K00487	ko00130,ko00940,ko00941,ko00945,ko01100,ko01110	mws0046	Naringenin-7-O-Neohesperidoside(Naringin)*	柚皮素-7-O-新橙皮糖苷(柚皮苷)*	Flavonoids	C09789	ko00941	-0.966365	0.00167793	gene-meta
Cluster-62430.0	K13065	ko00940,ko00941,ko00945,ko01100,ko01110	pme1201	Phloretin	根皮素	Flavonoids	C00774	ko00941,ko01110	-0.966959	0.00161957	gene-meta
Cluster-27377.0	K13065	ko00940,ko00941,ko00945,ko01100,ko01110	mws0054	Catechin	儿茶素	Flavonoids	C06562	ko00941,ko01110	-0.967458	0.00157129	gene-meta
Cluster-19607.9	K00660	ko00941,ko00960,ko01100,ko01110,ko04712	mws0046	Naringenin-7-O-Neohesperidoside(Naringin)*	柚皮素-7-O-新橙皮糖苷(柚皮苷)*	Flavonoids	C09789	ko00941	-0.9679	0.00152909	gene-meta
Cluster-52616.0	K05280	ko00941,ko00944,ko01100,ko01110	pmb3074	5-O-p-Coumaroylquinic acid	5-O-对香豆酰奎宁酸	Phenolic acids	C12208	ko00940,ko00941,ko00945,ko01110	0.996777	1.55663e-05	gene-meta
Cluster-6224.0	K13065	ko00940,ko00941,ko00945,ko01100,ko01110	mws0046	Naringenin-7-O-Neohesperidoside(Naringin)*	柚皮素-7-O-新橙皮糖苷(柚皮苷)*	Flavonoids	C09789	ko00941	-0.970033	0.0013336	gene-meta
Cluster-30761.0	K13083	ko00941,ko00944,ko01110	Lmzp002365	Hesperetin-7-O-glucoside	橙皮素-7-O-葡萄糖苷	Flavonoids	C16422	ko00941	-0.970054	0.00133168	gene-meta
Cluster-66071.8	K01859	ko00941,ko01100,ko01110	MWSHY0017	Naringenin (5,7,4'-Trihydroxyflavanone)	柚皮素	Flavonoids	C00509	ko00941,ko00943,ko01100,ko01110	-0.970616	0.00128247	gene-meta
Cluster-34858.0	K01859	ko00941,ko01100,ko01110	pme2960	Naringenin chalcone; 2',4,4',6'-Tetrahydroxychalcone	柚皮素查耳酮	Flavonoids	C06561	ko00941,ko01100,ko01110	-0.971623	0.00119649	gene-meta
Cluster-66071.4	K01859	ko00941,ko01100,ko01110	Lmzp002365	Hesperetin-7-O-glucoside	橙皮素-7-O-葡萄糖苷	Flavonoids	C16422	ko00941	-0.971703	0.00118976	gene-meta
Cluster-12152.0	K13065	ko00940,ko00941,ko00945,ko01100,ko01110	mws0046	Naringenin-7-O-Neohesperidoside(Naringin)*	柚皮素-7-O-新橙皮糖苷(柚皮苷)*	Flavonoids	C09789	ko00941	-0.972198	0.00114871	gene-meta
Cluster-57929.0	K00660	ko00941,ko00960,ko01100,ko01110,ko04712	pmb3074	5-O-p-Coumaroylquinic acid	5-O-对香豆酰奎宁酸	Phenolic acids	C12208	ko00940,ko00941,ko00945,ko01110	-0.997043	1.31029e-05	gene-meta
Cluster-66071.8	K01859	ko00941,ko01100,ko01110	mws0914	3,5,7-Trihydroxyflavanone (Pinobanksin)	3,5,7-三羟基黄烷酮 (短叶松素)	Flavonoids	C09826	ko00941	-0.972305	0.00113993	gene-meta
Cluster-57929.1	K00660	ko00941,ko00960,ko01100,ko01110,ko04712	mws0054	Catechin	儿茶素	Flavonoids	C06562	ko00941,ko01110	-0.972643	0.00111235	gene-meta
Cluster-27377.0	K13065	ko00940,ko00941,ko00945,ko01100,ko01110	mws1068	Kaempferol (3,5,7,4'-Tetrahydroxyflavone)	山柰酚	Flavonoids	C05903	ko00941,ko00944,ko01100,ko01110	-0.972903	0.00109145	gene-meta
Cluster-62430.0	K13065	ko00940,ko00941,ko00945,ko01100,ko01110	mws0914	3,5,7-Trihydroxyflavanone (Pinobanksin)	3,5,7-三羟基黄烷酮 (短叶松素)	Flavonoids	C09826	ko00941	-0.973026	0.0010816	gene-meta
Cluster-65441.0	K13065	ko00940,ko00941,ko00945,ko01100,ko01110	mws0046	Naringenin-7-O-Neohesperidoside(Naringin)*	柚皮素-7-O-新橙皮糖苷(柚皮苷)*	Flavonoids	C09789	ko00941	-0.973244	0.00106425	gene-meta
Cluster-6224.0	K13065	ko00940,ko00941,ko00945,ko01100,ko01110	pmb3074	5-O-p-Coumaroylquinic acid	5-O-对香豆酰奎宁酸	Phenolic acids	C12208	ko00940,ko00941,ko00945,ko01110	0.997182	1.18993e-05	gene-meta
Cluster-43109.0	K13065	ko00940,ko00941,ko00945,ko01100,ko01110	mws0046	Naringenin-7-O-Neohesperidoside(Naringin)*	柚皮素-7-O-新橙皮糖苷(柚皮苷)*	Flavonoids	C09789	ko00941	-0.97329	0.00106058	gene-meta
Cluster-66071.4	K01859	ko00941,ko01100,ko01110	MWSHY0017	Naringenin (5,7,4'-Trihydroxyflavanone)	柚皮素	Flavonoids	C00509	ko00941,ko00943,ko01100,ko01110	-0.973555	0.00103977	gene-meta
Cluster-27837.0	K13065	ko00940,ko00941,ko00945,ko01100,ko01110	pmb3074	5-O-p-Coumaroylquinic acid	5-O-对香豆酰奎宁酸	Phenolic acids	C12208	ko00940,ko00941,ko00945,ko01110	-0.997199	1.1757e-05	gene-meta
Cluster-62430.0	K13065	ko00940,ko00941,ko00945,ko01100,ko01110	pme2960	Naringenin chalcone; 2',4,4',6'-Tetrahydroxychalcone	柚皮素查耳酮	Flavonoids	C06561	ko00941,ko01100,ko01110	-0.97371	0.00102764	gene-meta
Cluster-62430.0	K13065	ko00940,ko00941,ko00945,ko01100,ko01110	MWSHY0017	Naringenin (5,7,4'-Trihydroxyflavanone)	柚皮素	Flavonoids	C00509	ko00941,ko00943,ko01100,ko01110	-0.974073	0.000999581	gene-meta
Cluster-57929.0	K00660	ko00941,ko00960,ko01100,ko01110,ko04712	mws0054	Catechin	儿茶素	Flavonoids	C06562	ko00941,ko01110	-0.974087	0.000998558	gene-meta
Cluster-20933.0	K13065	ko00940,ko00941,ko00945,ko01100,ko01110	pmb3074	5-O-p-Coumaroylquinic acid	5-O-对香豆酰奎宁酸	Phenolic acids	C12208	ko00940,ko00941,ko00945,ko01110	0.99739	1.02072e-05	gene-meta
Cluster-34858.0	K01859	ko00941,ko01100,ko01110	pme2954	Quercetin	槲皮素	Flavonoids	C00389	ko00941,ko00944,ko01100,ko01110	-0.974331	0.000979924	gene-meta
Cluster-34858.0	K01859	ko00941,ko01100,ko01110	MWSHY0145	Eriodictyol (5,7,3',4'-Tetrahydroxyflavanone)	圣草酚	Flavonoids	C05631	ko00941,ko01100,ko01110	-0.974482	0.000968459	gene-meta
Cluster-34858.0	K01859	ko00941,ko01100,ko01110	mws1033	Homoeriodictyol	高圣草酚	Flavonoids	C09756	ko00941	-0.974753	0.000948061	gene-meta
Cluster-34858.0	K01859	ko00941,ko01100,ko01110	MWSHY0124	Pinocembrin (Dihydrochrysin)	乔松素 (二氢白杨素)	Flavonoids	C09827	ko00941	-0.974781	0.000945964	gene-meta
Cluster-66071.8	K01859	ko00941,ko01100,ko01110	mws0463	Hesperetin	橙皮素	Flavonoids	C01709	ko00941	-0.974913	0.000936158	gene-meta
Cluster-66071.4	K01859	ko00941,ko01100,ko01110	mws0914	3,5,7-Trihydroxyflavanone (Pinobanksin)	3,5,7-三羟基黄烷酮 (短叶松素)	Flavonoids	C09826	ko00941	-0.977571	0.000748933	gene-meta
Cluster-64884.0	K00588	ko00940,ko00941,ko00945,ko01100,ko01110	mws0046	Naringenin-7-O-Neohesperidoside(Naringin)*	柚皮素-7-O-新橙皮糖苷(柚皮苷)*	Flavonoids	C09789	ko00941	-0.977699	0.000740483	gene-meta
Cluster-57929.1	K00660	ko00941,ko00960,ko01100,ko01110,ko04712	Lmzp002365	Hesperetin-7-O-glucoside	橙皮素-7-O-葡萄糖苷	Flavonoids	C16422	ko00941	-0.977726	0.000738678	gene-meta
Cluster-62430.0	K13065	ko00940,ko00941,ko00945,ko01100,ko01110	mws0463	Hesperetin	橙皮素	Flavonoids	C01709	ko00941	-0.978077	0.000715649	gene-meta
Cluster-57929.1	K00660	ko00941,ko00960,ko01100,ko01110,ko04712	mws1068	Kaempferol (3,5,7,4'-Tetrahydroxyflavone)	山柰酚	Flavonoids	C05903	ko00941,ko00944,ko01100,ko01110	-0.978307	0.000700785	gene-meta
Cluster-27377.0	K13065	ko00940,ko00941,ko00945,ko01100,ko01110	pme2960	Naringenin chalcone; 2',4,4',6'-Tetrahydroxychalcone	柚皮素查耳酮	Flavonoids	C06561	ko00941,ko01100,ko01110	-0.978661	0.000678178	gene-meta
Cluster-19607.5	K00660	ko00941,ko00960,ko01100,ko01110,ko04712	mws0046	Naringenin-7-O-Neohesperidoside(Naringin)*	柚皮素-7-O-新橙皮糖苷(柚皮苷)*	Flavonoids	C09789	ko00941	-0.978769	0.000671345	gene-meta
Cluster-57929.0	K00660	ko00941,ko00960,ko01100,ko01110,ko04712	mws1068	Kaempferol (3,5,7,4'-Tetrahydroxyflavone)	山柰酚	Flavonoids	C05903	ko00941,ko00944,ko01100,ko01110	-0.978888	0.000663868	gene-meta
Cluster-27377.0	K13065	ko00940,ko00941,ko00945,ko01100,ko01110	Lmzp002365	Hesperetin-7-O-glucoside	橙皮素-7-O-葡萄糖苷	Flavonoids	C16422	ko00941	-0.979198	0.000644566	gene-meta
Cluster-66071.8	K01859	ko00941,ko01100,ko01110	pme2960	Naringenin chalcone; 2',4,4',6'-Tetrahydroxychalcone	柚皮素查耳酮	Flavonoids	C06561	ko00941,ko01100,ko01110	-0.980133	0.000588152	gene-meta
Cluster-66071.4	K01859	ko00941,ko01100,ko01110	MWSHY0145	Eriodictyol (5,7,3',4'-Tetrahydroxyflavanone)	圣草酚	Flavonoids	C05631	ko00941,ko01100,ko01110	-0.980149	0.000587153	gene-meta
Cluster-19607.12	K00660	ko00941,ko00960,ko01100,ko01110,ko04712	mws0046	Naringenin-7-O-Neohesperidoside(Naringin)*	柚皮素-7-O-新橙皮糖苷(柚皮苷)*	Flavonoids	C09789	ko00941	-0.98018	0.000585385	gene-meta
Cluster-66071.4	K01859	ko00941,ko01100,ko01110	MWSHY0124	Pinocembrin (Dihydrochrysin)	乔松素 (二氢白杨素)	Flavonoids	C09827	ko00941	-0.980543	0.000564205	gene-meta
Cluster-66071.4	K01859	ko00941,ko01100,ko01110	mws1033	Homoeriodictyol	高圣草酚	Flavonoids	C09756	ko00941	-0.980609	0.000560393	gene-meta
Cluster-66071.4	K01859	ko00941,ko01100,ko01110	mws0463	Hesperetin	橙皮素	Flavonoids	C01709	ko00941	-0.980865	0.000545702	gene-meta
Cluster-66071.4	K01859	ko00941,ko01100,ko01110	pme2954	Quercetin	槲皮素	Flavonoids	C00389	ko00941,ko00944,ko01100,ko01110	-0.981772	0.00049535	gene-meta
Cluster-27377.0	K13065	ko00940,ko00941,ko00945,ko01100,ko01110	mws0463	Hesperetin	橙皮素	Flavonoids	C01709	ko00941	-0.982308	0.000466747	gene-meta
Cluster-27377.0	K13065	ko00940,ko00941,ko00945,ko01100,ko01110	pme2954	Quercetin	槲皮素	Flavonoids	C00389	ko00941,ko00944,ko01100,ko01110	-0.982419	0.000460928	gene-meta
Cluster-32929.0	K13065	ko00940,ko00941,ko00945,ko01100,ko01110	mws0054	Catechin	儿茶素	Flavonoids	C06562	ko00941,ko01110	-0.983178	0.000422101	gene-meta
Cluster-63513.0	K00487	ko00130,ko00940,ko00941,ko00945,ko01100,ko01110	pmb3074	5-O-p-Coumaroylquinic acid	5-O-对香豆酰奎宁酸	Phenolic acids	C12208	ko00940,ko00941,ko00945,ko01110	0.998166	5.03964e-06	gene-meta
Cluster-27377.0	K13065	ko00940,ko00941,ko00945,ko01100,ko01110	pme1201	Phloretin	根皮素	Flavonoids	C00774	ko00941,ko01110	-0.983955	0.00038408	gene-meta
Cluster-66071.8	K01859	ko00941,ko01100,ko01110	MWSHY0145	Eriodictyol (5,7,3',4'-Tetrahydroxyflavanone)	圣草酚	Flavonoids	C05631	ko00941,ko01100,ko01110	-0.984031	0.000380495	gene-meta
Cluster-62430.0	K13065	ko00940,ko00941,ko00945,ko01100,ko01110	MWSHY0145	Eriodictyol (5,7,3',4'-Tetrahydroxyflavanone)	圣草酚	Flavonoids	C05631	ko00941,ko01100,ko01110	-0.984143	0.000375193	gene-meta
Cluster-27837.0	K13065	ko00940,ko00941,ko00945,ko01100,ko01110	Lmzp002365	Hesperetin-7-O-glucoside	橙皮素-7-O-葡萄糖苷	Flavonoids	C16422	ko00941	-0.984227	0.000371218	gene-meta
Cluster-66071.8	K01859	ko00941,ko01100,ko01110	MWSHY0124	Pinocembrin (Dihydrochrysin)	乔松素 (二氢白杨素)	Flavonoids	C09827	ko00941	-0.984426	0.000361925	gene-meta
Cluster-66071.8	K01859	ko00941,ko01100,ko01110	mws1033	Homoeriodictyol	高圣草酚	Flavonoids	C09756	ko00941	-0.984428	0.000361846	gene-meta
Cluster-27377.0	K13065	ko00940,ko00941,ko00945,ko01100,ko01110	MWSHY0145	Eriodictyol (5,7,3',4'-Tetrahydroxyflavanone)	圣草酚	Flavonoids	C05631	ko00941,ko01100,ko01110	-0.984545	0.000356443	gene-meta
Cluster-66071.8	K01859	ko00941,ko01100,ko01110	pme2954	Quercetin	槲皮素	Flavonoids	C00389	ko00941,ko00944,ko01100,ko01110	-0.984594	0.000354187	gene-meta
Cluster-27377.0	K13065	ko00940,ko00941,ko00945,ko01100,ko01110	mws1033	Homoeriodictyol	高圣草酚	Flavonoids	C09756	ko00941	-0.98485	0.000342568	gene-meta
Cluster-62430.0	K13065	ko00940,ko00941,ko00945,ko01100,ko01110	pme2954	Quercetin	槲皮素	Flavonoids	C00389	ko00941,ko00944,ko01100,ko01110	-0.98489	0.000340758	gene-meta
Cluster-27377.0	K13065	ko00940,ko00941,ko00945,ko01100,ko01110	MWSHY0017	Naringenin (5,7,4'-Trihydroxyflavanone)	柚皮素	Flavonoids	C00509	ko00941,ko00943,ko01100,ko01110	-0.985016	0.000335115	gene-meta
Cluster-27377.0	K13065	ko00940,ko00941,ko00945,ko01100,ko01110	MWSHY0124	Pinocembrin (Dihydrochrysin)	乔松素 (二氢白杨素)	Flavonoids	C09827	ko00941	-0.985022	0.000334826	gene-meta
Cluster-27377.0	K13065	ko00940,ko00941,ko00945,ko01100,ko01110	mws0914	3,5,7-Trihydroxyflavanone (Pinobanksin)	3,5,7-三羟基黄烷酮 (短叶松素)	Flavonoids	C09826	ko00941	-0.985085	0.000332048	gene-meta
Cluster-62430.0	K13065	ko00940,ko00941,ko00945,ko01100,ko01110	mws1033	Homoeriodictyol	高圣草酚	Flavonoids	C09756	ko00941	-0.985257	0.000324447	gene-meta
Cluster-62430.0	K13065	ko00940,ko00941,ko00945,ko01100,ko01110	MWSHY0124	Pinocembrin (Dihydrochrysin)	乔松素 (二氢白杨素)	Flavonoids	C09827	ko00941	-0.985361	0.00031988	gene-meta
Cluster-32929.0	K13065	ko00940,ko00941,ko00945,ko01100,ko01110	mws1068	Kaempferol (3,5,7,4'-Tetrahydroxyflavone)	山柰酚	Flavonoids	C05903	ko00941,ko00944,ko01100,ko01110	-0.985945	0.000294914	gene-meta
Cluster-57929.0	K00660	ko00941,ko00960,ko01100,ko01110,ko04712	Lmzp002365	Hesperetin-7-O-glucoside	橙皮素-7-O-葡萄糖苷	Flavonoids	C16422	ko00941	-0.988401	0.000201035	gene-meta
Cluster-57929.0	K00660	ko00941,ko00960,ko01100,ko01110,ko04712	pme1201	Phloretin	根皮素	Flavonoids	C00774	ko00941,ko01110	-0.988532	0.00019652	gene-meta
Cluster-66071.4	K01859	ko00941,ko01100,ko01110	pme2960	Naringenin chalcone; 2',4,4',6'-Tetrahydroxychalcone	柚皮素查耳酮	Flavonoids	C06561	ko00941,ko01100,ko01110	-0.988677	0.000191576	gene-meta
Cluster-18560.0	K00487	ko00130,ko00940,ko00941,ko00945,ko01100,ko01110	pmb3074	5-O-p-Coumaroylquinic acid	5-O-对香豆酰奎宁酸	Phenolic acids	C12208	ko00940,ko00941,ko00945,ko01110	0.998835	2.03455e-06	gene-meta
Cluster-27837.0	K13065	ko00940,ko00941,ko00945,ko01100,ko01110	pme2960	Naringenin chalcone; 2',4,4',6'-Tetrahydroxychalcone	柚皮素查耳酮	Flavonoids	C06561	ko00941,ko01100,ko01110	-0.988778	0.000188189	gene-meta
Cluster-57929.1	K00660	ko00941,ko00960,ko01100,ko01110,ko04712	pme1201	Phloretin	根皮素	Flavonoids	C00774	ko00941,ko01110	-0.990642	0.00013095	gene-meta
Cluster-57167.0	K01859	ko00941,ko01100,ko01110	pmb3074	5-O-p-Coumaroylquinic acid	5-O-对香豆酰奎宁酸	Phenolic acids	C12208	ko00940,ko00941,ko00945,ko01110	0.998866	1.92753e-06	gene-meta
Cluster-32929.0	K13065	ko00940,ko00941,ko00945,ko01100,ko01110	pme1201	Phloretin	根皮素	Flavonoids	C00774	ko00941,ko01110	-0.990947	0.000122563	gene-meta
Cluster-4499.8	K22845	ko00941,ko01110	pmb3074	5-O-p-Coumaroylquinic acid	5-O-对香豆酰奎宁酸	Phenolic acids	C12208	ko00940,ko00941,ko00945,ko01110	0.998872	1.90872e-06	gene-meta
Cluster-53620.1	K13065	ko00940,ko00941,ko00945,ko01100,ko01110	pmb3074	5-O-p-Coumaroylquinic acid	5-O-对香豆酰奎宁酸	Phenolic acids	C12208	ko00940,ko00941,ko00945,ko01110	0.998899	1.81648e-06	gene-meta
Cluster-57167.2	K01859	ko00941,ko01100,ko01110	mws0046	Naringenin-7-O-Neohesperidoside(Naringin)*	柚皮素-7-O-新橙皮糖苷(柚皮苷)*	Flavonoids	C09789	ko00941	-0.991348	0.000111965	gene-meta
Cluster-27837.0	K13065	ko00940,ko00941,ko00945,ko01100,ko01110	mws0914	3,5,7-Trihydroxyflavanone (Pinobanksin)	3,5,7-三羟基黄烷酮 (短叶松素)	Flavonoids	C09826	ko00941	-0.992082	9.37914e-05	gene-meta
Cluster-32929.0	K13065	ko00940,ko00941,ko00945,ko01100,ko01110	Lmzp002365	Hesperetin-7-O-glucoside	橙皮素-7-O-葡萄糖苷	Flavonoids	C16422	ko00941	-0.99219	9.12602e-05	gene-meta
Cluster-34858.0	K01859	ko00941,ko01100,ko01110	Lmzp002365	Hesperetin-7-O-glucoside	橙皮素-7-O-葡萄糖苷	Flavonoids	C16422	ko00941	-0.992394	8.6553e-05	gene-meta
Cluster-32929.0	K13065	ko00940,ko00941,ko00945,ko01100,ko01110	pmb3074	5-O-p-Coumaroylquinic acid	5-O-对香豆酰奎宁酸	Phenolic acids	C12208	ko00940,ko00941,ko00945,ko01110	-0.998994	1.51648e-06	gene-meta
Cluster-62430.4	K13065	ko00940,ko00941,ko00945,ko01100,ko01110	pmb3074	5-O-p-Coumaroylquinic acid	5-O-对香豆酰奎宁酸	Phenolic acids	C12208	ko00940,ko00941,ko00945,ko01110	0.998999	1.50211e-06	gene-meta
Cluster-57929.1	K00660	ko00941,ko00960,ko01100,ko01110,ko04712	pme2954	Quercetin	槲皮素	Flavonoids	C00389	ko00941,ko00944,ko01100,ko01110	-0.993197	6.92544e-05	gene-meta
Cluster-49335.3	K22845	ko00941,ko01110	pmb3074	5-O-p-Coumaroylquinic acid	5-O-对香豆酰奎宁酸	Phenolic acids	C12208	ko00940,ko00941,ko00945,ko01110	0.99902	1.44052e-06	gene-meta
Cluster-27837.0	K13065	ko00940,ko00941,ko00945,ko01100,ko01110	mws0054	Catechin	儿茶素	Flavonoids	C06562	ko00941,ko01110	-0.993268	6.78329e-05	gene-meta
Cluster-57929.0	K00660	ko00941,ko00960,ko01100,ko01110,ko04712	MWSHY0017	Naringenin (5,7,4'-Trihydroxyflavanone)	柚皮素	Flavonoids	C00509	ko00941,ko00943,ko01100,ko01110	-0.99351	6.30365e-05	gene-meta
Cluster-57929.1	K00660	ko00941,ko00960,ko01100,ko01110,ko04712	MWSHY0017	Naringenin (5,7,4'-Trihydroxyflavanone)	柚皮素	Flavonoids	C00509	ko00941,ko00943,ko01100,ko01110	-0.993605	6.12191e-05	gene-meta
Cluster-57929.1	K00660	ko00941,ko00960,ko01100,ko01110,ko04712	MWSHY0124	Pinocembrin (Dihydrochrysin)	乔松素 (二氢白杨素)	Flavonoids	C09827	ko00941	-0.993649	6.03815e-05	gene-meta
Cluster-57929.1	K00660	ko00941,ko00960,ko01100,ko01110,ko04712	mws1033	Homoeriodictyol	高圣草酚	Flavonoids	C09756	ko00941	-0.993649	6.03681e-05	gene-meta
Cluster-57929.1	K00660	ko00941,ko00960,ko01100,ko01110,ko04712	MWSHY0145	Eriodictyol (5,7,3',4'-Tetrahydroxyflavanone)	圣草酚	Flavonoids	C05631	ko00941,ko01100,ko01110	-0.993695	5.95068e-05	gene-meta
Cluster-32929.0	K13065	ko00940,ko00941,ko00945,ko01100,ko01110	mws0463	Hesperetin	橙皮素	Flavonoids	C01709	ko00941	-0.994582	4.39602e-05	gene-meta
Cluster-57929.1	K00660	ko00941,ko00960,ko01100,ko01110,ko04712	mws0463	Hesperetin	橙皮素	Flavonoids	C01709	ko00941	-0.99478	4.07994e-05	gene-meta
Cluster-59129.0	K22845	ko00941,ko01110	pmb3074	5-O-p-Coumaroylquinic acid	5-O-对香豆酰奎宁酸	Phenolic acids	C12208	ko00940,ko00941,ko00945,ko01110	0.999118	1.16679e-06	gene-meta
Cluster-27837.0	K13065	ko00940,ko00941,ko00945,ko01100,ko01110	pme1201	Phloretin	根皮素	Flavonoids	C00774	ko00941,ko01110	-0.995114	3.57564e-05	gene-meta
Cluster-57929.0	K00660	ko00941,ko00960,ko01100,ko01110,ko04712	mws0914	3,5,7-Trihydroxyflavanone (Pinobanksin)	3,5,7-三羟基黄烷酮 (短叶松素)	Flavonoids	C09826	ko00941	-0.995184	3.47411e-05	gene-meta
Cluster-4499.5	K22845	ko00941,ko01110	mws0046	Naringenin-7-O-Neohesperidoside(Naringin)*	柚皮素-7-O-新橙皮糖苷(柚皮苷)*	Flavonoids	C09789	ko00941	-0.995203	3.44588e-05	gene-meta
Cluster-57929.0	K00660	ko00941,ko00960,ko01100,ko01110,ko04712	mws0463	Hesperetin	橙皮素	Flavonoids	C01709	ko00941	-0.995235	3.39985e-05	gene-meta
Cluster-27837.0	K13065	ko00940,ko00941,ko00945,ko01100,ko01110	mws1068	Kaempferol (3,5,7,4'-Tetrahydroxyflavone)	山柰酚	Flavonoids	C05903	ko00941,ko00944,ko01100,ko01110	-0.99575	2.7053e-05	gene-meta
Cluster-58982.0	K09754	ko00940,ko00941,ko00945,ko01100,ko01110	pmb3074	5-O-p-Coumaroylquinic acid	5-O-对香豆酰奎宁酸	Phenolic acids	C12208	ko00940,ko00941,ko00945,ko01110	0.999159	1.05982e-06	gene-meta
Cluster-62430.0	K13065	ko00940,ko00941,ko00945,ko01100,ko01110	Lmzp002365	Hesperetin-7-O-glucoside	橙皮素-7-O-葡萄糖苷	Flavonoids	C16422	ko00941	-0.995883	2.53936e-05	gene-meta
Cluster-57929.1	K00660	ko00941,ko00960,ko01100,ko01110,ko04712	mws0914	3,5,7-Trihydroxyflavanone (Pinobanksin)	3,5,7-三羟基黄烷酮 (短叶松素)	Flavonoids	C09826	ko00941	-0.995982	2.41849e-05	gene-meta
Cluster-19607.10	K00660	ko00941,ko00960,ko01100,ko01110,ko04712	pmb3074	5-O-p-Coumaroylquinic acid	5-O-对香豆酰奎宁酸	Phenolic acids	C12208	ko00940,ko00941,ko00945,ko01110	0.999179	1.01193e-06	gene-meta
Cluster-40809.0	K13065	ko00940,ko00941,ko00945,ko01100,ko01110	pmb3074	5-O-p-Coumaroylquinic acid	5-O-对香豆酰奎宁酸	Phenolic acids	C12208	ko00940,ko00941,ko00945,ko01110	0.999181	1.00629e-06	gene-meta
Cluster-27837.0	K13065	ko00940,ko00941,ko00945,ko01100,ko01110	MWSHY0017	Naringenin (5,7,4'-Trihydroxyflavanone)	柚皮素	Flavonoids	C00509	ko00941,ko00943,ko01100,ko01110	-0.99611	2.26661e-05	gene-meta
Cluster-18560.1	K00487	ko00130,ko00940,ko00941,ko00945,ko01100,ko01110	pmb3074	5-O-p-Coumaroylquinic acid	5-O-对香豆酰奎宁酸	Phenolic acids	C12208	ko00940,ko00941,ko00945,ko01110	0.999193	9.77239e-07	gene-meta
Cluster-32929.0	K13065	ko00940,ko00941,ko00945,ko01100,ko01110	MWSHY0017	Naringenin (5,7,4'-Trihydroxyflavanone)	柚皮素	Flavonoids	C00509	ko00941,ko00943,ko01100,ko01110	-0.996187	2.17821e-05	gene-meta
Cluster-66071.8	K01859	ko00941,ko01100,ko01110	Lmzp002365	Hesperetin-7-O-glucoside	橙皮素-7-O-葡萄糖苷	Flavonoids	C16422	ko00941	-0.996262	2.0934e-05	gene-meta
Cluster-27837.0	K13065	ko00940,ko00941,ko00945,ko01100,ko01110	MWSHY0145	Eriodictyol (5,7,3',4'-Tetrahydroxyflavanone)	圣草酚	Flavonoids	C05631	ko00941,ko01100,ko01110	-0.996607	1.72481e-05	gene-meta
Cluster-32929.0	K13065	ko00940,ko00941,ko00945,ko01100,ko01110	mws0914	3,5,7-Trihydroxyflavanone (Pinobanksin)	3,5,7-三羟基黄烷酮 (短叶松素)	Flavonoids	C09826	ko00941	-0.996614	1.71755e-05	gene-meta
Cluster-53620.2	K13065	ko00940,ko00941,ko00945,ko01100,ko01110	pmb3074	5-O-p-Coumaroylquinic acid	5-O-对香豆酰奎宁酸	Phenolic acids	C12208	ko00940,ko00941,ko00945,ko01110	0.999319	6.96482e-07	gene-meta
Cluster-57929.0	K00660	ko00941,ko00960,ko01100,ko01110,ko04712	pme2954	Quercetin	槲皮素	Flavonoids	C00389	ko00941,ko00944,ko01100,ko01110	-0.996765	1.56802e-05	gene-meta
Cluster-57929.0	K00660	ko00941,ko00960,ko01100,ko01110,ko04712	MWSHY0145	Eriodictyol (5,7,3',4'-Tetrahydroxyflavanone)	圣草酚	Flavonoids	C05631	ko00941,ko01100,ko01110	-0.99697	1.37564e-05	gene-meta
Cluster-13637.0	K08695	ko00941,ko01100,ko01110	pmb3074	5-O-p-Coumaroylquinic acid	5-O-对香豆酰奎宁酸	Phenolic acids	C12208	ko00940,ko00941,ko00945,ko01110	0.999393	5.52065e-07	gene-meta
Cluster-57929.0	K00660	ko00941,ko00960,ko01100,ko01110,ko04712	MWSHY0124	Pinocembrin (Dihydrochrysin)	乔松素 (二氢白杨素)	Flavonoids	C09827	ko00941	-0.997045	1.3084e-05	gene-meta
Cluster-57929.0	K00660	ko00941,ko00960,ko01100,ko01110,ko04712	mws1033	Homoeriodictyol	高圣草酚	Flavonoids	C09756	ko00941	-0.997046	1.30734e-05	gene-meta
Cluster-27837.0	K13065	ko00940,ko00941,ko00945,ko01100,ko01110	MWSHY0124	Pinocembrin (Dihydrochrysin)	乔松素 (二氢白杨素)	Flavonoids	C09827	ko00941	-0.997161	1.20763e-05	gene-meta
Cluster-27837.0	K13065	ko00940,ko00941,ko00945,ko01100,ko01110	mws1033	Homoeriodictyol	高圣草酚	Flavonoids	C09756	ko00941	-0.997167	1.20262e-05	gene-meta
Cluster-27837.0	K13065	ko00940,ko00941,ko00945,ko01100,ko01110	mws0463	Hesperetin	橙皮素	Flavonoids	C01709	ko00941	-0.997411	1.00438e-05	gene-meta
Cluster-32929.0	K13065	ko00940,ko00941,ko00945,ko01100,ko01110	pme2960	Naringenin chalcone; 2',4,4',6'-Tetrahydroxychalcone	柚皮素查耳酮	Flavonoids	C06561	ko00941,ko01100,ko01110	-0.997516	9.24866e-06	gene-meta
Cluster-27837.0	K13065	ko00940,ko00941,ko00945,ko01100,ko01110	pme2954	Quercetin	槲皮素	Flavonoids	C00389	ko00941,ko00944,ko01100,ko01110	-0.997608	8.57542e-06	gene-meta
Cluster-65852.1	K00588	ko00940,ko00941,ko00945,ko01100,ko01110	pmb3074	5-O-p-Coumaroylquinic acid	5-O-对香豆酰奎宁酸	Phenolic acids	C12208	ko00940,ko00941,ko00945,ko01110	0.99951	3.59998e-07	gene-meta
Cluster-28361.1	K22845	ko00941,ko01110	mws0046	Naringenin-7-O-Neohesperidoside(Naringin)*	柚皮素-7-O-新橙皮糖苷(柚皮苷)*	Flavonoids	C09789	ko00941	-0.997919	6.48997e-06	gene-meta
Cluster-32929.0	K13065	ko00940,ko00941,ko00945,ko01100,ko01110	pme2954	Quercetin	槲皮素	Flavonoids	C00389	ko00941,ko00944,ko01100,ko01110	-0.998207	4.81738e-06	gene-meta
Cluster-57929.0	K00660	ko00941,ko00960,ko01100,ko01110,ko04712	pme2960	Naringenin chalcone; 2',4,4',6'-Tetrahydroxychalcone	柚皮素查耳酮	Flavonoids	C06561	ko00941,ko01100,ko01110	-0.998662	2.6845e-06	gene-meta
Cluster-57929.1	K00660	ko00941,ko00960,ko01100,ko01110,ko04712	pme2960	Naringenin chalcone; 2',4,4',6'-Tetrahydroxychalcone	柚皮素查耳酮	Flavonoids	C06561	ko00941,ko01100,ko01110	-0.99883	2.05285e-06	gene-meta
Cluster-32929.0	K13065	ko00940,ko00941,ko00945,ko01100,ko01110	MWSHY0124	Pinocembrin (Dihydrochrysin)	乔松素 (二氢白杨素)	Flavonoids	C09827	ko00941	-0.999031	1.40887e-06	gene-meta
Cluster-32929.0	K13065	ko00940,ko00941,ko00945,ko01100,ko01110	mws1033	Homoeriodictyol	高圣草酚	Flavonoids	C09756	ko00941	-0.999036	1.39245e-06	gene-meta
Cluster-32929.0	K13065	ko00940,ko00941,ko00945,ko01100,ko01110	MWSHY0145	Eriodictyol (5,7,3',4'-Tetrahydroxyflavanone)	圣草酚	Flavonoids	C05631	ko00941,ko01100,ko01110	-0.999411	5.21061e-07	gene-meta

## Sheet: Sheet2
geneID	KO	KEGG_map_geneID	metaID	Compounds	Class I	CID	KEGG_map_metaID	coefficient	pvalue	relationType
Cluster-40809.0	K13065	ko00940,ko00941,ko00945,ko01100,ko01110	pme2954	Quercetin	Flavonoids	C00389	ko00941,ko00944,ko01100,ko01110	0.999832	4.24004e-08	gene-meta
Cluster-13637.0	K08695	ko00941,ko01100,ko01110	MWSHY0145	Eriodictyol (5,7,3',4'-Tetrahydroxyflavanone)	Flavonoids	C05631	ko00941,ko01100,ko01110	0.999681	1.5302e-07	gene-meta
Cluster-49335.3	K22845	ko00941,ko01110	MWSHY0145	Eriodictyol (5,7,3',4'-Tetrahydroxyflavanone)	Flavonoids	C05631	ko00941,ko01100,ko01110	0.999584	2.6005e-07	gene-meta
Cluster-62430.4	K13065	ko00940,ko00941,ko00945,ko01100,ko01110	pme2954	Quercetin	Flavonoids	C00389	ko00941,ko00944,ko01100,ko01110	0.99958	2.64901e-07	gene-meta
Cluster-65852.1	K00588	ko00940,ko00941,ko00945,ko01100,ko01110	pme2954	Quercetin	Flavonoids	C00389	ko00941,ko00944,ko01100,ko01110	0.999563	2.86061e-07	gene-meta
Cluster-53620.2	K13065	ko00940,ko00941,ko00945,ko01100,ko01110	MWSHY0145	Eriodictyol (5,7,3',4'-Tetrahydroxyflavanone)	Flavonoids	C05631	ko00941,ko01100,ko01110	0.999551	3.02203e-07	gene-meta
Cluster-58982.0	K09754	ko00940,ko00941,ko00945,ko01100,ko01110	MWSHY0145	Eriodictyol (5,7,3',4'-Tetrahydroxyflavanone)	Flavonoids	C05631	ko00941,ko01100,ko01110	0.999525	3.38353e-07	gene-meta
Cluster-65852.1	K00588	ko00940,ko00941,ko00945,ko01100,ko01110	mws1033	Homoeriodictyol	Flavonoids	C09756	ko00941	0.999499	3.76618e-07	gene-meta
Cluster-65852.1	K00588	ko00940,ko00941,ko00945,ko01100,ko01110	MWSHY0124	Pinocembrin (Dihydrochrysin)	Flavonoids	C09827	ko00941	0.999494	3.84246e-07	gene-meta
Cluster-19607.10	K00660	ko00941,ko00960,ko01100,ko01110,ko04712	pme2954	Quercetin	Flavonoids	C00389	ko00941,ko00944,ko01100,ko01110	0.999441	4.6901e-07	gene-meta
Cluster-4499.8	K22845	ko00941,ko01110	MWSHY0145	Eriodictyol (5,7,3',4'-Tetrahydroxyflavanone)	Flavonoids	C05631	ko00941,ko01100,ko01110	0.999433	4.82748e-07	gene-meta
Cluster-13637.0	K08695	ko00941,ko01100,ko01110	MWSHY0124	Pinocembrin (Dihydrochrysin)	Flavonoids	C09827	ko00941	0.999428	4.91106e-07	gene-meta
Cluster-13637.0	K08695	ko00941,ko01100,ko01110	mws1033	Homoeriodictyol	Flavonoids	C09756	ko00941	0.999414	5.15449e-07	gene-meta
Cluster-53620.2	K13065	ko00940,ko00941,ko00945,ko01100,ko01110	mws1033	Homoeriodictyol	Flavonoids	C09756	ko00941	0.999363	6.09257e-07	gene-meta
Cluster-53620.2	K13065	ko00940,ko00941,ko00945,ko01100,ko01110	MWSHY0124	Pinocembrin (Dihydrochrysin)	Flavonoids	C09827	ko00941	0.999332	6.70047e-07	gene-meta
Cluster-63513.0	K00487	ko00130,ko00940,ko00941,ko00945,ko01100,ko01110	mws0463	Hesperetin	Flavonoids	C01709	ko00941	0.99931	7.13296e-07	gene-meta
Cluster-18560.1	K00487	ko00130,ko00940,ko00941,ko00945,ko01100,ko01110	pme2954	Quercetin	Flavonoids	C00389	ko00941,ko00944,ko01100,ko01110	0.999279	7.79201e-07	gene-meta
Cluster-65852.1	K00588	ko00940,ko00941,ko00945,ko01100,ko01110	MWSHY0145	Eriodictyol (5,7,3',4'-Tetrahydroxyflavanone)	Flavonoids	C05631	ko00941,ko01100,ko01110	0.999207	9.42805e-07	gene-meta
Cluster-58982.0	K09754	ko00940,ko00941,ko00945,ko01100,ko01110	MWSHY0124	Pinocembrin (Dihydrochrysin)	Flavonoids	C09827	ko00941	0.999197	9.66373e-07	gene-meta
Cluster-58982.0	K09754	ko00940,ko00941,ko00945,ko01100,ko01110	mws1033	Homoeriodictyol	Flavonoids	C09756	ko00941	0.999189	9.85795e-07	gene-meta
Cluster-40809.0	K13065	ko00940,ko00941,ko00945,ko01100,ko01110	mws1033	Homoeriodictyol	Flavonoids	C09756	ko00941	0.999162	1.05377e-06	gene-meta
Cluster-18560.1	K00487	ko00130,ko00940,ko00941,ko00945,ko01100,ko01110	MWSHY0124	Pinocembrin (Dihydrochrysin)	Flavonoids	C09827	ko00941	0.999161	1.05606e-06	gene-meta
Cluster-19607.10	K00660	ko00941,ko00960,ko01100,ko01110,ko04712	mws1033	Homoeriodictyol	Flavonoids	C09756	ko00941	0.999155	1.06952e-06	gene-meta
Cluster-19607.10	K00660	ko00941,ko00960,ko01100,ko01110,ko04712	MWSHY0124	Pinocembrin (Dihydrochrysin)	Flavonoids	C09827	ko00941	0.99915	1.08413e-06	gene-meta
Cluster-53620.2	K13065	ko00940,ko00941,ko00945,ko01100,ko01110	pme2954	Quercetin	Flavonoids	C00389	ko00941,ko00944,ko01100,ko01110	0.999145	1.0966e-06	gene-meta
Cluster-18560.1	K00487	ko00130,ko00940,ko00941,ko00945,ko01100,ko01110	mws1033	Homoeriodictyol	Flavonoids	C09756	ko00941	0.999143	1.10258e-06	gene-meta
Cluster-40809.0	K13065	ko00940,ko00941,ko00945,ko01100,ko01110	MWSHY0124	Pinocembrin (Dihydrochrysin)	Flavonoids	C09827	ko00941	0.999138	1.11365e-06	gene-meta
Cluster-59129.0	K22845	ko00941,ko01110	MWSHY0124	Pinocembrin (Dihydrochrysin)	Flavonoids	C09827	ko00941	0.999101	1.2111e-06	gene-meta
Cluster-49335.3	K22845	ko00941,ko01110	mws1033	Homoeriodictyol	Flavonoids	C09756	ko00941	0.999073	1.28773e-06	gene-meta
Cluster-63513.0	K00487	ko00130,ko00940,ko00941,ko00945,ko01100,ko01110	pme2954	Quercetin	Flavonoids	C00389	ko00941,ko00944,ko01100,ko01110	0.999069	1.29973e-06	gene-meta
Cluster-49335.3	K22845	ko00941,ko01110	MWSHY0124	Pinocembrin (Dihydrochrysin)	Flavonoids	C09827	ko00941	0.999067	1.30625e-06	gene-meta
Cluster-59129.0	K22845	ko00941,ko01110	mws1033	Homoeriodictyol	Flavonoids	C09756	ko00941	0.999065	1.31073e-06	gene-meta
Cluster-53620.1	K13065	ko00940,ko00941,ko00945,ko01100,ko01110	pme2954	Quercetin	Flavonoids	C00389	ko00941,ko00944,ko01100,ko01110	0.99902	1.43918e-06	gene-meta
Cluster-62430.4	K13065	ko00940,ko00941,ko00945,ko01100,ko01110	mws1033	Homoeriodictyol	Flavonoids	C09756	ko00941	0.999013	1.46189e-06	gene-meta
Cluster-62430.4	K13065	ko00940,ko00941,ko00945,ko01100,ko01110	MWSHY0124	Pinocembrin (Dihydrochrysin)	Flavonoids	C09827	ko00941	0.998971	1.58672e-06	gene-meta
Cluster-4499.8	K22845	ko00941,ko01110	mws1033	Homoeriodictyol	Flavonoids	C09756	ko00941	0.998935	1.70112e-06	gene-meta
Cluster-18560.0	K00487	ko00130,ko00940,ko00941,ko00945,ko01100,ko01110	pme2954	Quercetin	Flavonoids	C00389	ko00941,ko00944,ko01100,ko01110	0.998925	1.73329e-06	gene-meta
Cluster-4499.8	K22845	ko00941,ko01110	MWSHY0124	Pinocembrin (Dihydrochrysin)	Flavonoids	C09827	ko00941	0.998912	1.77463e-06	gene-meta
Cluster-57167.0	K01859	ko00941,ko01100,ko01110	MWSHY0124	Pinocembrin (Dihydrochrysin)	Flavonoids	C09827	ko00941	0.99887	1.9149e-06	gene-meta
Cluster-53620.1	K13065	ko00940,ko00941,ko00945,ko01100,ko01110	MWSHY0124	Pinocembrin (Dihydrochrysin)	Flavonoids	C09827	ko00941	0.998862	1.94215e-06	gene-meta
Cluster-53620.1	K13065	ko00940,ko00941,ko00945,ko01100,ko01110	mws1033	Homoeriodictyol	Flavonoids	C09756	ko00941	0.998838	2.02509e-06	gene-meta
Cluster-57167.0	K01859	ko00941,ko01100,ko01110	mws1033	Homoeriodictyol	Flavonoids	C09756	ko00941	0.998827	2.06389e-06	gene-meta
Cluster-18560.0	K00487	ko00130,ko00940,ko00941,ko00945,ko01100,ko01110	MWSHY0124	Pinocembrin (Dihydrochrysin)	Flavonoids	C09827	ko00941	0.998798	2.16796e-06	gene-meta
Cluster-59129.0	K22845	ko00941,ko01110	pme2954	Quercetin	Flavonoids	C00389	ko00941,ko00944,ko01100,ko01110	0.998789	2.19975e-06	gene-meta
Cluster-18560.0	K00487	ko00130,ko00940,ko00941,ko00945,ko01100,ko01110	mws1033	Homoeriodictyol	Flavonoids	C09756	ko00941	0.99877	2.26876e-06	gene-meta
Cluster-62430.4	K13065	ko00940,ko00941,ko00945,ko01100,ko01110	MWSHY0145	Eriodictyol (5,7,3',4'-Tetrahydroxyflavanone)	Flavonoids	C05631	ko00941,ko01100,ko01110	0.998729	2.4213e-06	gene-meta
Cluster-19607.10	K00660	ko00941,ko00960,ko01100,ko01110,ko04712	MWSHY0145	Eriodictyol (5,7,3',4'-Tetrahydroxyflavanone)	Flavonoids	C05631	ko00941,ko01100,ko01110	0.998708	2.50257e-06	gene-meta
Cluster-40809.0	K13065	ko00940,ko00941,ko00945,ko01100,ko01110	MWSHY0145	Eriodictyol (5,7,3',4'-Tetrahydroxyflavanone)	Flavonoids	C05631	ko00941,ko01100,ko01110	0.998616	2.87237e-06	gene-meta
Cluster-59129.0	K22845	ko00941,ko01110	MWSHY0145	Eriodictyol (5,7,3',4'-Tetrahydroxyflavanone)	Flavonoids	C05631	ko00941,ko01100,ko01110	0.998593	2.96862e-06	gene-meta
Cluster-57167.0	K01859	ko00941,ko01100,ko01110	MWSHY0145	Eriodictyol (5,7,3',4'-Tetrahydroxyflavanone)	Flavonoids	C05631	ko00941,ko01100,ko01110	0.998582	3.0167e-06	gene-meta
Cluster-18560.1	K00487	ko00130,ko00940,ko00941,ko00945,ko01100,ko01110	MWSHY0145	Eriodictyol (5,7,3',4'-Tetrahydroxyflavanone)	Flavonoids	C05631	ko00941,ko01100,ko01110	0.998553	3.13773e-06	gene-meta
Cluster-53620.1	K13065	ko00940,ko00941,ko00945,ko01100,ko01110	mws0463	Hesperetin	Flavonoids	C01709	ko00941	0.998517	3.29799e-06	gene-meta
Cluster-13637.0	K08695	ko00941,ko01100,ko01110	pme2954	Quercetin	Flavonoids	C00389	ko00941,ko00944,ko01100,ko01110	0.998451	3.59705e-06	gene-meta
Cluster-6224.0	K13065	ko00940,ko00941,ko00945,ko01100,ko01110	pme2954	Quercetin	Flavonoids	C00389	ko00941,ko00944,ko01100,ko01110	0.998449	3.60783e-06	gene-meta
Cluster-58982.0	K09754	ko00940,ko00941,ko00945,ko01100,ko01110	pme2954	Quercetin	Flavonoids	C00389	ko00941,ko00944,ko01100,ko01110	0.998218	4.76041e-06	gene-meta
Cluster-58982.0	K09754	ko00940,ko00941,ko00945,ko01100,ko01110	pme2960	Naringenin chalcone; 2',4,4',6'-Tetrahydroxychalcone	Flavonoids	C06561	ko00941,ko01100,ko01110	0.998217	4.765e-06	gene-meta
Cluster-4499.8	K22845	ko00941,ko01110	pme2954	Quercetin	Flavonoids	C00389	ko00941,ko00944,ko01100,ko01110	0.998181	4.96001e-06	gene-meta
Cluster-53620.1	K13065	ko00940,ko00941,ko00945,ko01100,ko01110	MWSHY0145	Eriodictyol (5,7,3',4'-Tetrahydroxyflavanone)	Flavonoids	C05631	ko00941,ko01100,ko01110	0.998155	5.10512e-06	gene-meta
Cluster-57167.0	K01859	ko00941,ko01100,ko01110	pme2954	Quercetin	Flavonoids	C00389	ko00941,ko00944,ko01100,ko01110	0.998145	5.15767e-06	gene-meta
Cluster-40809.0	K13065	ko00940,ko00941,ko00945,ko01100,ko01110	mws0463	Hesperetin	Flavonoids	C01709	ko00941	0.998128	5.25327e-06	gene-meta
Cluster-58982.0	K09754	ko00940,ko00941,ko00945,ko01100,ko01110	mws0914	3,5,7-Trihydroxyflavanone (Pinobanksin)	Flavonoids	C09826	ko00941	0.998117	5.31504e-06	gene-meta
Cluster-63513.0	K00487	ko00130,ko00940,ko00941,ko00945,ko01100,ko01110	mws1033	Homoeriodictyol	Flavonoids	C09756	ko00941	0.998116	5.31935e-06	gene-meta
Cluster-12152.1	K13065	ko00940,ko00941,ko00945,ko01100,ko01110	mws0914	3,5,7-Trihydroxyflavanone (Pinobanksin)	Flavonoids	C09826	ko00941	0.99811	5.35334e-06	gene-meta
Cluster-63513.0	K00487	ko00130,ko00940,ko00941,ko00945,ko01100,ko01110	MWSHY0124	Pinocembrin (Dihydrochrysin)	Flavonoids	C09827	ko00941	0.998103	5.39704e-06	gene-meta
Cluster-49335.3	K22845	ko00941,ko01110	pme2954	Quercetin	Flavonoids	C00389	ko00941,ko00944,ko01100,ko01110	0.998074	5.56225e-06	gene-meta
Cluster-18560.0	K00487	ko00130,ko00940,ko00941,ko00945,ko01100,ko01110	MWSHY0145	Eriodictyol (5,7,3',4'-Tetrahydroxyflavanone)	Flavonoids	C05631	ko00941,ko01100,ko01110	0.998069	5.58682e-06	gene-meta
Cluster-12152.0	K13065	ko00940,ko00941,ko00945,ko01100,ko01110	pme2954	Quercetin	Flavonoids	C00389	ko00941,ko00944,ko01100,ko01110	0.997989	6.06003e-06	gene-meta
Cluster-49335.3	K22845	ko00941,ko01110	MWSHY0017	Naringenin (5,7,4'-Trihydroxyflavanone)	Flavonoids	C00509	ko00941,ko00943,ko01100,ko01110	0.997913	6.53127e-06	gene-meta
Cluster-20933.0	K13065	ko00940,ko00941,ko00945,ko01100,ko01110	MWSHY0145	Eriodictyol (5,7,3',4'-Tetrahydroxyflavanone)	Flavonoids	C05631	ko00941,ko01100,ko01110	0.997901	6.60496e-06	gene-meta
Cluster-49335.3	K22845	ko00941,ko01110	mws0914	3,5,7-Trihydroxyflavanone (Pinobanksin)	Flavonoids	C09826	ko00941	0.997734	7.69409e-06	gene-meta
Cluster-58982.0	K09754	ko00940,ko00941,ko00945,ko01100,ko01110	MWSHY0017	Naringenin (5,7,4'-Trihydroxyflavanone)	Flavonoids	C00509	ko00941,ko00943,ko01100,ko01110	0.997596	8.66463e-06	gene-meta
Cluster-4499.8	K22845	ko00941,ko01110	MWSHY0017	Naringenin (5,7,4'-Trihydroxyflavanone)	Flavonoids	C00509	ko00941,ko00943,ko01100,ko01110	0.997504	9.33654e-06	gene-meta
Cluster-20933.0	K13065	ko00940,ko00941,ko00945,ko01100,ko01110	mws1033	Homoeriodictyol	Flavonoids	C09756	ko00941	0.997476	9.54942e-06	gene-meta
Cluster-18560.0	K00487	ko00130,ko00940,ko00941,ko00945,ko01100,ko01110	mws0463	Hesperetin	Flavonoids	C01709	ko00941	0.997434	9.86455e-06	gene-meta
Cluster-20933.0	K13065	ko00940,ko00941,ko00945,ko01100,ko01110	pme2954	Quercetin	Flavonoids	C00389	ko00941,ko00944,ko01100,ko01110	0.997424	9.94695e-06	gene-meta
Cluster-18560.1	K00487	ko00130,ko00940,ko00941,ko00945,ko01100,ko01110	mws0463	Hesperetin	Flavonoids	C01709	ko00941	0.997413	1.00278e-05	gene-meta
Cluster-20933.0	K13065	ko00940,ko00941,ko00945,ko01100,ko01110	MWSHY0124	Pinocembrin (Dihydrochrysin)	Flavonoids	C09827	ko00941	0.99741	1.00496e-05	gene-meta
Cluster-62430.4	K13065	ko00940,ko00941,ko00945,ko01100,ko01110	mws0463	Hesperetin	Flavonoids	C01709	ko00941	0.997371	1.03592e-05	gene-meta
Cluster-59129.0	K22845	ko00941,ko01110	mws0463	Hesperetin	Flavonoids	C01709	ko00941	0.997363	1.04221e-05	gene-meta
Cluster-63513.0	K00487	ko00130,ko00940,ko00941,ko00945,ko01100,ko01110	MWSHY0145	Eriodictyol (5,7,3',4'-Tetrahydroxyflavanone)	Flavonoids	C05631	ko00941,ko01100,ko01110	0.99726	1.12524e-05	gene-meta
Cluster-6224.0	K13065	ko00940,ko00941,ko00945,ko01100,ko01110	mws1033	Homoeriodictyol	Flavonoids	C09756	ko00941	0.997191	1.18232e-05	gene-meta
Cluster-12152.1	K13065	ko00940,ko00941,ko00945,ko01100,ko01110	MWSHY0145	Eriodictyol (5,7,3',4'-Tetrahydroxyflavanone)	Flavonoids	C05631	ko00941,ko01100,ko01110	0.997184	1.18863e-05	gene-meta
Cluster-6224.0	K13065	ko00940,ko00941,ko00945,ko01100,ko01110	MWSHY0124	Pinocembrin (Dihydrochrysin)	Flavonoids	C09827	ko00941	0.997126	1.23796e-05	gene-meta
Cluster-13637.0	K08695	ko00941,ko01100,ko01110	MWSHY0017	Naringenin (5,7,4'-Trihydroxyflavanone)	Flavonoids	C00509	ko00941,ko00943,ko01100,ko01110	0.997033	1.31901e-05	gene-meta
Cluster-49335.3	K22845	ko00941,ko01110	pme2960	Naringenin chalcone; 2',4,4',6'-Tetrahydroxychalcone	Flavonoids	C06561	ko00941,ko01100,ko01110	0.997033	1.31922e-05	gene-meta
Cluster-12152.1	K13065	ko00940,ko00941,ko00945,ko01100,ko01110	MWSHY0017	Naringenin (5,7,4'-Trihydroxyflavanone)	Flavonoids	C00509	ko00941,ko00943,ko01100,ko01110	0.99698	1.36674e-05	gene-meta
Cluster-4499.8	K22845	ko00941,ko01110	mws0914	3,5,7-Trihydroxyflavanone (Pinobanksin)	Flavonoids	C09826	ko00941	0.996888	1.45082e-05	gene-meta
Cluster-13637.0	K08695	ko00941,ko01100,ko01110	mws0914	3,5,7-Trihydroxyflavanone (Pinobanksin)	Flavonoids	C09826	ko00941	0.996792	1.54164e-05	gene-meta
Cluster-52616.0	K05280	ko00941,ko00944,ko01100,ko01110	MWSHY0124	Pinocembrin (Dihydrochrysin)	Flavonoids	C09827	ko00941	0.996742	1.59063e-05	gene-meta
Cluster-53620.2	K13065	ko00940,ko00941,ko00945,ko01100,ko01110	MWSHY0017	Naringenin (5,7,4'-Trihydroxyflavanone)	Flavonoids	C00509	ko00941,ko00943,ko01100,ko01110	0.996727	1.60484e-05	gene-meta
Cluster-19607.9	K00660	ko00941,ko00960,ko01100,ko01110,ko04712	mws0463	Hesperetin	Flavonoids	C01709	ko00941	0.9967	1.63157e-05	gene-meta
Cluster-19607.1	K00660	ko00941,ko00960,ko01100,ko01110,ko04712	pme2954	Quercetin	Flavonoids	C00389	ko00941,ko00944,ko01100,ko01110	0.9967	1.63218e-05	gene-meta
Cluster-52616.0	K05280	ko00941,ko00944,ko01100,ko01110	mws1033	Homoeriodictyol	Flavonoids	C09756	ko00941	0.996685	1.64633e-05	gene-meta
Cluster-6224.0	K13065	ko00940,ko00941,ko00945,ko01100,ko01110	mws0463	Hesperetin	Flavonoids	C01709	ko00941	0.996657	1.67452e-05	gene-meta
Cluster-6224.0	K13065	ko00940,ko00941,ko00945,ko01100,ko01110	MWSHY0145	Eriodictyol (5,7,3',4'-Tetrahydroxyflavanone)	Flavonoids	C05631	ko00941,ko01100,ko01110	0.996651	1.68095e-05	gene-meta
Cluster-12152.0	K13065	ko00940,ko00941,ko00945,ko01100,ko01110	mws1033	Homoeriodictyol	Flavonoids	C09756	ko00941	0.996613	1.71883e-05	gene-meta
Cluster-52616.0	K05280	ko00941,ko00944,ko01100,ko01110	pme2954	Quercetin	Flavonoids	C00389	ko00941,ko00944,ko01100,ko01110	0.996554	1.77964e-05	gene-meta
Cluster-12152.0	K13065	ko00940,ko00941,ko00945,ko01100,ko01110	MWSHY0124	Pinocembrin (Dihydrochrysin)	Flavonoids	C09827	ko00941	0.996541	1.79283e-05	gene-meta
Cluster-19607.11	K00660	ko00941,ko00960,ko01100,ko01110,ko04712	pme2954	Quercetin	Flavonoids	C00389	ko00941,ko00944,ko01100,ko01110	0.996458	1.88007e-05	gene-meta
Cluster-4499.8	K22845	ko00941,ko01110	pme2960	Naringenin chalcone; 2',4,4',6'-Tetrahydroxychalcone	Flavonoids	C06561	ko00941,ko01100,ko01110	0.996419	1.92134e-05	gene-meta
Cluster-12152.1	K13065	ko00940,ko00941,ko00945,ko01100,ko01110	MWSHY0124	Pinocembrin (Dihydrochrysin)	Flavonoids	C09827	ko00941	0.996272	2.08214e-05	gene-meta
Cluster-12152.1	K13065	ko00940,ko00941,ko00945,ko01100,ko01110	mws1033	Homoeriodictyol	Flavonoids	C09756	ko00941	0.996235	2.12324e-05	gene-meta
Cluster-55097.1	K01859	ko00941,ko01100,ko01110	mws0914	3,5,7-Trihydroxyflavanone (Pinobanksin)	Flavonoids	C09826	ko00941	0.996228	2.13109e-05	gene-meta
Cluster-12152.0	K13065	ko00940,ko00941,ko00945,ko01100,ko01110	mws0463	Hesperetin	Flavonoids	C01709	ko00941	0.996228	2.13194e-05	gene-meta
Cluster-65852.1	K00588	ko00940,ko00941,ko00945,ko01100,ko01110	mws0463	Hesperetin	Flavonoids	C01709	ko00941	0.996179	2.18766e-05	gene-meta
Cluster-53620.2	K13065	ko00940,ko00941,ko00945,ko01100,ko01110	pme2960	Naringenin chalcone; 2',4,4',6'-Tetrahydroxychalcone	Flavonoids	C06561	ko00941,ko01100,ko01110	0.996165	2.2031e-05	gene-meta
Cluster-13637.0	K08695	ko00941,ko01100,ko01110	pme2960	Naringenin chalcone; 2',4,4',6'-Tetrahydroxychalcone	Flavonoids	C06561	ko00941,ko01100,ko01110	0.99612	2.255e-05	gene-meta
Cluster-19607.1	K00660	ko00941,ko00960,ko01100,ko01110,ko04712	MWSHY0124	Pinocembrin (Dihydrochrysin)	Flavonoids	C09827	ko00941	0.99609	2.28987e-05	gene-meta
Cluster-19607.10	K00660	ko00941,ko00960,ko01100,ko01110,ko04712	mws0463	Hesperetin	Flavonoids	C01709	ko00941	0.996081	2.30063e-05	gene-meta
Cluster-59129.0	K22845	ko00941,ko01110	MWSHY0017	Naringenin (5,7,4'-Trihydroxyflavanone)	Flavonoids	C00509	ko00941,ko00943,ko01100,ko01110	0.996075	2.30783e-05	gene-meta
Cluster-53620.2	K13065	ko00940,ko00941,ko00945,ko01100,ko01110	mws0463	Hesperetin	Flavonoids	C01709	ko00941	0.996065	2.31991e-05	gene-meta
Cluster-12152.0	K13065	ko00940,ko00941,ko00945,ko01100,ko01110	MWSHY0145	Eriodictyol (5,7,3',4'-Tetrahydroxyflavanone)	Flavonoids	C05631	ko00941,ko01100,ko01110	0.996056	2.33002e-05	gene-meta
Cluster-19607.1	K00660	ko00941,ko00960,ko01100,ko01110,ko04712	mws1033	Homoeriodictyol	Flavonoids	C09756	ko00941	0.996046	2.34185e-05	gene-meta
Cluster-64884.0	K00588	ko00940,ko00941,ko00945,ko01100,ko01110	mws0463	Hesperetin	Flavonoids	C01709	ko00941	0.995951	2.45603e-05	gene-meta
Cluster-52616.0	K05280	ko00941,ko00944,ko01100,ko01110	MWSHY0145	Eriodictyol (5,7,3',4'-Tetrahydroxyflavanone)	Flavonoids	C05631	ko00941,ko01100,ko01110	0.995894	2.52527e-05	gene-meta
Cluster-58982.0	K09754	ko00940,ko00941,ko00945,ko01100,ko01110	mws0463	Hesperetin	Flavonoids	C01709	ko00941	0.99583	2.60416e-05	gene-meta
Cluster-64884.0	K00588	ko00940,ko00941,ko00945,ko01100,ko01110	pme2954	Quercetin	Flavonoids	C00389	ko00941,ko00944,ko01100,ko01110	0.995827	2.60855e-05	gene-meta
Cluster-19607.1	K00660	ko00941,ko00960,ko01100,ko01110,ko04712	mws0463	Hesperetin	Flavonoids	C01709	ko00941	0.99582	2.6166e-05	gene-meta
Cluster-53620.2	K13065	ko00940,ko00941,ko00945,ko01100,ko01110	mws0914	3,5,7-Trihydroxyflavanone (Pinobanksin)	Flavonoids	C09826	ko00941	0.995713	2.75272e-05	gene-meta
Cluster-65441.0	K13065	ko00940,ko00941,ko00945,ko01100,ko01110	mws0463	Hesperetin	Flavonoids	C01709	ko00941	0.99569	2.78217e-05	gene-meta
Cluster-12152.1	K13065	ko00940,ko00941,ko00945,ko01100,ko01110	pme2960	Naringenin chalcone; 2',4,4',6'-Tetrahydroxychalcone	Flavonoids	C06561	ko00941,ko01100,ko01110	0.995679	2.79719e-05	gene-meta
Cluster-19607.11	K00660	ko00941,ko00960,ko01100,ko01110,ko04712	mws0463	Hesperetin	Flavonoids	C01709	ko00941	0.995671	2.80733e-05	gene-meta
Cluster-20933.0	K13065	ko00940,ko00941,ko00945,ko01100,ko01110	MWSHY0017	Naringenin (5,7,4'-Trihydroxyflavanone)	Flavonoids	C00509	ko00941,ko00943,ko01100,ko01110	0.995625	2.86725e-05	gene-meta
Cluster-4499.6	K22845	ko00941,ko01110	pme2954	Quercetin	Flavonoids	C00389	ko00941,ko00944,ko01100,ko01110	0.995568	2.94227e-05	gene-meta
Cluster-20933.0	K13065	ko00940,ko00941,ko00945,ko01100,ko01110	pme2960	Naringenin chalcone; 2',4,4',6'-Tetrahydroxychalcone	Flavonoids	C06561	ko00941,ko01100,ko01110	0.995561	2.95099e-05	gene-meta
Cluster-53620.1	K13065	ko00940,ko00941,ko00945,ko01100,ko01110	MWSHY0017	Naringenin (5,7,4'-Trihydroxyflavanone)	Flavonoids	C00509	ko00941,ko00943,ko01100,ko01110	0.995536	2.98505e-05	gene-meta
Cluster-19607.9	K00660	ko00941,ko00960,ko01100,ko01110,ko04712	pme2954	Quercetin	Flavonoids	C00389	ko00941,ko00944,ko01100,ko01110	0.995517	3.00963e-05	gene-meta
Cluster-62430.4	K13065	ko00940,ko00941,ko00945,ko01100,ko01110	MWSHY0017	Naringenin (5,7,4'-Trihydroxyflavanone)	Flavonoids	C00509	ko00941,ko00943,ko01100,ko01110	0.995486	3.05227e-05	gene-meta
Cluster-57167.0	K01859	ko00941,ko01100,ko01110	mws0463	Hesperetin	Flavonoids	C01709	ko00941	0.995312	3.29091e-05	gene-meta
Cluster-18560.1	K00487	ko00130,ko00940,ko00941,ko00945,ko01100,ko01110	MWSHY0017	Naringenin (5,7,4'-Trihydroxyflavanone)	Flavonoids	C00509	ko00941,ko00943,ko01100,ko01110	0.995289	3.32408e-05	gene-meta
Cluster-19607.8	K00660	ko00941,ko00960,ko01100,ko01110,ko04712	pme2954	Quercetin	Flavonoids	C00389	ko00941,ko00944,ko01100,ko01110	0.995286	3.32792e-05	gene-meta
Cluster-53620.0	K13065	ko00940,ko00941,ko00945,ko01100,ko01110	pme2954	Quercetin	Flavonoids	C00389	ko00941,ko00944,ko01100,ko01110	0.995266	3.35632e-05	gene-meta
Cluster-57167.0	K01859	ko00941,ko01100,ko01110	MWSHY0017	Naringenin (5,7,4'-Trihydroxyflavanone)	Flavonoids	C00509	ko00941,ko00943,ko01100,ko01110	0.995155	3.51542e-05	gene-meta
Cluster-19607.11	K00660	ko00941,ko00960,ko01100,ko01110,ko04712	MWSHY0124	Pinocembrin (Dihydrochrysin)	Flavonoids	C09827	ko00941	0.995146	3.52857e-05	gene-meta
Cluster-13637.0	K08695	ko00941,ko01100,ko01110	mws0463	Hesperetin	Flavonoids	C01709	ko00941	0.995129	3.5531e-05	gene-meta
Cluster-19607.11	K00660	ko00941,ko00960,ko01100,ko01110,ko04712	mws1033	Homoeriodictyol	Flavonoids	C09756	ko00941	0.995128	3.55483e-05	gene-meta
Cluster-40809.0	K13065	ko00940,ko00941,ko00945,ko01100,ko01110	MWSHY0017	Naringenin (5,7,4'-Trihydroxyflavanone)	Flavonoids	C00509	ko00941,ko00943,ko01100,ko01110	0.995117	3.5705e-05	gene-meta
Cluster-49335.3	K22845	ko00941,ko01110	mws0463	Hesperetin	Flavonoids	C01709	ko00941	0.995068	3.64333e-05	gene-meta
Cluster-63513.0	K00487	ko00130,ko00940,ko00941,ko00945,ko01100,ko01110	MWSHY0017	Naringenin (5,7,4'-Trihydroxyflavanone)	Flavonoids	C00509	ko00941,ko00943,ko01100,ko01110	0.995062	3.65165e-05	gene-meta
Cluster-4499.8	K22845	ko00941,ko01110	mws0463	Hesperetin	Flavonoids	C01709	ko00941	0.994929	3.8502e-05	gene-meta
Cluster-4499.6	K22845	ko00941,ko01110	MWSHY0145	Eriodictyol (5,7,3',4'-Tetrahydroxyflavanone)	Flavonoids	C05631	ko00941,ko01100,ko01110	0.994889	3.91125e-05	gene-meta
Cluster-19607.1	K00660	ko00941,ko00960,ko01100,ko01110,ko04712	MWSHY0145	Eriodictyol (5,7,3',4'-Tetrahydroxyflavanone)	Flavonoids	C05631	ko00941,ko01100,ko01110	0.994806	4.03997e-05	gene-meta
Cluster-18560.0	K00487	ko00130,ko00940,ko00941,ko00945,ko01100,ko01110	MWSHY0017	Naringenin (5,7,4'-Trihydroxyflavanone)	Flavonoids	C00509	ko00941,ko00943,ko01100,ko01110	0.9948	4.04911e-05	gene-meta
Cluster-65852.1	K00588	ko00940,ko00941,ko00945,ko01100,ko01110	MWSHY0017	Naringenin (5,7,4'-Trihydroxyflavanone)	Flavonoids	C00509	ko00941,ko00943,ko01100,ko01110	0.994784	4.07334e-05	gene-meta
Cluster-4499.6	K22845	ko00941,ko01110	mws1033	Homoeriodictyol	Flavonoids	C09756	ko00941	0.994731	4.15776e-05	gene-meta
Cluster-59129.0	K22845	ko00941,ko01110	mws0914	3,5,7-Trihydroxyflavanone (Pinobanksin)	Flavonoids	C09826	ko00941	0.994681	4.23636e-05	gene-meta
Cluster-69455.0	K13081	ko00941,ko01110	pme2954	Quercetin	Flavonoids	C00389	ko00941,ko00944,ko01100,ko01110	0.994648	4.28839e-05	gene-meta
Cluster-69455.0	K13081	ko00941,ko01110	MWSHY0124	Pinocembrin (Dihydrochrysin)	Flavonoids	C09827	ko00941	0.994631	4.31566e-05	gene-meta
Cluster-4499.6	K22845	ko00941,ko01110	MWSHY0124	Pinocembrin (Dihydrochrysin)	Flavonoids	C09827	ko00941	0.994628	4.32092e-05	gene-meta
Cluster-65441.0	K13065	ko00940,ko00941,ko00945,ko01100,ko01110	pme2954	Quercetin	Flavonoids	C00389	ko00941,ko00944,ko01100,ko01110	0.994625	4.32614e-05	gene-meta
Cluster-19607.8	K00660	ko00941,ko00960,ko01100,ko01110,ko04712	MWSHY0124	Pinocembrin (Dihydrochrysin)	Flavonoids	C09827	ko00941	0.994575	4.40671e-05	gene-meta
Cluster-20933.0	K13065	ko00940,ko00941,ko00945,ko01100,ko01110	mws0914	3,5,7-Trihydroxyflavanone (Pinobanksin)	Flavonoids	C09826	ko00941	0.994559	4.43262e-05	gene-meta
Cluster-69455.0	K13081	ko00941,ko01110	mws1033	Homoeriodictyol	Flavonoids	C09756	ko00941	0.994553	4.4426e-05	gene-meta
Cluster-19607.8	K00660	ko00941,ko00960,ko01100,ko01110,ko04712	mws1033	Homoeriodictyol	Flavonoids	C09756	ko00941	0.994522	4.49304e-05	gene-meta
Cluster-19607.10	K00660	ko00941,ko00960,ko01100,ko01110,ko04712	Lmzp002365	Hesperetin-7-O-glucoside	Flavonoids	C16422	ko00941	0.994446	4.61898e-05	gene-meta
Cluster-57167.0	K01859	ko00941,ko01100,ko01110	mws0914	3,5,7-Trihydroxyflavanone (Pinobanksin)	Flavonoids	C09826	ko00941	0.994398	4.69839e-05	gene-meta
Cluster-20933.0	K13065	ko00940,ko00941,ko00945,ko01100,ko01110	mws0463	Hesperetin	Flavonoids	C01709	ko00941	0.994386	4.718e-05	gene-meta
Cluster-19607.8	K00660	ko00941,ko00960,ko01100,ko01110,ko04712	mws0463	Hesperetin	Flavonoids	C01709	ko00941	0.994383	4.72326e-05	gene-meta
Cluster-60688.0	K05278	ko00941,ko01100,ko01110	pme2960	Naringenin chalcone; 2',4,4',6'-Tetrahydroxychalcone	Flavonoids	C06561	ko00941,ko01100,ko01110	0.994371	4.74369e-05	gene-meta
Cluster-55097.1	K01859	ko00941,ko01100,ko01110	MWSHY0017	Naringenin (5,7,4'-Trihydroxyflavanone)	Flavonoids	C00509	ko00941,ko00943,ko01100,ko01110	0.994366	4.75197e-05	gene-meta
Cluster-62430.4	K13065	ko00940,ko00941,ko00945,ko01100,ko01110	pme2960	Naringenin chalcone; 2',4,4',6'-Tetrahydroxychalcone	Flavonoids	C06561	ko00941,ko01100,ko01110	0.994322	4.82758e-05	gene-meta
Cluster-53620.1	K13065	ko00940,ko00941,ko00945,ko01100,ko01110	pme2960	Naringenin chalcone; 2',4,4',6'-Tetrahydroxychalcone	Flavonoids	C06561	ko00941,ko01100,ko01110	0.99431	4.84731e-05	gene-meta
Cluster-53620.1	K13065	ko00940,ko00941,ko00945,ko01100,ko01110	mws0914	3,5,7-Trihydroxyflavanone (Pinobanksin)	Flavonoids	C09826	ko00941	0.994295	4.8733e-05	gene-meta
Cluster-60688.0	K05278	ko00941,ko01100,ko01110	mws0914	3,5,7-Trihydroxyflavanone (Pinobanksin)	Flavonoids	C09826	ko00941	0.994221	4.99979e-05	gene-meta
Cluster-53620.0	K13065	ko00940,ko00941,ko00945,ko01100,ko01110	MWSHY0124	Pinocembrin (Dihydrochrysin)	Flavonoids	C09827	ko00941	0.994212	5.01473e-05	gene-meta
Cluster-52616.0	K05280	ko00941,ko00944,ko01100,ko01110	Lmzp002365	Hesperetin-7-O-glucoside	Flavonoids	C16422	ko00941	0.994198	5.04038e-05	gene-meta
Cluster-53620.0	K13065	ko00940,ko00941,ko00945,ko01100,ko01110	mws1033	Homoeriodictyol	Flavonoids	C09756	ko00941	0.994191	5.05236e-05	gene-meta
Cluster-65852.1	K00588	ko00940,ko00941,ko00945,ko01100,ko01110	Lmzp002365	Hesperetin-7-O-glucoside	Flavonoids	C16422	ko00941	0.994161	5.10455e-05	gene-meta
Cluster-69455.0	K13081	ko00941,ko01110	mws0463	Hesperetin	Flavonoids	C01709	ko00941	0.994148	5.12769e-05	gene-meta
Cluster-57167.0	K01859	ko00941,ko01100,ko01110	Lmzp002365	Hesperetin-7-O-glucoside	Flavonoids	C16422	ko00941	0.994059	5.28465e-05	gene-meta
Cluster-12152.1	K13065	ko00940,ko00941,ko00945,ko01100,ko01110	pme2954	Quercetin	Flavonoids	C00389	ko00941,ko00944,ko01100,ko01110	0.99403	5.33585e-05	gene-meta
Cluster-19607.9	K00660	ko00941,ko00960,ko01100,ko01110,ko04712	MWSHY0124	Pinocembrin (Dihydrochrysin)	Flavonoids	C09827	ko00941	0.994	5.38883e-05	gene-meta
Cluster-19607.9	K00660	ko00941,ko00960,ko01100,ko01110,ko04712	mws1033	Homoeriodictyol	Flavonoids	C09756	ko00941	0.993982	5.42218e-05	gene-meta
Cluster-40809.0	K13065	ko00940,ko00941,ko00945,ko01100,ko01110	pme2960	Naringenin chalcone; 2',4,4',6'-Tetrahydroxychalcone	Flavonoids	C06561	ko00941,ko01100,ko01110	0.993979	5.42778e-05	gene-meta
Cluster-64884.0	K00588	ko00940,ko00941,ko00945,ko01100,ko01110	mws1033	Homoeriodictyol	Flavonoids	C09756	ko00941	0.993977	5.43032e-05	gene-meta
Cluster-65852.1	K00588	ko00940,ko00941,ko00945,ko01100,ko01110	pme2960	Naringenin chalcone; 2',4,4',6'-Tetrahydroxychalcone	Flavonoids	C06561	ko00941,ko01100,ko01110	0.993964	5.45382e-05	gene-meta
Cluster-64884.0	K00588	ko00940,ko00941,ko00945,ko01100,ko01110	MWSHY0124	Pinocembrin (Dihydrochrysin)	Flavonoids	C09827	ko00941	0.993887	5.59366e-05	gene-meta
Cluster-53620.0	K13065	ko00940,ko00941,ko00945,ko01100,ko01110	mws0463	Hesperetin	Flavonoids	C01709	ko00941	0.993843	5.67552e-05	gene-meta
Cluster-19607.7	K00660	ko00941,ko00960,ko01100,ko01110,ko04712	pme2954	Quercetin	Flavonoids	C00389	ko00941,ko00944,ko01100,ko01110	0.993822	5.71264e-05	gene-meta
Cluster-52616.0	K05280	ko00941,ko00944,ko01100,ko01110	mws0463	Hesperetin	Flavonoids	C01709	ko00941	0.993736	5.87305e-05	gene-meta
Cluster-19607.10	K00660	ko00941,ko00960,ko01100,ko01110,ko04712	MWSHY0017	Naringenin (5,7,4'-Trihydroxyflavanone)	Flavonoids	C00509	ko00941,ko00943,ko01100,ko01110	0.993723	5.8971e-05	gene-meta
Cluster-49335.3	K22845	ko00941,ko01110	pme1201	Phloretin	Flavonoids	C00774	ko00941,ko01110	0.993673	5.99188e-05	gene-meta
Cluster-19607.11	K00660	ko00941,ko00960,ko01100,ko01110,ko04712	MWSHY0145	Eriodictyol (5,7,3',4'-Tetrahydroxyflavanone)	Flavonoids	C05631	ko00941,ko01100,ko01110	0.993662	6.01303e-05	gene-meta
Cluster-55858.0	K13082	ko00941,ko01100,ko01110	pme2954	Quercetin	Flavonoids	C00389	ko00941,ko00944,ko01100,ko01110	0.993626	6.08211e-05	gene-meta
Cluster-19607.7	K00660	ko00941,ko00960,ko01100,ko01110,ko04712	mws0463	Hesperetin	Flavonoids	C01709	ko00941	0.993605	6.12147e-05	gene-meta
Cluster-59129.0	K22845	ko00941,ko01110	pme2960	Naringenin chalcone; 2',4,4',6'-Tetrahydroxychalcone	Flavonoids	C06561	ko00941,ko01100,ko01110	0.993449	6.42251e-05	gene-meta
Cluster-57167.0	K01859	ko00941,ko01100,ko01110	pme2960	Naringenin chalcone; 2',4,4',6'-Tetrahydroxychalcone	Flavonoids	C06561	ko00941,ko01100,ko01110	0.993439	6.44203e-05	gene-meta
Cluster-62430.4	K13065	ko00940,ko00941,ko00945,ko01100,ko01110	mws0914	3,5,7-Trihydroxyflavanone (Pinobanksin)	Flavonoids	C09826	ko00941	0.993432	6.45587e-05	gene-meta
Cluster-55097.1	K01859	ko00941,ko01100,ko01110	MWSHY0145	Eriodictyol (5,7,3',4'-Tetrahydroxyflavanone)	Flavonoids	C05631	ko00941,ko01100,ko01110	0.993428	6.46464e-05	gene-meta
Cluster-19607.10	K00660	ko00941,ko00960,ko01100,ko01110,ko04712	pme2960	Naringenin chalcone; 2',4,4',6'-Tetrahydroxychalcone	Flavonoids	C06561	ko00941,ko01100,ko01110	0.993404	6.51123e-05	gene-meta
Cluster-69455.0	K13081	ko00941,ko01110	MWSHY0145	Eriodictyol (5,7,3',4'-Tetrahydroxyflavanone)	Flavonoids	C05631	ko00941,ko01100,ko01110	0.993366	6.58711e-05	gene-meta
Cluster-65852.1	K00588	ko00940,ko00941,ko00945,ko01100,ko01110	mws0914	3,5,7-Trihydroxyflavanone (Pinobanksin)	Flavonoids	C09826	ko00941	0.993346	6.62714e-05	gene-meta
Cluster-58982.0	K09754	ko00940,ko00941,ko00945,ko01100,ko01110	pme1201	Phloretin	Flavonoids	C00774	ko00941,ko01110	0.993329	6.66099e-05	gene-meta
Cluster-57049.7	K01859	ko00941,ko01100,ko01110	MWSHY0145	Eriodictyol (5,7,3',4'-Tetrahydroxyflavanone)	Flavonoids	C05631	ko00941,ko01100,ko01110	0.993305	6.70859e-05	gene-meta
Cluster-55858.0	K13082	ko00941,ko01100,ko01110	MWSHY0124	Pinocembrin (Dihydrochrysin)	Flavonoids	C09827	ko00941	0.993288	6.74279e-05	gene-meta
Cluster-64884.0	K00588	ko00940,ko00941,ko00945,ko01100,ko01110	MWSHY0145	Eriodictyol (5,7,3',4'-Tetrahydroxyflavanone)	Flavonoids	C05631	ko00941,ko01100,ko01110	0.993258	6.80276e-05	gene-meta
Cluster-55858.0	K13082	ko00941,ko01100,ko01110	mws1033	Homoeriodictyol	Flavonoids	C09756	ko00941	0.993217	6.88646e-05	gene-meta
Cluster-18560.1	K00487	ko00130,ko00940,ko00941,ko00945,ko01100,ko01110	mws0914	3,5,7-Trihydroxyflavanone (Pinobanksin)	Flavonoids	C09826	ko00941	0.99321	6.90036e-05	gene-meta
Cluster-4499.8	K22845	ko00941,ko01110	pme1201	Phloretin	Flavonoids	C00774	ko00941,ko01110	0.993154	7.0148e-05	gene-meta
Cluster-19607.8	K00660	ko00941,ko00960,ko01100,ko01110,ko04712	MWSHY0145	Eriodictyol (5,7,3',4'-Tetrahydroxyflavanone)	Flavonoids	C05631	ko00941,ko01100,ko01110	0.993109	7.10718e-05	gene-meta
Cluster-59129.0	K22845	ko00941,ko01110	pme1201	Phloretin	Flavonoids	C00774	ko00941,ko01110	0.993095	7.13609e-05	gene-meta
Cluster-40809.0	K13065	ko00940,ko00941,ko00945,ko01100,ko01110	mws0914	3,5,7-Trihydroxyflavanone (Pinobanksin)	Flavonoids	C09826	ko00941	0.993068	7.1909e-05	gene-meta
Cluster-63513.0	K00487	ko00130,ko00940,ko00941,ko00945,ko01100,ko01110	pme1201	Phloretin	Flavonoids	C00774	ko00941,ko01110	0.992992	7.3502e-05	gene-meta
Cluster-12152.1	K13065	ko00940,ko00941,ko00945,ko01100,ko01110	pme1201	Phloretin	Flavonoids	C00774	ko00941,ko01110	0.99295	7.43748e-05	gene-meta
Cluster-53620.0	K13065	ko00940,ko00941,ko00945,ko01100,ko01110	MWSHY0145	Eriodictyol (5,7,3',4'-Tetrahydroxyflavanone)	Flavonoids	C05631	ko00941,ko01100,ko01110	0.992875	7.59762e-05	gene-meta
Cluster-18560.0	K00487	ko00130,ko00940,ko00941,ko00945,ko01100,ko01110	mws0914	3,5,7-Trihydroxyflavanone (Pinobanksin)	Flavonoids	C09826	ko00941	0.992874	7.59802e-05	gene-meta
Cluster-6224.0	K13065	ko00940,ko00941,ko00945,ko01100,ko01110	pme2960	Naringenin chalcone; 2',4,4',6'-Tetrahydroxychalcone	Flavonoids	C06561	ko00941,ko01100,ko01110	0.992821	7.71219e-05	gene-meta
Cluster-53620.1	K13065	ko00940,ko00941,ko00945,ko01100,ko01110	pme1201	Phloretin	Flavonoids	C00774	ko00941,ko01110	0.992735	7.89701e-05	gene-meta
Cluster-57049.7	K01859	ko00941,ko01100,ko01110	MWSHY0124	Pinocembrin (Dihydrochrysin)	Flavonoids	C09827	ko00941	0.992714	7.94348e-05	gene-meta
Cluster-63513.0	K00487	ko00130,ko00940,ko00941,ko00945,ko01100,ko01110	pme2960	Naringenin chalcone; 2',4,4',6'-Tetrahydroxychalcone	Flavonoids	C06561	ko00941,ko01100,ko01110	0.992686	8.00401e-05	gene-meta
Cluster-53574.0	K05278	ko00941,ko01100,ko01110	MWSHY0124	Pinocembrin (Dihydrochrysin)	Flavonoids	C09827	ko00941	0.992686	8.00472e-05	gene-meta
Cluster-6224.0	K13065	ko00940,ko00941,ko00945,ko01100,ko01110	MWSHY0017	Naringenin (5,7,4'-Trihydroxyflavanone)	Flavonoids	C00509	ko00941,ko00943,ko01100,ko01110	0.992678	8.023e-05	gene-meta
Cluster-13637.0	K08695	ko00941,ko01100,ko01110	Lmzp002365	Hesperetin-7-O-glucoside	Flavonoids	C16422	ko00941	0.992652	8.07968e-05	gene-meta
Cluster-57049.7	K01859	ko00941,ko01100,ko01110	mws1033	Homoeriodictyol	Flavonoids	C09756	ko00941	0.992626	8.13656e-05	gene-meta
Cluster-53574.0	K05278	ko00941,ko01100,ko01110	mws1033	Homoeriodictyol	Flavonoids	C09756	ko00941	0.992566	8.26972e-05	gene-meta
Cluster-13637.0	K08695	ko00941,ko01100,ko01110	pme1201	Phloretin	Flavonoids	C00774	ko00941,ko01110	0.99255	8.30575e-05	gene-meta
Cluster-55858.0	K13082	ko00941,ko01100,ko01110	Lmzp002365	Hesperetin-7-O-glucoside	Flavonoids	C16422	ko00941	0.992527	8.35663e-05	gene-meta
Cluster-53574.0	K05278	ko00941,ko01100,ko01110	MWSHY0145	Eriodictyol (5,7,3',4'-Tetrahydroxyflavanone)	Flavonoids	C05631	ko00941,ko01100,ko01110	0.992526	8.3588e-05	gene-meta
Cluster-65441.0	K13065	ko00940,ko00941,ko00945,ko01100,ko01110	mws1033	Homoeriodictyol	Flavonoids	C09756	ko00941	0.992524	8.36184e-05	gene-meta
Cluster-65441.0	K13065	ko00940,ko00941,ko00945,ko01100,ko01110	MWSHY0124	Pinocembrin (Dihydrochrysin)	Flavonoids	C09827	ko00941	0.992521	8.3692e-05	gene-meta
Cluster-63513.0	K00487	ko00130,ko00940,ko00941,ko00945,ko01100,ko01110	mws0914	3,5,7-Trihydroxyflavanone (Pinobanksin)	Flavonoids	C09826	ko00941	0.992502	8.41267e-05	gene-meta
Cluster-57049.7	K01859	ko00941,ko01100,ko01110	mws0914	3,5,7-Trihydroxyflavanone (Pinobanksin)	Flavonoids	C09826	ko00941	0.992473	8.47784e-05	gene-meta
Cluster-12152.0	K13065	ko00940,ko00941,ko00945,ko01100,ko01110	MWSHY0017	Naringenin (5,7,4'-Trihydroxyflavanone)	Flavonoids	C00509	ko00941,ko00943,ko01100,ko01110	0.992423	8.58895e-05	gene-meta
Cluster-18560.1	K00487	ko00130,ko00940,ko00941,ko00945,ko01100,ko01110	pme2960	Naringenin chalcone; 2',4,4',6'-Tetrahydroxychalcone	Flavonoids	C06561	ko00941,ko01100,ko01110	0.992406	8.62742e-05	gene-meta
Cluster-19607.7	K00660	ko00941,ko00960,ko01100,ko01110,ko04712	MWSHY0124	Pinocembrin (Dihydrochrysin)	Flavonoids	C09827	ko00941	0.992405	8.63004e-05	gene-meta
Cluster-60688.0	K05278	ko00941,ko01100,ko01110	MWSHY0145	Eriodictyol (5,7,3',4'-Tetrahydroxyflavanone)	Flavonoids	C05631	ko00941,ko01100,ko01110	0.992375	8.69962e-05	gene-meta
Cluster-19607.7	K00660	ko00941,ko00960,ko01100,ko01110,ko04712	mws1033	Homoeriodictyol	Flavonoids	C09756	ko00941	0.992365	8.72183e-05	gene-meta
Cluster-19607.9	K00660	ko00941,ko00960,ko01100,ko01110,ko04712	MWSHY0145	Eriodictyol (5,7,3',4'-Tetrahydroxyflavanone)	Flavonoids	C05631	ko00941,ko01100,ko01110	0.992359	8.73632e-05	gene-meta
Cluster-55097.1	K01859	ko00941,ko01100,ko01110	pme2960	Naringenin chalcone; 2',4,4',6'-Tetrahydroxychalcone	Flavonoids	C06561	ko00941,ko01100,ko01110	0.992321	8.82171e-05	gene-meta
Cluster-53620.2	K13065	ko00940,ko00941,ko00945,ko01100,ko01110	pme1201	Phloretin	Flavonoids	C00774	ko00941,ko01110	0.992279	8.9182e-05	gene-meta
Cluster-19607.12	K00660	ko00941,ko00960,ko01100,ko01110,ko04712	pme2954	Quercetin	Flavonoids	C00389	ko00941,ko00944,ko01100,ko01110	0.992269	8.94196e-05	gene-meta
Cluster-19607.10	K00660	ko00941,ko00960,ko01100,ko01110,ko04712	mws0914	3,5,7-Trihydroxyflavanone (Pinobanksin)	Flavonoids	C09826	ko00941	0.992235	9.02064e-05	gene-meta
Cluster-18560.0	K00487	ko00130,ko00940,ko00941,ko00945,ko01100,ko01110	pme2960	Naringenin chalcone; 2',4,4',6'-Tetrahydroxychalcone	Flavonoids	C06561	ko00941,ko01100,ko01110	0.99216	9.19596e-05	gene-meta
Cluster-18560.1	K00487	ko00130,ko00940,ko00941,ko00945,ko01100,ko01110	Lmzp002365	Hesperetin-7-O-glucoside	Flavonoids	C16422	ko00941	0.992135	9.25384e-05	gene-meta
Cluster-55097.1	K01859	ko00941,ko01100,ko01110	MWSHY0124	Pinocembrin (Dihydrochrysin)	Flavonoids	C09827	ko00941	0.992122	9.28472e-05	gene-meta
Cluster-55097.1	K01859	ko00941,ko01100,ko01110	mws1033	Homoeriodictyol	Flavonoids	C09756	ko00941	0.992062	9.42655e-05	gene-meta
Cluster-18560.1	K00487	ko00130,ko00940,ko00941,ko00945,ko01100,ko01110	pme1201	Phloretin	Flavonoids	C00774	ko00941,ko01110	0.992062	9.42752e-05	gene-meta
Cluster-4499.6	K22845	ko00941,ko01110	mws0463	Hesperetin	Flavonoids	C01709	ko00941	0.991942	9.71323e-05	gene-meta
Cluster-55858.0	K13082	ko00941,ko01100,ko01110	MWSHY0145	Eriodictyol (5,7,3',4'-Tetrahydroxyflavanone)	Flavonoids	C05631	ko00941,ko01100,ko01110	0.991875	9.87661e-05	gene-meta
Cluster-18560.0	K00487	ko00130,ko00940,ko00941,ko00945,ko01100,ko01110	Lmzp002365	Hesperetin-7-O-glucoside	Flavonoids	C16422	ko00941	0.991838	9.9666e-05	gene-meta
Cluster-19607.5	K00660	ko00941,ko00960,ko01100,ko01110,ko04712	pme2954	Quercetin	Flavonoids	C00389	ko00941,ko00944,ko01100,ko01110	0.991808	0.00010039	gene-meta
Cluster-18560.0	K00487	ko00130,ko00940,ko00941,ko00945,ko01100,ko01110	pme1201	Phloretin	Flavonoids	C00774	ko00941,ko01110	0.99173	0.000102315	gene-meta
Cluster-57049.7	K01859	ko00941,ko01100,ko01110	Lmzp002365	Hesperetin-7-O-glucoside	Flavonoids	C16422	ko00941	0.991675	0.000103673	gene-meta
Cluster-62430.4	K13065	ko00940,ko00941,ko00945,ko01100,ko01110	pme1201	Phloretin	Flavonoids	C00774	ko00941,ko01110	0.991646	0.00010438	gene-meta
Cluster-60688.0	K05278	ko00941,ko01100,ko01110	MWSHY0017	Naringenin (5,7,4'-Trihydroxyflavanone)	Flavonoids	C00509	ko00941,ko00943,ko01100,ko01110	0.991573	0.000106234	gene-meta
Cluster-40809.0	K13065	ko00940,ko00941,ko00945,ko01100,ko01110	pme1201	Phloretin	Flavonoids	C00774	ko00941,ko01110	0.991541	0.000107023	gene-meta
Cluster-7539.0	K05278	ko00941,ko01100,ko01110	mws0914	3,5,7-Trihydroxyflavanone (Pinobanksin)	Flavonoids	C09826	ko00941	0.991533	0.000107244	gene-meta
Cluster-59129.0	K22845	ko00941,ko01110	Lmzp002365	Hesperetin-7-O-glucoside	Flavonoids	C16422	ko00941	0.991509	0.000107836	gene-meta
Cluster-57049.7	K01859	ko00941,ko01100,ko01110	pme2960	Naringenin chalcone; 2',4,4',6'-Tetrahydroxychalcone	Flavonoids	C06561	ko00941,ko01100,ko01110	0.991462	0.00010904	gene-meta
Cluster-52616.0	K05280	ko00941,ko00944,ko01100,ko01110	MWSHY0017	Naringenin (5,7,4'-Trihydroxyflavanone)	Flavonoids	C00509	ko00941,ko00943,ko01100,ko01110	0.991312	0.000112907	gene-meta
Cluster-53574.0	K05278	ko00941,ko01100,ko01110	mws0914	3,5,7-Trihydroxyflavanone (Pinobanksin)	Flavonoids	C09826	ko00941	0.991293	0.000113389	gene-meta
Cluster-55858.0	K13082	ko00941,ko01100,ko01110	mws0463	Hesperetin	Flavonoids	C01709	ko00941	0.991271	0.00011395	gene-meta
Cluster-4499.6	K22845	ko00941,ko01110	MWSHY0017	Naringenin (5,7,4'-Trihydroxyflavanone)	Flavonoids	C00509	ko00941,ko00943,ko01100,ko01110	0.991205	0.000115685	gene-meta
Cluster-53574.0	K05278	ko00941,ko01100,ko01110	MWSHY0017	Naringenin (5,7,4'-Trihydroxyflavanone)	Flavonoids	C00509	ko00941,ko00943,ko01100,ko01110	0.991175	0.000116486	gene-meta
Cluster-64884.0	K00588	ko00940,ko00941,ko00945,ko01100,ko01110	MWSHY0017	Naringenin (5,7,4'-Trihydroxyflavanone)	Flavonoids	C00509	ko00941,ko00943,ko01100,ko01110	0.991172	0.000116554	gene-meta
Cluster-20933.0	K13065	ko00940,ko00941,ko00945,ko01100,ko01110	pme1201	Phloretin	Flavonoids	C00774	ko00941,ko01110	0.991124	0.000117822	gene-meta
Cluster-19607.5	K00660	ko00941,ko00960,ko01100,ko01110,ko04712	mws0463	Hesperetin	Flavonoids	C01709	ko00941	0.991122	0.000117888	gene-meta
Cluster-57167.0	K01859	ko00941,ko01100,ko01110	pme1201	Phloretin	Flavonoids	C00774	ko00941,ko01110	0.991088	0.000118772	gene-meta
Cluster-12152.0	K13065	ko00940,ko00941,ko00945,ko01100,ko01110	pme2960	Naringenin chalcone; 2',4,4',6'-Tetrahydroxychalcone	Flavonoids	C06561	ko00941,ko01100,ko01110	0.99107	0.00011926	gene-meta
Cluster-4499.6	K22845	ko00941,ko01110	pme2960	Naringenin chalcone; 2',4,4',6'-Tetrahydroxychalcone	Flavonoids	C06561	ko00941,ko01100,ko01110	0.991035	0.000120205	gene-meta
Cluster-12152.1	K13065	ko00940,ko00941,ko00945,ko01100,ko01110	mws0463	Hesperetin	Flavonoids	C01709	ko00941	0.991	0.000121147	gene-meta
Cluster-4499.8	K22845	ko00941,ko01110	mws1068	Kaempferol (3,5,7,4'-Tetrahydroxyflavone)	Flavonoids	C05903	ko00941,ko00944,ko01100,ko01110	0.990765	0.000127527	gene-meta
Cluster-65441.0	K13065	ko00940,ko00941,ko00945,ko01100,ko01110	MWSHY0145	Eriodictyol (5,7,3',4'-Tetrahydroxyflavanone)	Flavonoids	C05631	ko00941,ko01100,ko01110	0.990714	0.000128956	gene-meta
Cluster-22814.0	K05280	ko00941,ko00944,ko01100,ko01110	mws0463	Hesperetin	Flavonoids	C01709	ko00941	0.990697	0.000129409	gene-meta
Cluster-53620.0	K13065	ko00940,ko00941,ko00945,ko01100,ko01110	Lmzp002365	Hesperetin-7-O-glucoside	Flavonoids	C16422	ko00941	0.990681	0.00012987	gene-meta
Cluster-19607.1	K00660	ko00941,ko00960,ko01100,ko01110,ko04712	MWSHY0017	Naringenin (5,7,4'-Trihydroxyflavanone)	Flavonoids	C00509	ko00941,ko00943,ko01100,ko01110	0.990605	0.000131993	gene-meta
Cluster-60688.0	K05278	ko00941,ko01100,ko01110	mws1033	Homoeriodictyol	Flavonoids	C09756	ko00941	0.990592	0.000132336	gene-meta
Cluster-19607.7	K00660	ko00941,ko00960,ko01100,ko01110,ko04712	MWSHY0145	Eriodictyol (5,7,3',4'-Tetrahydroxyflavanone)	Flavonoids	C05631	ko00941,ko01100,ko01110	0.990572	0.000132904	gene-meta
Cluster-60688.0	K05278	ko00941,ko01100,ko01110	MWSHY0124	Pinocembrin (Dihydrochrysin)	Flavonoids	C09827	ko00941	0.990567	0.000133061	gene-meta
Cluster-19607.1	K00660	ko00941,ko00960,ko01100,ko01110,ko04712	Lmzp002365	Hesperetin-7-O-glucoside	Flavonoids	C16422	ko00941	0.990559	0.000133282	gene-meta
Cluster-53574.0	K05278	ko00941,ko01100,ko01110	pme2954	Quercetin	Flavonoids	C00389	ko00941,ko00944,ko01100,ko01110	0.990516	0.0001345	gene-meta
Cluster-62430.4	K13065	ko00940,ko00941,ko00945,ko01100,ko01110	mws1068	Kaempferol (3,5,7,4'-Tetrahydroxyflavone)	Flavonoids	C05903	ko00941,ko00944,ko01100,ko01110	0.990468	0.000135857	gene-meta
Cluster-55097.1	K01859	ko00941,ko01100,ko01110	pme1201	Phloretin	Flavonoids	C00774	ko00941,ko01110	0.990423	0.000137149	gene-meta
Cluster-53620.2	K13065	ko00940,ko00941,ko00945,ko01100,ko01110	Lmzp002365	Hesperetin-7-O-glucoside	Flavonoids	C16422	ko00941	0.990414	0.000137404	gene-meta
Cluster-6224.0	K13065	ko00940,ko00941,ko00945,ko01100,ko01110	mws0914	3,5,7-Trihydroxyflavanone (Pinobanksin)	Flavonoids	C09826	ko00941	0.990372	0.000138605	gene-meta
Cluster-64884.0	K00588	ko00940,ko00941,ko00945,ko01100,ko01110	mws1068	Kaempferol (3,5,7,4'-Tetrahydroxyflavone)	Flavonoids	C05903	ko00941,ko00944,ko01100,ko01110	0.990329	0.000139848	gene-meta
Cluster-20933.0	K13065	ko00940,ko00941,ko00945,ko01100,ko01110	mws1068	Kaempferol (3,5,7,4'-Tetrahydroxyflavone)	Flavonoids	C05903	ko00941,ko00944,ko01100,ko01110	0.990318	0.000140161	gene-meta
Cluster-58982.0	K09754	ko00940,ko00941,ko00945,ko01100,ko01110	Lmzp002365	Hesperetin-7-O-glucoside	Flavonoids	C16422	ko00941	0.990191	0.00014386	gene-meta
Cluster-40809.0	K13065	ko00940,ko00941,ko00945,ko01100,ko01110	Lmzp002365	Hesperetin-7-O-glucoside	Flavonoids	C16422	ko00941	0.99016	0.000144766	gene-meta
Cluster-53620.2	K13065	ko00940,ko00941,ko00945,ko01100,ko01110	mws1068	Kaempferol (3,5,7,4'-Tetrahydroxyflavone)	Flavonoids	C05903	ko00941,ko00944,ko01100,ko01110	0.990148	0.000145105	gene-meta
Cluster-65852.1	K00588	ko00940,ko00941,ko00945,ko01100,ko01110	pme1201	Phloretin	Flavonoids	C00774	ko00941,ko01110	0.990107	0.000146323	gene-meta
Cluster-57049.7	K01859	ko00941,ko01100,ko01110	pme2954	Quercetin	Flavonoids	C00389	ko00941,ko00944,ko01100,ko01110	0.990057	0.000147808	gene-meta
Cluster-19607.12	K00660	ko00941,ko00960,ko01100,ko01110,ko04712	mws1033	Homoeriodictyol	Flavonoids	C09756	ko00941	0.98997	0.000150383	gene-meta
Cluster-57049.7	K01859	ko00941,ko01100,ko01110	MWSHY0017	Naringenin (5,7,4'-Trihydroxyflavanone)	Flavonoids	C00509	ko00941,ko00943,ko01100,ko01110	0.989952	0.000150929	gene-meta
Cluster-19607.8	K00660	ko00941,ko00960,ko01100,ko01110,ko04712	Lmzp002365	Hesperetin-7-O-glucoside	Flavonoids	C16422	ko00941	0.989947	0.000151091	gene-meta
Cluster-49335.3	K22845	ko00941,ko01110	mws1068	Kaempferol (3,5,7,4'-Tetrahydroxyflavone)	Flavonoids	C05903	ko00941,ko00944,ko01100,ko01110	0.989943	0.000151208	gene-meta
Cluster-63513.0	K00487	ko00130,ko00940,ko00941,ko00945,ko01100,ko01110	mws1068	Kaempferol (3,5,7,4'-Tetrahydroxyflavone)	Flavonoids	C05903	ko00941,ko00944,ko01100,ko01110	0.98989	0.000152798	gene-meta
Cluster-19607.12	K00660	ko00941,ko00960,ko01100,ko01110,ko04712	MWSHY0124	Pinocembrin (Dihydrochrysin)	Flavonoids	C09827	ko00941	0.989846	0.000154119	gene-meta
Cluster-53620.1	K13065	ko00940,ko00941,ko00945,ko01100,ko01110	Lmzp002365	Hesperetin-7-O-glucoside	Flavonoids	C16422	ko00941	0.989825	0.000154765	gene-meta
Cluster-22814.0	K05280	ko00941,ko00944,ko01100,ko01110	pme2954	Quercetin	Flavonoids	C00389	ko00941,ko00944,ko01100,ko01110	0.989799	0.000155549	gene-meta
Cluster-49335.3	K22845	ko00941,ko01110	Lmzp002365	Hesperetin-7-O-glucoside	Flavonoids	C16422	ko00941	0.989766	0.000156555	gene-meta
Cluster-69455.0	K13081	ko00941,ko01110	MWSHY0017	Naringenin (5,7,4'-Trihydroxyflavanone)	Flavonoids	C00509	ko00941,ko00943,ko01100,ko01110	0.989762	0.000156684	gene-meta
Cluster-53620.0	K13065	ko00940,ko00941,ko00945,ko01100,ko01110	pme2960	Naringenin chalcone; 2',4,4',6'-Tetrahydroxychalcone	Flavonoids	C06561	ko00941,ko01100,ko01110	0.989741	0.000157339	gene-meta
Cluster-12152.0	K13065	ko00940,ko00941,ko00945,ko01100,ko01110	mws1068	Kaempferol (3,5,7,4'-Tetrahydroxyflavone)	Flavonoids	C05903	ko00941,ko00944,ko01100,ko01110	0.989638	0.000160506	gene-meta
Cluster-4499.3	K22845	ko00941,ko01110	MWSHY0124	Pinocembrin (Dihydrochrysin)	Flavonoids	C09827	ko00941	0.989607	0.00016146	gene-meta
Cluster-69455.0	K13081	ko00941,ko01110	Lmzp002365	Hesperetin-7-O-glucoside	Flavonoids	C16422	ko00941	0.989591	0.00016197	gene-meta
Cluster-19607.12	K00660	ko00941,ko00960,ko01100,ko01110,ko04712	mws0463	Hesperetin	Flavonoids	C01709	ko00941	0.989497	0.000164883	gene-meta
Cluster-4499.3	K22845	ko00941,ko01110	mws1033	Homoeriodictyol	Flavonoids	C09756	ko00941	0.989492	0.000165036	gene-meta
Cluster-4499.8	K22845	ko00941,ko01110	Lmzp002365	Hesperetin-7-O-glucoside	Flavonoids	C16422	ko00941	0.989445	0.000166517	gene-meta
Cluster-12152.0	K13065	ko00940,ko00941,ko00945,ko01100,ko01110	mws0914	3,5,7-Trihydroxyflavanone (Pinobanksin)	Flavonoids	C09826	ko00941	0.989365	0.000169063	gene-meta
Cluster-62430.4	K13065	ko00940,ko00941,ko00945,ko01100,ko01110	Lmzp002365	Hesperetin-7-O-glucoside	Flavonoids	C16422	ko00941	0.989325	0.000170318	gene-meta
Cluster-19607.12	K00660	ko00941,ko00960,ko01100,ko01110,ko04712	MWSHY0145	Eriodictyol (5,7,3',4'-Tetrahydroxyflavanone)	Flavonoids	C05631	ko00941,ko01100,ko01110	0.989278	0.000171839	gene-meta
Cluster-52616.0	K05280	ko00941,ko00944,ko01100,ko01110	mws0914	3,5,7-Trihydroxyflavanone (Pinobanksin)	Flavonoids	C09826	ko00941	0.989274	0.000171944	gene-meta
Cluster-19607.9	K00660	ko00941,ko00960,ko01100,ko01110,ko04712	MWSHY0017	Naringenin (5,7,4'-Trihydroxyflavanone)	Flavonoids	C00509	ko00941,ko00943,ko01100,ko01110	0.989201	0.00017429	gene-meta
Cluster-40809.0	K13065	ko00940,ko00941,ko00945,ko01100,ko01110	mws1068	Kaempferol (3,5,7,4'-Tetrahydroxyflavone)	Flavonoids	C05903	ko00941,ko00944,ko01100,ko01110	0.989175	0.000175145	gene-meta
Cluster-64884.0	K00588	ko00940,ko00941,ko00945,ko01100,ko01110	pme1201	Phloretin	Flavonoids	C00774	ko00941,ko01110	0.989022	0.000180104	gene-meta
Cluster-19607.11	K00660	ko00941,ko00960,ko01100,ko01110,ko04712	Lmzp002365	Hesperetin-7-O-glucoside	Flavonoids	C16422	ko00941	0.98901	0.000180522	gene-meta
Cluster-19607.5	K00660	ko00941,ko00960,ko01100,ko01110,ko04712	mws1033	Homoeriodictyol	Flavonoids	C09756	ko00941	0.98898	0.000181506	gene-meta
Cluster-55097.1	K01859	ko00941,ko01100,ko01110	pme2954	Quercetin	Flavonoids	C00389	ko00941,ko00944,ko01100,ko01110	0.988961	0.000182113	gene-meta
Cluster-19607.11	K00660	ko00941,ko00960,ko01100,ko01110,ko04712	MWSHY0017	Naringenin (5,7,4'-Trihydroxyflavanone)	Flavonoids	C00509	ko00941,ko00943,ko01100,ko01110	0.988955	0.000182327	gene-meta
Cluster-19607.5	K00660	ko00941,ko00960,ko01100,ko01110,ko04712	MWSHY0124	Pinocembrin (Dihydrochrysin)	Flavonoids	C09827	ko00941	0.988951	0.000182442	gene-meta
Cluster-4499.6	K22845	ko00941,ko01110	mws0914	3,5,7-Trihydroxyflavanone (Pinobanksin)	Flavonoids	C09826	ko00941	0.988904	0.000183988	gene-meta
Cluster-64884.0	K00588	ko00940,ko00941,ko00945,ko01100,ko01110	pme2960	Naringenin chalcone; 2',4,4',6'-Tetrahydroxychalcone	Flavonoids	C06561	ko00941,ko01100,ko01110	0.988899	0.000184169	gene-meta
Cluster-19607.10	K00660	ko00941,ko00960,ko01100,ko01110,ko04712	pme1201	Phloretin	Flavonoids	C00774	ko00941,ko01110	0.988898	0.000184189	gene-meta
Cluster-4499.8	K22845	ko00941,ko01110	mws0054	Catechin	Flavonoids	C06562	ko00941,ko01110	0.988867	0.000185242	gene-meta
Cluster-18560.1	K00487	ko00130,ko00940,ko00941,ko00945,ko01100,ko01110	mws1068	Kaempferol (3,5,7,4'-Tetrahydroxyflavone)	Flavonoids	C05903	ko00941,ko00944,ko01100,ko01110	0.988864	0.00018532	gene-meta
Cluster-12152.0	K13065	ko00940,ko00941,ko00945,ko01100,ko01110	pme1201	Phloretin	Flavonoids	C00774	ko00941,ko01110	0.988858	0.000185523	gene-meta
Cluster-53620.4	K13065	ko00940,ko00941,ko00945,ko01100,ko01110	mws0914	3,5,7-Trihydroxyflavanone (Pinobanksin)	Flavonoids	C09826	ko00941	0.988782	0.00018805	gene-meta
Cluster-4499.3	K22845	ko00941,ko01110	pme2954	Quercetin	Flavonoids	C00389	ko00941,ko00944,ko01100,ko01110	0.988759	0.000188845	gene-meta
Cluster-20933.0	K13065	ko00940,ko00941,ko00945,ko01100,ko01110	mws0054	Catechin	Flavonoids	C06562	ko00941,ko01110	0.988752	0.000189058	gene-meta
Cluster-7539.0	K05278	ko00941,ko01100,ko01110	MWSHY0145	Eriodictyol (5,7,3',4'-Tetrahydroxyflavanone)	Flavonoids	C05631	ko00941,ko01100,ko01110	0.988735	0.000189645	gene-meta
Cluster-6224.0	K13065	ko00940,ko00941,ko00945,ko01100,ko01110	pme1201	Phloretin	Flavonoids	C00774	ko00941,ko01110	0.988709	0.000190516	gene-meta
Cluster-19607.8	K00660	ko00941,ko00960,ko01100,ko01110,ko04712	MWSHY0017	Naringenin (5,7,4'-Trihydroxyflavanone)	Flavonoids	C00509	ko00941,ko00943,ko01100,ko01110	0.988616	0.000193648	gene-meta
Cluster-4499.6	K22845	ko00941,ko01110	mws1068	Kaempferol (3,5,7,4'-Tetrahydroxyflavone)	Flavonoids	C05903	ko00941,ko00944,ko01100,ko01110	0.988572	0.000195159	gene-meta
Cluster-4499.3	K22845	ko00941,ko01110	MWSHY0145	Eriodictyol (5,7,3',4'-Tetrahydroxyflavanone)	Flavonoids	C05631	ko00941,ko01100,ko01110	0.98854	0.00019624	gene-meta
Cluster-53574.0	K05278	ko00941,ko01100,ko01110	mws0463	Hesperetin	Flavonoids	C01709	ko00941	0.988411	0.000200692	gene-meta
Cluster-53574.0	K05278	ko00941,ko01100,ko01110	Lmzp002365	Hesperetin-7-O-glucoside	Flavonoids	C16422	ko00941	0.988393	0.000201297	gene-meta
Cluster-22814.0	K05280	ko00941,ko00944,ko01100,ko01110	MWSHY0124	Pinocembrin (Dihydrochrysin)	Flavonoids	C09827	ko00941	0.988288	0.000204965	gene-meta
Cluster-53574.0	K05278	ko00941,ko01100,ko01110	pme1201	Phloretin	Flavonoids	C00774	ko00941,ko01110	0.988282	0.000205176	gene-meta
Cluster-7539.0	K05278	ko00941,ko01100,ko01110	pme2960	Naringenin chalcone; 2',4,4',6'-Tetrahydroxychalcone	Flavonoids	C06561	ko00941,ko01100,ko01110	0.988264	0.000205802	gene-meta
Cluster-22814.0	K05280	ko00941,ko00944,ko01100,ko01110	mws1033	Homoeriodictyol	Flavonoids	C09756	ko00941	0.988222	0.00020727	gene-meta
Cluster-19607.1	K00660	ko00941,ko00960,ko01100,ko01110,ko04712	mws0914	3,5,7-Trihydroxyflavanone (Pinobanksin)	Flavonoids	C09826	ko00941	0.988173	0.000208995	gene-meta
Cluster-13637.0	K08695	ko00941,ko01100,ko01110	mws1068	Kaempferol (3,5,7,4'-Tetrahydroxyflavone)	Flavonoids	C05903	ko00941,ko00944,ko01100,ko01110	0.988145	0.000209976	gene-meta
Cluster-60688.0	K05278	ko00941,ko01100,ko01110	pme2954	Quercetin	Flavonoids	C00389	ko00941,ko00944,ko01100,ko01110	0.988144	0.000210018	gene-meta
Cluster-59129.0	K22845	ko00941,ko01110	mws1068	Kaempferol (3,5,7,4'-Tetrahydroxyflavone)	Flavonoids	C05903	ko00941,ko00944,ko01100,ko01110	0.988133	0.000210399	gene-meta
Cluster-7539.0	K05278	ko00941,ko01100,ko01110	MWSHY0017	Naringenin (5,7,4'-Trihydroxyflavanone)	Flavonoids	C00509	ko00941,ko00943,ko01100,ko01110	0.98813	0.000210506	gene-meta
Cluster-69455.0	K13081	ko00941,ko01110	mws0914	3,5,7-Trihydroxyflavanone (Pinobanksin)	Flavonoids	C09826	ko00941	0.988102	0.000211503	gene-meta
Cluster-4499.3	K22845	ko00941,ko01110	mws0463	Hesperetin	Flavonoids	C01709	ko00941	0.98807	0.00021263	gene-meta
Cluster-53620.2	K13065	ko00940,ko00941,ko00945,ko01100,ko01110	mws0054	Catechin	Flavonoids	C06562	ko00941,ko01110	0.987939	0.000217334	gene-meta
Cluster-52616.0	K05280	ko00941,ko00944,ko01100,ko01110	pme2960	Naringenin chalcone; 2',4,4',6'-Tetrahydroxychalcone	Flavonoids	C06561	ko00941,ko01100,ko01110	0.98793	0.000217656	gene-meta
Cluster-19607.9	K00660	ko00941,ko00960,ko01100,ko01110,ko04712	pme1201	Phloretin	Flavonoids	C00774	ko00941,ko01110	0.987922	0.000217945	gene-meta
Cluster-62430.4	K13065	ko00940,ko00941,ko00945,ko01100,ko01110	mws0054	Catechin	Flavonoids	C06562	ko00941,ko01110	0.987906	0.000218525	gene-meta
Cluster-19607.1	K00660	ko00941,ko00960,ko01100,ko01110,ko04712	pme1201	Phloretin	Flavonoids	C00774	ko00941,ko01110	0.987855	0.00022034	gene-meta
Cluster-6224.0	K13065	ko00940,ko00941,ko00945,ko01100,ko01110	mws1068	Kaempferol (3,5,7,4'-Tetrahydroxyflavone)	Flavonoids	C05903	ko00941,ko00944,ko01100,ko01110	0.987824	0.000221468	gene-meta
Cluster-19607.1	K00660	ko00941,ko00960,ko01100,ko01110,ko04712	pme2960	Naringenin chalcone; 2',4,4',6'-Tetrahydroxychalcone	Flavonoids	C06561	ko00941,ko01100,ko01110	0.987821	0.000221597	gene-meta
Cluster-64884.0	K00588	ko00940,ko00941,ko00945,ko01100,ko01110	mws0054	Catechin	Flavonoids	C06562	ko00941,ko01110	0.987779	0.000223126	gene-meta
Cluster-49335.3	K22845	ko00941,ko01110	mws0054	Catechin	Flavonoids	C06562	ko00941,ko01110	0.987661	0.000227447	gene-meta
Cluster-4499.6	K22845	ko00941,ko01110	mws0054	Catechin	Flavonoids	C06562	ko00941,ko01110	0.987613	0.000229216	gene-meta
Cluster-18560.0	K00487	ko00130,ko00940,ko00941,ko00945,ko01100,ko01110	mws1068	Kaempferol (3,5,7,4'-Tetrahydroxyflavone)	Flavonoids	C05903	ko00941,ko00944,ko01100,ko01110	0.9876	0.000229672	gene-meta
Cluster-52616.0	K05280	ko00941,ko00944,ko01100,ko01110	pme1201	Phloretin	Flavonoids	C00774	ko00941,ko01110	0.987574	0.000230648	gene-meta
Cluster-7539.0	K05278	ko00941,ko01100,ko01110	MWSHY0124	Pinocembrin (Dihydrochrysin)	Flavonoids	C09827	ko00941	0.987568	0.00023086	gene-meta
Cluster-7539.0	K05278	ko00941,ko01100,ko01110	mws1033	Homoeriodictyol	Flavonoids	C09756	ko00941	0.987458	0.000234971	gene-meta
Cluster-64884.0	K00588	ko00940,ko00941,ko00945,ko01100,ko01110	mws0914	3,5,7-Trihydroxyflavanone (Pinobanksin)	Flavonoids	C09826	ko00941	0.987446	0.000235425	gene-meta
Cluster-65852.1	K00588	ko00940,ko00941,ko00945,ko01100,ko01110	mws1068	Kaempferol (3,5,7,4'-Tetrahydroxyflavone)	Flavonoids	C05903	ko00941,ko00944,ko01100,ko01110	0.987433	0.000235918	gene-meta
Cluster-53620.4	K13065	ko00940,ko00941,ko00945,ko01100,ko01110	MWSHY0017	Naringenin (5,7,4'-Trihydroxyflavanone)	Flavonoids	C00509	ko00941,ko00943,ko01100,ko01110	0.987425	0.000236207	gene-meta
Cluster-19607.7	K00660	ko00941,ko00960,ko01100,ko01110,ko04712	Lmzp002365	Hesperetin-7-O-glucoside	Flavonoids	C16422	ko00941	0.987322	0.000240066	gene-meta
Cluster-69455.0	K13081	ko00941,ko01110	pme1201	Phloretin	Flavonoids	C00774	ko00941,ko01110	0.987281	0.000241629	gene-meta
Cluster-12152.0	K13065	ko00940,ko00941,ko00945,ko01100,ko01110	mws0054	Catechin	Flavonoids	C06562	ko00941,ko01110	0.987273	0.000241945	gene-meta
Cluster-12152.1	K13065	ko00940,ko00941,ko00945,ko01100,ko01110	Lmzp002365	Hesperetin-7-O-glucoside	Flavonoids	C16422	ko00941	0.987207	0.000244449	gene-meta
Cluster-58982.0	K09754	ko00940,ko00941,ko00945,ko01100,ko01110	mws1068	Kaempferol (3,5,7,4'-Tetrahydroxyflavone)	Flavonoids	C05903	ko00941,ko00944,ko01100,ko01110	0.987164	0.000246096	gene-meta
Cluster-4499.3	K22845	ko00941,ko01110	Lmzp002365	Hesperetin-7-O-glucoside	Flavonoids	C16422	ko00941	0.987136	0.000247158	gene-meta
Cluster-19607.6	K00660	ko00941,ko00960,ko01100,ko01110,ko04712	mws0463	Hesperetin	Flavonoids	C01709	ko00941	0.987116	0.000247945	gene-meta
Cluster-4499.3	K22845	ko00941,ko01110	pme2960	Naringenin chalcone; 2',4,4',6'-Tetrahydroxychalcone	Flavonoids	C06561	ko00941,ko01100,ko01110	0.987106	0.000248309	gene-meta
Cluster-53574.0	K05278	ko00941,ko01100,ko01110	pme2960	Naringenin chalcone; 2',4,4',6'-Tetrahydroxychalcone	Flavonoids	C06561	ko00941,ko01100,ko01110	0.987049	0.000250513	gene-meta
Cluster-69455.0	K13081	ko00941,ko01110	pme2960	Naringenin chalcone; 2',4,4',6'-Tetrahydroxychalcone	Flavonoids	C06561	ko00941,ko01100,ko01110	0.986975	0.000253366	gene-meta
Cluster-19607.5	K00660	ko00941,ko00960,ko01100,ko01110,ko04712	MWSHY0145	Eriodictyol (5,7,3',4'-Tetrahydroxyflavanone)	Flavonoids	C05631	ko00941,ko01100,ko01110	0.986896	0.000256456	gene-meta
Cluster-53620.1	K13065	ko00940,ko00941,ko00945,ko01100,ko01110	mws1068	Kaempferol (3,5,7,4'-Tetrahydroxyflavone)	Flavonoids	C05903	ko00941,ko00944,ko01100,ko01110	0.986819	0.000259469	gene-meta
Cluster-6224.0	K13065	ko00940,ko00941,ko00945,ko01100,ko01110	Lmzp002365	Hesperetin-7-O-glucoside	Flavonoids	C16422	ko00941	0.986807	0.000259953	gene-meta
Cluster-19607.12	K00660	ko00941,ko00960,ko01100,ko01110,ko04712	mws1068	Kaempferol (3,5,7,4'-Tetrahydroxyflavone)	Flavonoids	C05903	ko00941,ko00944,ko01100,ko01110	0.986706	0.000263902	gene-meta
Cluster-12152.1	K13065	ko00940,ko00941,ko00945,ko01100,ko01110	mws1068	Kaempferol (3,5,7,4'-Tetrahydroxyflavone)	Flavonoids	C05903	ko00941,ko00944,ko01100,ko01110	0.986553	0.000270002	gene-meta
Cluster-65441.0	K13065	ko00940,ko00941,ko00945,ko01100,ko01110	MWSHY0017	Naringenin (5,7,4'-Trihydroxyflavanone)	Flavonoids	C00509	ko00941,ko00943,ko01100,ko01110	0.9864	0.000276168	gene-meta
Cluster-19607.11	K00660	ko00941,ko00960,ko01100,ko01110,ko04712	pme1201	Phloretin	Flavonoids	C00774	ko00941,ko01110	0.98634	0.000278618	gene-meta
Cluster-53620.0	K13065	ko00940,ko00941,ko00945,ko01100,ko01110	MWSHY0017	Naringenin (5,7,4'-Trihydroxyflavanone)	Flavonoids	C00509	ko00941,ko00943,ko01100,ko01110	0.986334	0.000278875	gene-meta
Cluster-4499.6	K22845	ko00941,ko01110	pme1201	Phloretin	Flavonoids	C00774	ko00941,ko01110	0.986293	0.000280535	gene-meta
Cluster-63513.0	K00487	ko00130,ko00940,ko00941,ko00945,ko01100,ko01110	Lmzp002365	Hesperetin-7-O-glucoside	Flavonoids	C16422	ko00941	0.986144	0.000286671	gene-meta
Cluster-20933.0	K13065	ko00940,ko00941,ko00945,ko01100,ko01110	Lmzp002365	Hesperetin-7-O-glucoside	Flavonoids	C16422	ko00941	0.986132	0.00028716	gene-meta
Cluster-55858.0	K13082	ko00941,ko01100,ko01110	MWSHY0017	Naringenin (5,7,4'-Trihydroxyflavanone)	Flavonoids	C00509	ko00941,ko00943,ko01100,ko01110	0.98612	0.000287645	gene-meta
Cluster-53620.4	K13065	ko00940,ko00941,ko00945,ko01100,ko01110	pme2960	Naringenin chalcone; 2',4,4',6'-Tetrahydroxychalcone	Flavonoids	C06561	ko00941,ko01100,ko01110	0.986078	0.00028939	gene-meta
Cluster-22814.0	K05280	ko00941,ko00944,ko01100,ko01110	MWSHY0145	Eriodictyol (5,7,3',4'-Tetrahydroxyflavanone)	Flavonoids	C05631	ko00941,ko01100,ko01110	0.986075	0.000289498	gene-meta
Cluster-19607.8	K00660	ko00941,ko00960,ko01100,ko01110,ko04712	pme1201	Phloretin	Flavonoids	C00774	ko00941,ko01110	0.986053	0.000290411	gene-meta
Cluster-19607.10	K00660	ko00941,ko00960,ko01100,ko01110,ko04712	mws1068	Kaempferol (3,5,7,4'-Tetrahydroxyflavone)	Flavonoids	C05903	ko00941,ko00944,ko01100,ko01110	0.986	0.00029263	gene-meta
Cluster-40809.0	K13065	ko00940,ko00941,ko00945,ko01100,ko01110	mws0054	Catechin	Flavonoids	C06562	ko00941,ko01110	0.98593	0.000295566	gene-meta
Cluster-63513.0	K00487	ko00130,ko00940,ko00941,ko00945,ko01100,ko01110	mws0054	Catechin	Flavonoids	C06562	ko00941,ko01110	0.985928	0.000295645	gene-meta
Cluster-57167.0	K01859	ko00941,ko01100,ko01110	mws1068	Kaempferol (3,5,7,4'-Tetrahydroxyflavone)	Flavonoids	C05903	ko00941,ko00944,ko01100,ko01110	0.98582	0.000300188	gene-meta
Cluster-53620.0	K13065	ko00940,ko00941,ko00945,ko01100,ko01110	mws0914	3,5,7-Trihydroxyflavanone (Pinobanksin)	Flavonoids	C09826	ko00941	0.985796	0.000301197	gene-meta
Cluster-4499.3	K22845	ko00941,ko01110	mws0914	3,5,7-Trihydroxyflavanone (Pinobanksin)	Flavonoids	C09826	ko00941	0.98578	0.000301857	gene-meta
Cluster-19607.12	K00660	ko00941,ko00960,ko01100,ko01110,ko04712	mws0054	Catechin	Flavonoids	C06562	ko00941,ko01110	0.985772	0.000302205	gene-meta
Cluster-19607.6	K00660	ko00941,ko00960,ko01100,ko01110,ko04712	pme2954	Quercetin	Flavonoids	C00389	ko00941,ko00944,ko01100,ko01110	0.985744	0.000303402	gene-meta
Cluster-19607.8	K00660	ko00941,ko00960,ko01100,ko01110,ko04712	mws0914	3,5,7-Trihydroxyflavanone (Pinobanksin)	Flavonoids	C09826	ko00941	0.985706	0.000305031	gene-meta
Cluster-19607.11	K00660	ko00941,ko00960,ko01100,ko01110,ko04712	pme2960	Naringenin chalcone; 2',4,4',6'-Tetrahydroxychalcone	Flavonoids	C06561	ko00941,ko01100,ko01110	0.98567	0.000306571	gene-meta
Cluster-19607.9	K00660	ko00941,ko00960,ko01100,ko01110,ko04712	mws0914	3,5,7-Trihydroxyflavanone (Pinobanksin)	Flavonoids	C09826	ko00941	0.98565	0.000307414	gene-meta
Cluster-55097.1	K01859	ko00941,ko01100,ko01110	mws0463	Hesperetin	Flavonoids	C01709	ko00941	0.985594	0.000309813	gene-meta
Cluster-65852.0	K00588	ko00940,ko00941,ko00945,ko01100,ko01110	Lmzp002365	Hesperetin-7-O-glucoside	Flavonoids	C16422	ko00941	0.985589	0.000310006	gene-meta
Cluster-12152.0	K13065	ko00940,ko00941,ko00945,ko01100,ko01110	Lmzp002365	Hesperetin-7-O-glucoside	Flavonoids	C16422	ko00941	0.985568	0.000310911	gene-meta
Cluster-19607.9	K00660	ko00941,ko00960,ko01100,ko01110,ko04712	pme2960	Naringenin chalcone; 2',4,4',6'-Tetrahydroxychalcone	Flavonoids	C06561	ko00941,ko01100,ko01110	0.985522	0.000312905	gene-meta
Cluster-19607.11	K00660	ko00941,ko00960,ko01100,ko01110,ko04712	mws0914	3,5,7-Trihydroxyflavanone (Pinobanksin)	Flavonoids	C09826	ko00941	0.985499	0.000313878	gene-meta
Cluster-19607.7	K00660	ko00941,ko00960,ko01100,ko01110,ko04712	MWSHY0017	Naringenin (5,7,4'-Trihydroxyflavanone)	Flavonoids	C00509	ko00941,ko00943,ko01100,ko01110	0.985443	0.000316299	gene-meta
Cluster-13637.0	K08695	ko00941,ko01100,ko01110	mws0054	Catechin	Flavonoids	C06562	ko00941,ko01110	0.985414	0.000317559	gene-meta
Cluster-60688.0	K05278	ko00941,ko01100,ko01110	pme1201	Phloretin	Flavonoids	C00774	ko00941,ko01110	0.985398	0.000318277	gene-meta
Cluster-18560.1	K00487	ko00130,ko00940,ko00941,ko00945,ko01100,ko01110	mws0054	Catechin	Flavonoids	C06562	ko00941,ko01110	0.985366	0.000319668	gene-meta
Cluster-57049.7	K01859	ko00941,ko01100,ko01110	mws0463	Hesperetin	Flavonoids	C01709	ko00941	0.985216	0.000326234	gene-meta
Cluster-6224.0	K13065	ko00940,ko00941,ko00945,ko01100,ko01110	mws0054	Catechin	Flavonoids	C06562	ko00941,ko01110	0.984999	0.000335844	gene-meta
Cluster-19607.8	K00660	ko00941,ko00960,ko01100,ko01110,ko04712	pme2960	Naringenin chalcone; 2',4,4',6'-Tetrahydroxychalcone	Flavonoids	C06561	ko00941,ko01100,ko01110	0.98493	0.000338942	gene-meta
Cluster-65441.0	K13065	ko00940,ko00941,ko00945,ko01100,ko01110	pme1201	Phloretin	Flavonoids	C00774	ko00941,ko01110	0.984542	0.000356594	gene-meta
Cluster-65852.1	K00588	ko00940,ko00941,ko00945,ko01100,ko01110	mws0054	Catechin	Flavonoids	C06562	ko00941,ko01110	0.984535	0.000356903	gene-meta
Cluster-19607.12	K00660	ko00941,ko00960,ko01100,ko01110,ko04712	MWSHY0017	Naringenin (5,7,4'-Trihydroxyflavanone)	Flavonoids	C00509	ko00941,ko00943,ko01100,ko01110	0.984512	0.00035794	gene-meta
Cluster-65441.0	K13065	ko00940,ko00941,ko00945,ko01100,ko01110	pme2960	Naringenin chalcone; 2',4,4',6'-Tetrahydroxychalcone	Flavonoids	C06561	ko00941,ko01100,ko01110	0.984498	0.000358626	gene-meta
Cluster-19607.6	K00660	ko00941,ko00960,ko01100,ko01110,ko04712	MWSHY0124	Pinocembrin (Dihydrochrysin)	Flavonoids	C09827	ko00941	0.984496	0.000358693	gene-meta
Cluster-19607.6	K00660	ko00941,ko00960,ko01100,ko01110,ko04712	mws1033	Homoeriodictyol	Flavonoids	C09756	ko00941	0.984398	0.000363237	gene-meta
Cluster-59129.0	K22845	ko00941,ko01110	mws0054	Catechin	Flavonoids	C06562	ko00941,ko01110	0.98424	0.000370629	gene-meta
Cluster-19607.9	K00660	ko00941,ko00960,ko01100,ko01110,ko04712	mws1068	Kaempferol (3,5,7,4'-Tetrahydroxyflavone)	Flavonoids	C05903	ko00941,ko00944,ko01100,ko01110	0.984141	0.000375257	gene-meta
Cluster-4499.3	K22845	ko00941,ko01110	MWSHY0017	Naringenin (5,7,4'-Trihydroxyflavanone)	Flavonoids	C00509	ko00941,ko00943,ko01100,ko01110	0.984077	0.000378285	gene-meta
Cluster-12152.1	K13065	ko00940,ko00941,ko00945,ko01100,ko01110	mws0054	Catechin	Flavonoids	C06562	ko00941,ko01110	0.984051	0.000379546	gene-meta
Cluster-53620.4	K13065	ko00940,ko00941,ko00945,ko01100,ko01110	pme1201	Phloretin	Flavonoids	C00774	ko00941,ko01110	0.984041	0.000379982	gene-meta
Cluster-19607.9	K00660	ko00941,ko00960,ko01100,ko01110,ko04712	Lmzp002365	Hesperetin-7-O-glucoside	Flavonoids	C16422	ko00941	0.984038	0.000380148	gene-meta
Cluster-4499.6	K22845	ko00941,ko01110	Lmzp002365	Hesperetin-7-O-glucoside	Flavonoids	C16422	ko00941	0.984037	0.000380172	gene-meta
Cluster-57049.7	K01859	ko00941,ko01100,ko01110	pme1201	Phloretin	Flavonoids	C00774	ko00941,ko01110	0.983994	0.000382239	gene-meta
Cluster-58982.0	K09754	ko00940,ko00941,ko00945,ko01100,ko01110	mws0054	Catechin	Flavonoids	C06562	ko00941,ko01110	0.983929	0.000385319	gene-meta
Cluster-19607.3	K00660	ko00941,ko00960,ko01100,ko01110,ko04712	Lmzp002365	Hesperetin-7-O-glucoside	Flavonoids	C16422	ko00941	0.983908	0.000386346	gene-meta
Cluster-7539.0	K05278	ko00941,ko01100,ko01110	pme2954	Quercetin	Flavonoids	C00389	ko00941,ko00944,ko01100,ko01110	0.983765	0.000393244	gene-meta
Cluster-18560.0	K00487	ko00130,ko00940,ko00941,ko00945,ko01100,ko01110	mws0054	Catechin	Flavonoids	C06562	ko00941,ko01110	0.983678	0.000397429	gene-meta
Cluster-19607.11	K00660	ko00941,ko00960,ko01100,ko01110,ko04712	mws1068	Kaempferol (3,5,7,4'-Tetrahydroxyflavone)	Flavonoids	C05903	ko00941,ko00944,ko01100,ko01110	0.983646	0.000398977	gene-meta
Cluster-7539.0	K05278	ko00941,ko01100,ko01110	Lmzp002365	Hesperetin-7-O-glucoside	Flavonoids	C16422	ko00941	0.98364	0.000399309	gene-meta
Cluster-55858.0	K13082	ko00941,ko01100,ko01110	mws0914	3,5,7-Trihydroxyflavanone (Pinobanksin)	Flavonoids	C09826	ko00941	0.9836	0.000401251	gene-meta
Cluster-52616.0	K05280	ko00941,ko00944,ko01100,ko01110	mws1068	Kaempferol (3,5,7,4'-Tetrahydroxyflavone)	Flavonoids	C05903	ko00941,ko00944,ko01100,ko01110	0.983528	0.000404756	gene-meta
Cluster-19607.5	K00660	ko00941,ko00960,ko01100,ko01110,ko04712	Lmzp002365	Hesperetin-7-O-glucoside	Flavonoids	C16422	ko00941	0.98336	0.000413054	gene-meta
Cluster-60688.0	K05278	ko00941,ko01100,ko01110	mws0463	Hesperetin	Flavonoids	C01709	ko00941	0.98314	0.000423994	gene-meta
Cluster-55097.1	K01859	ko00941,ko01100,ko01110	Lmzp002365	Hesperetin-7-O-glucoside	Flavonoids	C16422	ko00941	0.983129	0.00042457	gene-meta
Cluster-53620.4	K13065	ko00940,ko00941,ko00945,ko01100,ko01110	MWSHY0145	Eriodictyol (5,7,3',4'-Tetrahydroxyflavanone)	Flavonoids	C05631	ko00941,ko01100,ko01110	0.983108	0.000425618	gene-meta
Cluster-55097.1	K01859	ko00941,ko01100,ko01110	mws1068	Kaempferol (3,5,7,4'-Tetrahydroxyflavone)	Flavonoids	C05903	ko00941,ko00944,ko01100,ko01110	0.983093	0.000426339	gene-meta
Cluster-53620.4	K13065	ko00940,ko00941,ko00945,ko01100,ko01110	mws0054	Catechin	Flavonoids	C06562	ko00941,ko01110	0.983093	0.000426339	gene-meta
Cluster-19607.7	K00660	ko00941,ko00960,ko01100,ko01110,ko04712	pme1201	Phloretin	Flavonoids	C00774	ko00941,ko01110	0.983076	0.000427187	gene-meta
Cluster-7539.0	K05278	ko00941,ko01100,ko01110	pme1201	Phloretin	Flavonoids	C00774	ko00941,ko01110	0.98307	0.000427503	gene-meta
Cluster-22814.0	K05280	ko00941,ko00944,ko01100,ko01110	Lmzp002365	Hesperetin-7-O-glucoside	Flavonoids	C16422	ko00941	0.983052	0.000428414	gene-meta
Cluster-65441.0	K13065	ko00940,ko00941,ko00945,ko01100,ko01110	Lmzp002365	Hesperetin-7-O-glucoside	Flavonoids	C16422	ko00941	0.983011	0.000430495	gene-meta
Cluster-19607.1	K00660	ko00941,ko00960,ko01100,ko01110,ko04712	mws1068	Kaempferol (3,5,7,4'-Tetrahydroxyflavone)	Flavonoids	C05903	ko00941,ko00944,ko01100,ko01110	0.983004	0.000430866	gene-meta
Cluster-65441.0	K13065	ko00940,ko00941,ko00945,ko01100,ko01110	mws0914	3,5,7-Trihydroxyflavanone (Pinobanksin)	Flavonoids	C09826	ko00941	0.982855	0.000438417	gene-meta
Cluster-19607.10	K00660	ko00941,ko00960,ko01100,ko01110,ko04712	mws0054	Catechin	Flavonoids	C06562	ko00941,ko01110	0.982851	0.000438612	gene-meta
Cluster-55858.0	K13082	ko00941,ko01100,ko01110	pme2960	Naringenin chalcone; 2',4,4',6'-Tetrahydroxychalcone	Flavonoids	C06561	ko00941,ko01100,ko01110	0.982836	0.000439373	gene-meta
Cluster-19607.3	K00660	ko00941,ko00960,ko01100,ko01110,ko04712	MWSHY0145	Eriodictyol (5,7,3',4'-Tetrahydroxyflavanone)	Flavonoids	C05631	ko00941,ko01100,ko01110	0.982722	0.000445203	gene-meta
Cluster-55858.0	K13082	ko00941,ko01100,ko01110	pme1201	Phloretin	Flavonoids	C00774	ko00941,ko01110	0.982545	0.000454367	gene-meta
Cluster-53620.4	K13065	ko00940,ko00941,ko00945,ko01100,ko01110	mws1068	Kaempferol (3,5,7,4'-Tetrahydroxyflavone)	Flavonoids	C05903	ko00941,ko00944,ko01100,ko01110	0.982535	0.000454893	gene-meta
Cluster-19607.3	K00660	ko00941,ko00960,ko01100,ko01110,ko04712	MWSHY0124	Pinocembrin (Dihydrochrysin)	Flavonoids	C09827	ko00941	0.982529	0.000455194	gene-meta
Cluster-44711.0	K22845	ko00941,ko01110	pme1201	Phloretin	Flavonoids	C00774	ko00941,ko01110	0.982527	0.000455314	gene-meta
Cluster-44711.0	K22845	ko00941,ko01110	MWSHY0017	Naringenin (5,7,4'-Trihydroxyflavanone)	Flavonoids	C00509	ko00941,ko00943,ko01100,ko01110	0.982424	0.000460667	gene-meta
Cluster-19607.7	K00660	ko00941,ko00960,ko01100,ko01110,ko04712	pme2960	Naringenin chalcone; 2',4,4',6'-Tetrahydroxychalcone	Flavonoids	C06561	ko00941,ko01100,ko01110	0.982383	0.000462807	gene-meta
Cluster-19607.3	K00660	ko00941,ko00960,ko01100,ko01110,ko04712	mws1033	Homoeriodictyol	Flavonoids	C09756	ko00941	0.982355	0.000464258	gene-meta
Cluster-53620.1	K13065	ko00940,ko00941,ko00945,ko01100,ko01110	mws0054	Catechin	Flavonoids	C06562	ko00941,ko01110	0.982321	0.000466058	gene-meta
Cluster-57167.0	K01859	ko00941,ko01100,ko01110	mws0054	Catechin	Flavonoids	C06562	ko00941,ko01110	0.982215	0.000471644	gene-meta
Cluster-19607.6	K00660	ko00941,ko00960,ko01100,ko01110,ko04712	MWSHY0145	Eriodictyol (5,7,3',4'-Tetrahydroxyflavanone)	Flavonoids	C05631	ko00941,ko01100,ko01110	0.982085	0.000478556	gene-meta
Cluster-19607.7	K00660	ko00941,ko00960,ko01100,ko01110,ko04712	mws0914	3,5,7-Trihydroxyflavanone (Pinobanksin)	Flavonoids	C09826	ko00941	0.982065	0.000479611	gene-meta
Cluster-44711.0	K22845	ko00941,ko01110	mws0914	3,5,7-Trihydroxyflavanone (Pinobanksin)	Flavonoids	C09826	ko00941	0.981866	0.000490259	gene-meta
Cluster-19607.12	K00660	ko00941,ko00960,ko01100,ko01110,ko04712	pme2960	Naringenin chalcone; 2',4,4',6'-Tetrahydroxychalcone	Flavonoids	C06561	ko00941,ko01100,ko01110	0.981733	0.000497499	gene-meta
Cluster-19607.3	K00660	ko00941,ko00960,ko01100,ko01110,ko04712	mws0914	3,5,7-Trihydroxyflavanone (Pinobanksin)	Flavonoids	C09826	ko00941	0.981692	0.000499711	gene-meta
Cluster-19607.8	K00660	ko00941,ko00960,ko01100,ko01110,ko04712	mws1068	Kaempferol (3,5,7,4'-Tetrahydroxyflavone)	Flavonoids	C05903	ko00941,ko00944,ko01100,ko01110	0.981665	0.000501169	gene-meta
Cluster-53620.0	K13065	ko00940,ko00941,ko00945,ko01100,ko01110	pme1201	Phloretin	Flavonoids	C00774	ko00941,ko01110	0.981613	0.000504023	gene-meta
Cluster-44711.0	K22845	ko00941,ko01110	MWSHY0124	Pinocembrin (Dihydrochrysin)	Flavonoids	C09827	ko00941	0.98136	0.000517929	gene-meta
Cluster-22814.0	K05280	ko00941,ko00944,ko01100,ko01110	MWSHY0017	Naringenin (5,7,4'-Trihydroxyflavanone)	Flavonoids	C00509	ko00941,ko00943,ko01100,ko01110	0.981253	0.000523892	gene-meta
Cluster-44711.0	K22845	ko00941,ko01110	mws1033	Homoeriodictyol	Flavonoids	C09756	ko00941	0.981172	0.0005284	gene-meta
Cluster-60688.0	K05278	ko00941,ko01100,ko01110	Lmzp002365	Hesperetin-7-O-glucoside	Flavonoids	C16422	ko00941	0.981006	0.000537758	gene-meta
Cluster-65441.0	K13065	ko00940,ko00941,ko00945,ko01100,ko01110	mws1068	Kaempferol (3,5,7,4'-Tetrahydroxyflavone)	Flavonoids	C05903	ko00941,ko00944,ko01100,ko01110	0.980875	0.000545173	gene-meta
Cluster-55097.1	K01859	ko00941,ko01100,ko01110	mws0054	Catechin	Flavonoids	C06562	ko00941,ko01110	0.980863	0.00054583	gene-meta
Cluster-19607.3	K00660	ko00941,ko00960,ko01100,ko01110,ko04712	MWSHY0017	Naringenin (5,7,4'-Trihydroxyflavanone)	Flavonoids	C00509	ko00941,ko00943,ko01100,ko01110	0.980794	0.000549782	gene-meta
Cluster-44711.0	K22845	ko00941,ko01110	MWSHY0145	Eriodictyol (5,7,3',4'-Tetrahydroxyflavanone)	Flavonoids	C05631	ko00941,ko01100,ko01110	0.980765	0.00055143	gene-meta
Cluster-53620.4	K13065	ko00940,ko00941,ko00945,ko01100,ko01110	mws1033	Homoeriodictyol	Flavonoids	C09756	ko00941	0.980711	0.000554492	gene-meta
Cluster-19607.12	K00660	ko00941,ko00960,ko01100,ko01110,ko04712	pme1201	Phloretin	Flavonoids	C00774	ko00941,ko01110	0.980642	0.000558449	gene-meta
Cluster-53620.4	K13065	ko00940,ko00941,ko00945,ko01100,ko01110	MWSHY0124	Pinocembrin (Dihydrochrysin)	Flavonoids	C09827	ko00941	0.980634	0.000558916	gene-meta
Cluster-19607.6	K00660	ko00941,ko00960,ko01100,ko01110,ko04712	Lmzp002365	Hesperetin-7-O-glucoside	Flavonoids	C16422	ko00941	0.980405	0.000572197	gene-meta
Cluster-69455.0	K13081	ko00941,ko01110	mws1068	Kaempferol (3,5,7,4'-Tetrahydroxyflavone)	Flavonoids	C05903	ko00941,ko00944,ko01100,ko01110	0.980044	0.000593363	gene-meta
Cluster-4499.3	K22845	ko00941,ko01110	pme1201	Phloretin	Flavonoids	C00774	ko00941,ko01110	0.980043	0.00059343	gene-meta
Cluster-19607.5	K00660	ko00941,ko00960,ko01100,ko01110,ko04712	MWSHY0017	Naringenin (5,7,4'-Trihydroxyflavanone)	Flavonoids	C00509	ko00941,ko00943,ko01100,ko01110	0.979961	0.000598305	gene-meta
Cluster-60688.0	K05278	ko00941,ko01100,ko01110	mws1068	Kaempferol (3,5,7,4'-Tetrahydroxyflavone)	Flavonoids	C05903	ko00941,ko00944,ko01100,ko01110	0.979925	0.000600466	gene-meta
Cluster-22814.0	K05280	ko00941,ko00944,ko01100,ko01110	pme1201	Phloretin	Flavonoids	C00774	ko00941,ko01110	0.979764	0.000610094	gene-meta
Cluster-57167.2	K01859	ko00941,ko01100,ko01110	pme2954	Quercetin	Flavonoids	C00389	ko00941,ko00944,ko01100,ko01110	0.979716	0.000613003	gene-meta
Cluster-53574.0	K05278	ko00941,ko01100,ko01110	mws1068	Kaempferol (3,5,7,4'-Tetrahydroxyflavone)	Flavonoids	C05903	ko00941,ko00944,ko01100,ko01110	0.979701	0.000613892	gene-meta
Cluster-52616.0	K05280	ko00941,ko00944,ko01100,ko01110	mws0054	Catechin	Flavonoids	C06562	ko00941,ko01110	0.979644	0.000617318	gene-meta
Cluster-19607.12	K00660	ko00941,ko00960,ko01100,ko01110,ko04712	mws0914	3,5,7-Trihydroxyflavanone (Pinobanksin)	Flavonoids	C09826	ko00941	0.979554	0.000622808	gene-meta
Cluster-7539.0	K05278	ko00941,ko01100,ko01110	mws0463	Hesperetin	Flavonoids	C01709	ko00941	0.97953	0.00062424	gene-meta
Cluster-44711.0	K22845	ko00941,ko01110	mws0463	Hesperetin	Flavonoids	C01709	ko00941	0.979487	0.000626835	gene-meta
Cluster-19607.11	K00660	ko00941,ko00960,ko01100,ko01110,ko04712	mws0054	Catechin	Flavonoids	C06562	ko00941,ko01110	0.979183	0.000645484	gene-meta
Cluster-19607.12	K00660	ko00941,ko00960,ko01100,ko01110,ko04712	Lmzp002365	Hesperetin-7-O-glucoside	Flavonoids	C16422	ko00941	0.979094	0.000651011	gene-meta
Cluster-19607.9	K00660	ko00941,ko00960,ko01100,ko01110,ko04712	mws0054	Catechin	Flavonoids	C06562	ko00941,ko01110	0.979033	0.000654825	gene-meta
Cluster-19607.3	K00660	ko00941,ko00960,ko01100,ko01110,ko04712	pme2954	Quercetin	Flavonoids	C00389	ko00941,ko00944,ko01100,ko01110	0.979002	0.000656771	gene-meta
Cluster-19607.7	K00660	ko00941,ko00960,ko01100,ko01110,ko04712	mws1068	Kaempferol (3,5,7,4'-Tetrahydroxyflavone)	Flavonoids	C05903	ko00941,ko00944,ko01100,ko01110	0.978801	0.000669312	gene-meta
Cluster-60688.0	K05278	ko00941,ko01100,ko01110	mws0054	Catechin	Flavonoids	C06562	ko00941,ko01110	0.978795	0.000669711	gene-meta
Cluster-44711.0	K22845	ko00941,ko01110	pme2954	Quercetin	Flavonoids	C00389	ko00941,ko00944,ko01100,ko01110	0.978662	0.000678077	gene-meta
Cluster-57167.2	K01859	ko00941,ko01100,ko01110	mws0463	Hesperetin	Flavonoids	C01709	ko00941	0.978637	0.00067968	gene-meta
Cluster-64884.0	K00588	ko00940,ko00941,ko00945,ko01100,ko01110	Lmzp002365	Hesperetin-7-O-glucoside	Flavonoids	C16422	ko00941	0.978382	0.000695972	gene-meta
Cluster-19607.5	K00660	ko00941,ko00960,ko01100,ko01110,ko04712	pme2960	Naringenin chalcone; 2',4,4',6'-Tetrahydroxychalcone	Flavonoids	C06561	ko00941,ko01100,ko01110	0.978305	0.000700923	gene-meta
Cluster-19607.1	K00660	ko00941,ko00960,ko01100,ko01110,ko04712	mws0054	Catechin	Flavonoids	C06562	ko00941,ko01110	0.978202	0.000707541	gene-meta
Cluster-53620.4	K13065	ko00940,ko00941,ko00945,ko01100,ko01110	pme2954	Quercetin	Flavonoids	C00389	ko00941,ko00944,ko01100,ko01110	0.978162	0.000710153	gene-meta
Cluster-25561.0	K13082	ko00941,ko01100,ko01110	mws0463	Hesperetin	Flavonoids	C01709	ko00941	0.978152	0.000710801	gene-meta
Cluster-55858.0	K13082	ko00941,ko01100,ko01110	mws1068	Kaempferol (3,5,7,4'-Tetrahydroxyflavone)	Flavonoids	C05903	ko00941,ko00944,ko01100,ko01110	0.97782	0.000732452	gene-meta
Cluster-50625.0	K01859	ko00941,ko01100,ko01110	mws0914	3,5,7-Trihydroxyflavanone (Pinobanksin)	Flavonoids	C09826	ko00941	0.977732	0.000738252	gene-meta
Cluster-4499.5	K22845	ko00941,ko01110	mws0463	Hesperetin	Flavonoids	C01709	ko00941	0.977709	0.000739804	gene-meta
Cluster-22814.0	K05280	ko00941,ko00944,ko01100,ko01110	mws0914	3,5,7-Trihydroxyflavanone (Pinobanksin)	Flavonoids	C09826	ko00941	0.97761	0.000746368	gene-meta
Cluster-22814.0	K05280	ko00941,ko00944,ko01100,ko01110	pme2960	Naringenin chalcone; 2',4,4',6'-Tetrahydroxychalcone	Flavonoids	C06561	ko00941,ko01100,ko01110	0.97733	0.000765079	gene-meta
Cluster-19607.6	K00660	ko00941,ko00960,ko01100,ko01110,ko04712	MWSHY0017	Naringenin (5,7,4'-Trihydroxyflavanone)	Flavonoids	C00509	ko00941,ko00943,ko01100,ko01110	0.977212	0.000773036	gene-meta
Cluster-25561.0	K13082	ko00941,ko01100,ko01110	pme2954	Quercetin	Flavonoids	C00389	ko00941,ko00944,ko01100,ko01110	0.97691	0.000793551	gene-meta
Cluster-19607.3	K00660	ko00941,ko00960,ko01100,ko01110,ko04712	pme1201	Phloretin	Flavonoids	C00774	ko00941,ko01110	0.976896	0.000794553	gene-meta
Cluster-19607.5	K00660	ko00941,ko00960,ko01100,ko01110,ko04712	pme1201	Phloretin	Flavonoids	C00774	ko00941,ko01110	0.976856	0.000797256	gene-meta
Cluster-19607.8	K00660	ko00941,ko00960,ko01100,ko01110,ko04712	mws0054	Catechin	Flavonoids	C06562	ko00941,ko01110	0.976805	0.000800806	gene-meta
Cluster-25561.0	K13082	ko00941,ko01100,ko01110	MWSHY0124	Pinocembrin (Dihydrochrysin)	Flavonoids	C09827	ko00941	0.976761	0.000803834	gene-meta
Cluster-25561.0	K13082	ko00941,ko01100,ko01110	mws1033	Homoeriodictyol	Flavonoids	C09756	ko00941	0.976593	0.00081539	gene-meta
Cluster-19607.2	K00660	ko00941,ko00960,ko01100,ko01110,ko04712	mws0463	Hesperetin	Flavonoids	C01709	ko00941	0.976353	0.000832141	gene-meta
Cluster-19607.5	K00660	ko00941,ko00960,ko01100,ko01110,ko04712	mws1068	Kaempferol (3,5,7,4'-Tetrahydroxyflavone)	Flavonoids	C05903	ko00941,ko00944,ko01100,ko01110	0.976204	0.000842658	gene-meta
Cluster-4499.5	K22845	ko00941,ko01110	pme2954	Quercetin	Flavonoids	C00389	ko00941,ko00944,ko01100,ko01110	0.97608	0.00085142	gene-meta
Cluster-19607.6	K00660	ko00941,ko00960,ko01100,ko01110,ko04712	pme1201	Phloretin	Flavonoids	C00774	ko00941,ko01110	0.975918	0.000862909	gene-meta
Cluster-19607.2	K00660	ko00941,ko00960,ko01100,ko01110,ko04712	pme2954	Quercetin	Flavonoids	C00389	ko00941,ko00944,ko01100,ko01110	0.975786	0.000872387	gene-meta
Cluster-53620.4	K13065	ko00940,ko00941,ko00945,ko01100,ko01110	mws0463	Hesperetin	Flavonoids	C01709	ko00941	0.975598	0.000885922	gene-meta
Cluster-65441.0	K13065	ko00940,ko00941,ko00945,ko01100,ko01110	mws0054	Catechin	Flavonoids	C06562	ko00941,ko01110	0.975573	0.000887697	gene-meta
Cluster-25561.0	K13082	ko00941,ko01100,ko01110	Lmzp002365	Hesperetin-7-O-glucoside	Flavonoids	C16422	ko00941	0.97554	0.0008901	gene-meta
Cluster-19607.3	K00660	ko00941,ko00960,ko01100,ko01110,ko04712	pme2960	Naringenin chalcone; 2',4,4',6'-Tetrahydroxychalcone	Flavonoids	C06561	ko00941,ko01100,ko01110	0.975445	0.00089702	gene-meta
Cluster-53574.0	K05278	ko00941,ko01100,ko01110	mws0054	Catechin	Flavonoids	C06562	ko00941,ko01110	0.975386	0.000901329	gene-meta
Cluster-19607.5	K00660	ko00941,ko00960,ko01100,ko01110,ko04712	mws0914	3,5,7-Trihydroxyflavanone (Pinobanksin)	Flavonoids	C09826	ko00941	0.975358	0.000903367	gene-meta
Cluster-19607.2	K00660	ko00941,ko00960,ko01100,ko01110,ko04712	Lmzp002365	Hesperetin-7-O-glucoside	Flavonoids	C16422	ko00941	0.97534	0.000904672	gene-meta
Cluster-57167.2	K01859	ko00941,ko01100,ko01110	mws1033	Homoeriodictyol	Flavonoids	C09756	ko00941	0.975267	0.000910053	gene-meta
Cluster-19607.2	K00660	ko00941,ko00960,ko01100,ko01110,ko04712	MWSHY0124	Pinocembrin (Dihydrochrysin)	Flavonoids	C09827	ko00941	0.975111	0.000921458	gene-meta
Cluster-57167.2	K01859	ko00941,ko01100,ko01110	MWSHY0124	Pinocembrin (Dihydrochrysin)	Flavonoids	C09827	ko00941	0.97509	0.000923055	gene-meta
Cluster-19607.2	K00660	ko00941,ko00960,ko01100,ko01110,ko04712	mws1033	Homoeriodictyol	Flavonoids	C09756	ko00941	0.974957	0.000932887	gene-meta
Cluster-19607.3	K00660	ko00941,ko00960,ko01100,ko01110,ko04712	mws0463	Hesperetin	Flavonoids	C01709	ko00941	0.974634	0.000957026	gene-meta
Cluster-69455.0	K13081	ko00941,ko01110	mws0054	Catechin	Flavonoids	C06562	ko00941,ko01110	0.97461	0.000958793	gene-meta
Cluster-50625.0	K01859	ko00941,ko01100,ko01110	MWSHY0017	Naringenin (5,7,4'-Trihydroxyflavanone)	Flavonoids	C00509	ko00941,ko00943,ko01100,ko01110	0.974556	0.00096283	gene-meta
Cluster-25561.0	K13082	ko00941,ko01100,ko01110	MWSHY0145	Eriodictyol (5,7,3',4'-Tetrahydroxyflavanone)	Flavonoids	C05631	ko00941,ko01100,ko01110	0.974321	0.000980665	gene-meta
Cluster-22814.0	K05280	ko00941,ko00944,ko01100,ko01110	mws1068	Kaempferol (3,5,7,4'-Tetrahydroxyflavone)	Flavonoids	C05903	ko00941,ko00944,ko01100,ko01110	0.974239	0.000986911	gene-meta
Cluster-19607.6	K00660	ko00941,ko00960,ko01100,ko01110,ko04712	mws0914	3,5,7-Trihydroxyflavanone (Pinobanksin)	Flavonoids	C09826	ko00941	0.974117	0.000996213	gene-meta
Cluster-44711.0	K22845	ko00941,ko01110	Lmzp002365	Hesperetin-7-O-glucoside	Flavonoids	C16422	ko00941	0.974061	0.00100055	gene-meta
Cluster-57049.7	K01859	ko00941,ko01100,ko01110	mws1068	Kaempferol (3,5,7,4'-Tetrahydroxyflavone)	Flavonoids	C05903	ko00941,ko00944,ko01100,ko01110	0.973945	0.00100946	gene-meta
Cluster-44711.0	K22845	ko00941,ko01110	pme2960	Naringenin chalcone; 2',4,4',6'-Tetrahydroxychalcone	Flavonoids	C06561	ko00941,ko01100,ko01110	0.973865	0.00101564	gene-meta
Cluster-19607.6	K00660	ko00941,ko00960,ko01100,ko01110,ko04712	pme2960	Naringenin chalcone; 2',4,4',6'-Tetrahydroxychalcone	Flavonoids	C06561	ko00941,ko01100,ko01110	0.973637	0.00103337	gene-meta
Cluster-27837.0	K13065	ko00940,ko00941,ko00945,ko01100,ko01110	MWSHY0098	Epigallocatechin	Flavonoids	C12136	ko00941,ko01110	0.973554	0.00103982	gene-meta
Cluster-57167.2	K01859	ko00941,ko01100,ko01110	MWSHY0145	Eriodictyol (5,7,3',4'-Tetrahydroxyflavanone)	Flavonoids	C05631	ko00941,ko01100,ko01110	0.973543	0.00104073	gene-meta
Cluster-19607.7	K00660	ko00941,ko00960,ko01100,ko01110,ko04712	mws0054	Catechin	Flavonoids	C06562	ko00941,ko01110	0.973469	0.0010465	gene-meta
Cluster-53620.0	K13065	ko00940,ko00941,ko00945,ko01100,ko01110	mws1068	Kaempferol (3,5,7,4'-Tetrahydroxyflavone)	Flavonoids	C05903	ko00941,ko00944,ko01100,ko01110	0.973408	0.00105132	gene-meta
Cluster-55858.0	K13082	ko00941,ko01100,ko01110	mws0054	Catechin	Flavonoids	C06562	ko00941,ko01110	0.973068	0.00107821	gene-meta
Cluster-65852.0	K00588	ko00940,ko00941,ko00945,ko01100,ko01110	MWSHY0124	Pinocembrin (Dihydrochrysin)	Flavonoids	C09827	ko00941	0.972884	0.00109296	gene-meta
Cluster-65852.0	K00588	ko00940,ko00941,ko00945,ko01100,ko01110	mws1033	Homoeriodictyol	Flavonoids	C09756	ko00941	0.972699	0.00110788	gene-meta
Cluster-29393.0	K00487	ko00130,ko00940,ko00941,ko00945,ko01100,ko01110	mws0463	Hesperetin	Flavonoids	C01709	ko00941	0.972641	0.00111251	gene-meta
Cluster-19607.2	K00660	ko00941,ko00960,ko01100,ko01110,ko04712	MWSHY0145	Eriodictyol (5,7,3',4'-Tetrahydroxyflavanone)	Flavonoids	C05631	ko00941,ko01100,ko01110	0.972438	0.001129	gene-meta
Cluster-50625.0	K01859	ko00941,ko01100,ko01110	pme1201	Phloretin	Flavonoids	C00774	ko00941,ko01110	0.972248	0.00114457	gene-meta
Cluster-44711.0	K22845	ko00941,ko01110	mws1068	Kaempferol (3,5,7,4'-Tetrahydroxyflavone)	Flavonoids	C05903	ko00941,ko00944,ko01100,ko01110	0.971806	0.00118116	gene-meta
Cluster-7539.0	K05278	ko00941,ko01100,ko01110	mws1068	Kaempferol (3,5,7,4'-Tetrahydroxyflavone)	Flavonoids	C05903	ko00941,ko00944,ko01100,ko01110	0.971736	0.00118702	gene-meta
Cluster-19607.5	K00660	ko00941,ko00960,ko01100,ko01110,ko04712	mws0054	Catechin	Flavonoids	C06562	ko00941,ko01110	0.971576	0.00120037	gene-meta
Cluster-65852.0	K00588	ko00940,ko00941,ko00945,ko01100,ko01110	pme2954	Quercetin	Flavonoids	C00389	ko00941,ko00944,ko01100,ko01110	0.971511	0.00120591	gene-meta
Cluster-65852.0	K00588	ko00940,ko00941,ko00945,ko01100,ko01110	MWSHY0145	Eriodictyol (5,7,3',4'-Tetrahydroxyflavanone)	Flavonoids	C05631	ko00941,ko01100,ko01110	0.971349	0.00121959	gene-meta
Cluster-4499.5	K22845	ko00941,ko01110	mws1033	Homoeriodictyol	Flavonoids	C09756	ko00941	0.970888	0.00125891	gene-meta
Cluster-4499.5	K22845	ko00941,ko01110	MWSHY0124	Pinocembrin (Dihydrochrysin)	Flavonoids	C09827	ko00941	0.970765	0.00126957	gene-meta
Cluster-19607.4	K00660	ko00941,ko00960,ko01100,ko01110,ko04712	mws0463	Hesperetin	Flavonoids	C01709	ko00941	0.970295	0.00131046	gene-meta
Cluster-57049.7	K01859	ko00941,ko01100,ko01110	mws0054	Catechin	Flavonoids	C06562	ko00941,ko01110	0.970235	0.00131577	gene-meta
Cluster-25561.0	K13082	ko00941,ko01100,ko01110	MWSHY0017	Naringenin (5,7,4'-Trihydroxyflavanone)	Flavonoids	C00509	ko00941,ko00943,ko01100,ko01110	0.970016	0.00133506	gene-meta
Cluster-29393.0	K00487	ko00130,ko00940,ko00941,ko00945,ko01100,ko01110	pme1201	Phloretin	Flavonoids	C00774	ko00941,ko01110	0.969488	0.00138224	gene-meta
Cluster-57167.1	K01859	ko00941,ko01100,ko01110	Lmzp002365	Hesperetin-7-O-glucoside	Flavonoids	C16422	ko00941	0.969294	0.00139982	gene-meta
Cluster-50625.0	K01859	ko00941,ko01100,ko01110	MWSHY0145	Eriodictyol (5,7,3',4'-Tetrahydroxyflavanone)	Flavonoids	C05631	ko00941,ko01100,ko01110	0.969198	0.00140854	gene-meta
Cluster-25561.0	K13082	ko00941,ko01100,ko01110	pme1201	Phloretin	Flavonoids	C00774	ko00941,ko01110	0.969134	0.00141439	gene-meta
Cluster-57167.2	K01859	ko00941,ko01100,ko01110	pme2960	Naringenin chalcone; 2',4,4',6'-Tetrahydroxychalcone	Flavonoids	C06561	ko00941,ko01100,ko01110	0.968742	0.00145028	gene-meta
Cluster-7539.0	K05278	ko00941,ko01100,ko01110	mws0054	Catechin	Flavonoids	C06562	ko00941,ko01110	0.968341	0.0014876	gene-meta
Cluster-22814.0	K05280	ko00941,ko00944,ko01100,ko01110	mws0054	Catechin	Flavonoids	C06562	ko00941,ko01110	0.968066	0.00151339	gene-meta
Cluster-4499.5	K22845	ko00941,ko01110	MWSHY0145	Eriodictyol (5,7,3',4'-Tetrahydroxyflavanone)	Flavonoids	C05631	ko00941,ko01100,ko01110	0.968061	0.00151388	gene-meta
Cluster-19607.6	K00660	ko00941,ko00960,ko01100,ko01110,ko04712	mws1068	Kaempferol (3,5,7,4'-Tetrahydroxyflavone)	Flavonoids	C05903	ko00941,ko00944,ko01100,ko01110	0.968014	0.00151826	gene-meta
Cluster-29393.0	K00487	ko00130,ko00940,ko00941,ko00945,ko01100,ko01110	mws0914	3,5,7-Trihydroxyflavanone (Pinobanksin)	Flavonoids	C09826	ko00941	0.967999	0.00151974	gene-meta
Cluster-19607.3	K00660	ko00941,ko00960,ko01100,ko01110,ko04712	mws1068	Kaempferol (3,5,7,4'-Tetrahydroxyflavone)	Flavonoids	C05903	ko00941,ko00944,ko01100,ko01110	0.967598	0.00155786	gene-meta
Cluster-53620.0	K13065	ko00940,ko00941,ko00945,ko01100,ko01110	mws0054	Catechin	Flavonoids	C06562	ko00941,ko01110	0.967569	0.00156064	gene-meta
Cluster-25561.0	K13082	ko00941,ko01100,ko01110	mws0914	3,5,7-Trihydroxyflavanone (Pinobanksin)	Flavonoids	C09826	ko00941	0.967536	0.0015638	gene-meta
Cluster-50625.0	K01859	ko00941,ko01100,ko01110	pme2960	Naringenin chalcone; 2',4,4',6'-Tetrahydroxychalcone	Flavonoids	C06561	ko00941,ko01100,ko01110	0.967277	0.00158865	gene-meta
Cluster-19607.2	K00660	ko00941,ko00960,ko01100,ko01110,ko04712	MWSHY0017	Naringenin (5,7,4'-Trihydroxyflavanone)	Flavonoids	C00509	ko00941,ko00943,ko01100,ko01110	0.967196	0.00159655	gene-meta
Cluster-50625.0	K01859	ko00941,ko01100,ko01110	MWSHY0124	Pinocembrin (Dihydrochrysin)	Flavonoids	C09827	ko00941	0.966997	0.00161586	gene-meta
Cluster-50625.0	K01859	ko00941,ko01100,ko01110	mws1033	Homoeriodictyol	Flavonoids	C09756	ko00941	0.966834	0.00163169	gene-meta
Cluster-19607.2	K00660	ko00941,ko00960,ko01100,ko01110,ko04712	pme1201	Phloretin	Flavonoids	C00774	ko00941,ko01110	0.966315	0.00168289	gene-meta
Cluster-44711.0	K22845	ko00941,ko01110	mws0054	Catechin	Flavonoids	C06562	ko00941,ko01110	0.966284	0.00168596	gene-meta
Cluster-29853.0	K00588	ko00940,ko00941,ko00945,ko01100,ko01110	mws0914	3,5,7-Trihydroxyflavanone (Pinobanksin)	Flavonoids	C09826	ko00941	0.966236	0.00169081	gene-meta
Cluster-29393.0	K00487	ko00130,ko00940,ko00941,ko00945,ko01100,ko01110	MWSHY0017	Naringenin (5,7,4'-Trihydroxyflavanone)	Flavonoids	C00509	ko00941,ko00943,ko01100,ko01110	0.966219	0.00169246	gene-meta
Cluster-57167.2	K01859	ko00941,ko01100,ko01110	MWSHY0017	Naringenin (5,7,4'-Trihydroxyflavanone)	Flavonoids	C00509	ko00941,ko00943,ko01100,ko01110	0.965864	0.001728	gene-meta
Cluster-19607.4	K00660	ko00941,ko00960,ko01100,ko01110,ko04712	pme2954	Quercetin	Flavonoids	C00389	ko00941,ko00944,ko01100,ko01110	0.965818	0.00173264	gene-meta
Cluster-29853.0	K00588	ko00940,ko00941,ko00945,ko01100,ko01110	mws0054	Catechin	Flavonoids	C06562	ko00941,ko01110	0.965783	0.00173616	gene-meta
Cluster-57167.2	K01859	ko00941,ko01100,ko01110	mws1068	Kaempferol (3,5,7,4'-Tetrahydroxyflavone)	Flavonoids	C05903	ko00941,ko00944,ko01100,ko01110	0.96574	0.00174052	gene-meta
Cluster-4499.3	K22845	ko00941,ko01110	mws1068	Kaempferol (3,5,7,4'-Tetrahydroxyflavone)	Flavonoids	C05903	ko00941,ko00944,ko01100,ko01110	0.965676	0.00174701	gene-meta
Cluster-29393.0	K00487	ko00130,ko00940,ko00941,ko00945,ko01100,ko01110	pme2960	Naringenin chalcone; 2',4,4',6'-Tetrahydroxychalcone	Flavonoids	C06561	ko00941,ko01100,ko01110	0.96551	0.00176385	gene-meta
Cluster-65852.0	K00588	ko00940,ko00941,ko00945,ko01100,ko01110	mws0463	Hesperetin	Flavonoids	C01709	ko00941	0.965379	0.00177722	gene-meta
Cluster-29853.0	K00588	ko00940,ko00941,ko00945,ko01100,ko01110	pme2960	Naringenin chalcone; 2',4,4',6'-Tetrahydroxychalcone	Flavonoids	C06561	ko00941,ko01100,ko01110	0.96489	0.0018274	gene-meta
Cluster-25561.0	K13082	ko00941,ko01100,ko01110	pme2960	Naringenin chalcone; 2',4,4',6'-Tetrahydroxychalcone	Flavonoids	C06561	ko00941,ko01100,ko01110	0.964715	0.00184561	gene-meta
Cluster-29853.0	K00588	ko00940,ko00941,ko00945,ko01100,ko01110	MWSHY0017	Naringenin (5,7,4'-Trihydroxyflavanone)	Flavonoids	C00509	ko00941,ko00943,ko01100,ko01110	0.964446	0.00187362	gene-meta
Cluster-29393.0	K00487	ko00130,ko00940,ko00941,ko00945,ko01100,ko01110	MWSHY0124	Pinocembrin (Dihydrochrysin)	Flavonoids	C09827	ko00941	0.964162	0.00190354	gene-meta
Cluster-29393.0	K00487	ko00130,ko00940,ko00941,ko00945,ko01100,ko01110	mws1033	Homoeriodictyol	Flavonoids	C09756	ko00941	0.963976	0.00192324	gene-meta
Cluster-19607.3	K00660	ko00941,ko00960,ko01100,ko01110,ko04712	mws0054	Catechin	Flavonoids	C06562	ko00941,ko01110	0.96378	0.0019441	gene-meta
Cluster-57167.2	K01859	ko00941,ko01100,ko01110	Lmzp002365	Hesperetin-7-O-glucoside	Flavonoids	C16422	ko00941	0.963719	0.00195058	gene-meta
Cluster-19607.4	K00660	ko00941,ko00960,ko01100,ko01110,ko04712	MWSHY0124	Pinocembrin (Dihydrochrysin)	Flavonoids	C09827	ko00941	0.963707	0.00195191	gene-meta
Cluster-19607.4	K00660	ko00941,ko00960,ko01100,ko01110,ko04712	mws1033	Homoeriodictyol	Flavonoids	C09756	ko00941	0.963561	0.00196755	gene-meta
Cluster-29393.0	K00487	ko00130,ko00940,ko00941,ko00945,ko01100,ko01110	pme2954	Quercetin	Flavonoids	C00389	ko00941,ko00944,ko01100,ko01110	0.963321	0.00199334	gene-meta
Cluster-19607.2	K00660	ko00941,ko00960,ko01100,ko01110,ko04712	mws0914	3,5,7-Trihydroxyflavanone (Pinobanksin)	Flavonoids	C09826	ko00941	0.963231	0.00200306	gene-meta
Cluster-57167.2	K01859	ko00941,ko01100,ko01110	mws0054	Catechin	Flavonoids	C06562	ko00941,ko01110	0.962947	0.00203398	gene-meta
Cluster-65852.0	K00588	ko00940,ko00941,ko00945,ko01100,ko01110	MWSHY0017	Naringenin (5,7,4'-Trihydroxyflavanone)	Flavonoids	C00509	ko00941,ko00943,ko01100,ko01110	0.962399	0.00209419	gene-meta
Cluster-50625.0	K01859	ko00941,ko01100,ko01110	mws1068	Kaempferol (3,5,7,4'-Tetrahydroxyflavone)	Flavonoids	C05903	ko00941,ko00944,ko01100,ko01110	0.962364	0.00209802	gene-meta
Cluster-57167.3	K01859	ko00941,ko01100,ko01110	mws0914	3,5,7-Trihydroxyflavanone (Pinobanksin)	Flavonoids	C09826	ko00941	0.962325	0.00210238	gene-meta
Cluster-29393.0	K00487	ko00130,ko00940,ko00941,ko00945,ko01100,ko01110	MWSHY0145	Eriodictyol (5,7,3',4'-Tetrahydroxyflavanone)	Flavonoids	C05631	ko00941,ko01100,ko01110	0.962225	0.00211344	gene-meta
Cluster-4499.5	K22845	ko00941,ko01110	mws1068	Kaempferol (3,5,7,4'-Tetrahydroxyflavone)	Flavonoids	C05903	ko00941,ko00944,ko01100,ko01110	0.962099	0.00212748	gene-meta
Cluster-27837.0	K13065	ko00940,ko00941,ko00945,ko01100,ko01110	mws0046	Naringenin-7-O-Neohesperidoside(Naringin)*	Flavonoids	C09789	ko00941	0.961931	0.00214624	gene-meta
Cluster-29853.0	K00588	ko00940,ko00941,ko00945,ko01100,ko01110	mws1068	Kaempferol (3,5,7,4'-Tetrahydroxyflavone)	Flavonoids	C05903	ko00941,ko00944,ko01100,ko01110	0.961925	0.00214699	gene-meta
Cluster-29853.0	K00588	ko00940,ko00941,ko00945,ko01100,ko01110	MWSHY0145	Eriodictyol (5,7,3',4'-Tetrahydroxyflavanone)	Flavonoids	C05631	ko00941,ko01100,ko01110	0.961831	0.00215745	gene-meta
Cluster-57167.2	K01859	ko00941,ko01100,ko01110	pme1201	Phloretin	Flavonoids	C00774	ko00941,ko01110	0.961411	0.00220493	gene-meta
Cluster-65852.0	K00588	ko00940,ko00941,ko00945,ko01100,ko01110	mws0914	3,5,7-Trihydroxyflavanone (Pinobanksin)	Flavonoids	C09826	ko00941	0.960972	0.00225503	gene-meta
Cluster-19607.6	K00660	ko00941,ko00960,ko01100,ko01110,ko04712	mws0054	Catechin	Flavonoids	C06562	ko00941,ko01110	0.960946	0.00225806	gene-meta
Cluster-50625.0	K01859	ko00941,ko01100,ko01110	pme2954	Quercetin	Flavonoids	C00389	ko00941,ko00944,ko01100,ko01110	0.960944	0.00225823	gene-meta
Cluster-57167.2	K01859	ko00941,ko01100,ko01110	mws0914	3,5,7-Trihydroxyflavanone (Pinobanksin)	Flavonoids	C09826	ko00941	0.960871	0.00226662	gene-meta
Cluster-4499.5	K22845	ko00941,ko01110	MWSHY0017	Naringenin (5,7,4'-Trihydroxyflavanone)	Flavonoids	C00509	ko00941,ko00943,ko01100,ko01110	0.960764	0.00227899	gene-meta
Cluster-50625.0	K01859	ko00941,ko01100,ko01110	mws0054	Catechin	Flavonoids	C06562	ko00941,ko01110	0.960697	0.00228674	gene-meta
Cluster-53620.4	K13065	ko00940,ko00941,ko00945,ko01100,ko01110	Lmzp002365	Hesperetin-7-O-glucoside	Flavonoids	C16422	ko00941	0.960215	0.00234279	gene-meta
Cluster-19607.4	K00660	ko00941,ko00960,ko01100,ko01110,ko04712	MWSHY0145	Eriodictyol (5,7,3',4'-Tetrahydroxyflavanone)	Flavonoids	C05631	ko00941,ko01100,ko01110	0.960081	0.00235849	gene-meta
Cluster-4499.5	K22845	ko00941,ko01110	pme2960	Naringenin chalcone; 2',4,4',6'-Tetrahydroxychalcone	Flavonoids	C06561	ko00941,ko01100,ko01110	0.960019	0.00236576	gene-meta
Cluster-19607.2	K00660	ko00941,ko00960,ko01100,ko01110,ko04712	pme2960	Naringenin chalcone; 2',4,4',6'-Tetrahydroxychalcone	Flavonoids	C06561	ko00941,ko01100,ko01110	0.960009	0.00236698	gene-meta
Cluster-4499.5	K22845	ko00941,ko01110	Lmzp002365	Hesperetin-7-O-glucoside	Flavonoids	C16422	ko00941	0.959132	0.00247117	gene-meta
Cluster-19607.2	K00660	ko00941,ko00960,ko01100,ko01110,ko04712	mws1068	Kaempferol (3,5,7,4'-Tetrahydroxyflavone)	Flavonoids	C05903	ko00941,ko00944,ko01100,ko01110	0.959047	0.00248139	gene-meta
Cluster-57167.3	K01859	ko00941,ko01100,ko01110	MWSHY0017	Naringenin (5,7,4'-Trihydroxyflavanone)	Flavonoids	C00509	ko00941,ko00943,ko01100,ko01110	0.958955	0.0024925	gene-meta
Cluster-19607.4	K00660	ko00941,ko00960,ko01100,ko01110,ko04712	Lmzp002365	Hesperetin-7-O-glucoside	Flavonoids	C16422	ko00941	0.958898	0.00249931	gene-meta
Cluster-4499.5	K22845	ko00941,ko01110	pme1201	Phloretin	Flavonoids	C00774	ko00941,ko01110	0.958768	0.00251508	gene-meta
Cluster-25561.0	K13082	ko00941,ko01100,ko01110	mws1068	Kaempferol (3,5,7,4'-Tetrahydroxyflavone)	Flavonoids	C05903	ko00941,ko00944,ko01100,ko01110	0.958704	0.00252284	gene-meta
Cluster-57167.3	K01859	ko00941,ko01100,ko01110	pme1201	Phloretin	Flavonoids	C00774	ko00941,ko01110	0.958659	0.00252824	gene-meta
Cluster-4499.3	K22845	ko00941,ko01110	mws0054	Catechin	Flavonoids	C06562	ko00941,ko01110	0.958491	0.00254872	gene-meta
Cluster-29853.0	K00588	ko00940,ko00941,ko00945,ko01100,ko01110	mws1033	Homoeriodictyol	Flavonoids	C09756	ko00941	0.958289	0.00257337	gene-meta
Cluster-29853.0	K00588	ko00940,ko00941,ko00945,ko01100,ko01110	MWSHY0124	Pinocembrin (Dihydrochrysin)	Flavonoids	C09827	ko00941	0.958137	0.00259205	gene-meta
Cluster-65852.0	K00588	ko00940,ko00941,ko00945,ko01100,ko01110	pme2960	Naringenin chalcone; 2',4,4',6'-Tetrahydroxychalcone	Flavonoids	C06561	ko00941,ko01100,ko01110	0.958083	0.00259873	gene-meta
Cluster-50625.0	K01859	ko00941,ko01100,ko01110	Lmzp002365	Hesperetin-7-O-glucoside	Flavonoids	C16422	ko00941	0.957937	0.00261669	gene-meta
Cluster-29853.0	K00588	ko00940,ko00941,ko00945,ko01100,ko01110	pme1201	Phloretin	Flavonoids	C00774	ko00941,ko01110	0.957921	0.00261868	gene-meta
Cluster-4499.5	K22845	ko00941,ko01110	mws0054	Catechin	Flavonoids	C06562	ko00941,ko01110	0.957552	0.00266451	gene-meta
Cluster-50625.0	K01859	ko00941,ko01100,ko01110	mws0463	Hesperetin	Flavonoids	C01709	ko00941	0.957521	0.00266839	gene-meta
Cluster-27377.0	K13065	ko00940,ko00941,ko00945,ko01100,ko01110	MWSHY0098	Epigallocatechin	Flavonoids	C12136	ko00941,ko01110	0.957325	0.00269289	gene-meta
Cluster-19607.4	K00660	ko00941,ko00960,ko01100,ko01110,ko04712	pme1201	Phloretin	Flavonoids	C00774	ko00941,ko01110	0.956798	0.00275929	gene-meta
Cluster-65852.0	K00588	ko00940,ko00941,ko00945,ko01100,ko01110	pme1201	Phloretin	Flavonoids	C00774	ko00941,ko01110	0.956747	0.00276582	gene-meta
Cluster-19607.4	K00660	ko00941,ko00960,ko01100,ko01110,ko04712	MWSHY0017	Naringenin (5,7,4'-Trihydroxyflavanone)	Flavonoids	C00509	ko00941,ko00943,ko01100,ko01110	0.955573	0.00291679	gene-meta
Cluster-29853.0	K00588	ko00940,ko00941,ko00945,ko01100,ko01110	pme2954	Quercetin	Flavonoids	C00389	ko00941,ko00944,ko01100,ko01110	0.955262	0.00295749	gene-meta
Cluster-28361.1	K22845	ko00941,ko01110	mws0463	Hesperetin	Flavonoids	C01709	ko00941	0.955045	0.00298597	gene-meta
Cluster-4499.5	K22845	ko00941,ko01110	mws0914	3,5,7-Trihydroxyflavanone (Pinobanksin)	Flavonoids	C09826	ko00941	0.953967	0.00312973	gene-meta
Cluster-28361.1	K22845	ko00941,ko01110	pme2954	Quercetin	Flavonoids	C00389	ko00941,ko00944,ko01100,ko01110	0.953671	0.00316986	gene-meta
Cluster-19607.2	K00660	ko00941,ko00960,ko01100,ko01110,ko04712	mws0054	Catechin	Flavonoids	C06562	ko00941,ko01110	0.952037	0.00339556	gene-meta
Cluster-57167.1	K01859	ko00941,ko01100,ko01110	pme2954	Quercetin	Flavonoids	C00389	ko00941,ko00944,ko01100,ko01110	0.951053	0.00353502	gene-meta
Cluster-25561.0	K13082	ko00941,ko01100,ko01110	mws0054	Catechin	Flavonoids	C06562	ko00941,ko01110	0.95102	0.00353987	gene-meta
Cluster-57167.1	K01859	ko00941,ko01100,ko01110	MWSHY0124	Pinocembrin (Dihydrochrysin)	Flavonoids	C09827	ko00941	0.950954	0.0035493	gene-meta
Cluster-19607.4	K00660	ko00941,ko00960,ko01100,ko01110,ko04712	mws0914	3,5,7-Trihydroxyflavanone (Pinobanksin)	Flavonoids	C09826	ko00941	0.950885	0.00355925	gene-meta
Cluster-57167.1	K01859	ko00941,ko01100,ko01110	mws1033	Homoeriodictyol	Flavonoids	C09756	ko00941	0.950764	0.00357653	gene-meta
Cluster-65852.0	K00588	ko00940,ko00941,ko00945,ko01100,ko01110	mws1068	Kaempferol (3,5,7,4'-Tetrahydroxyflavone)	Flavonoids	C05903	ko00941,ko00944,ko01100,ko01110	0.949291	0.00379184	gene-meta
Cluster-19607.4	K00660	ko00941,ko00960,ko01100,ko01110,ko04712	pme2960	Naringenin chalcone; 2',4,4',6'-Tetrahydroxychalcone	Flavonoids	C06561	ko00941,ko01100,ko01110	0.949231	0.00380074	gene-meta
Cluster-57167.3	K01859	ko00941,ko01100,ko01110	mws1068	Kaempferol (3,5,7,4'-Tetrahydroxyflavone)	Flavonoids	C05903	ko00941,ko00944,ko01100,ko01110	0.949174	0.00380931	gene-meta
Cluster-32929.0	K13065	ko00940,ko00941,ko00945,ko01100,ko01110	MWSHY0098	Epigallocatechin	Flavonoids	C12136	ko00941,ko01110	0.949128	0.00381604	gene-meta
Cluster-57167.3	K01859	ko00941,ko01100,ko01110	MWSHY0145	Eriodictyol (5,7,3',4'-Tetrahydroxyflavanone)	Flavonoids	C05631	ko00941,ko01100,ko01110	0.94911	0.00381881	gene-meta
Cluster-57167.3	K01859	ko00941,ko01100,ko01110	mws0054	Catechin	Flavonoids	C06562	ko00941,ko01110	0.94851	0.00390865	gene-meta
Cluster-57167.1	K01859	ko00941,ko01100,ko01110	MWSHY0145	Eriodictyol (5,7,3',4'-Tetrahydroxyflavanone)	Flavonoids	C05631	ko00941,ko01100,ko01110	0.948288	0.00394212	gene-meta
Cluster-29853.0	K00588	ko00940,ko00941,ko00945,ko01100,ko01110	mws0463	Hesperetin	Flavonoids	C01709	ko00941	0.948068	0.00397544	gene-meta
Cluster-57167.3	K01859	ko00941,ko01100,ko01110	pme2960	Naringenin chalcone; 2',4,4',6'-Tetrahydroxychalcone	Flavonoids	C06561	ko00941,ko01100,ko01110	0.947805	0.0040154	gene-meta
Cluster-19607.4	K00660	ko00941,ko00960,ko01100,ko01110,ko04712	mws1068	Kaempferol (3,5,7,4'-Tetrahydroxyflavone)	Flavonoids	C05903	ko00941,ko00944,ko01100,ko01110	0.947359	0.00408368	gene-meta
Cluster-57929.1	K00660	ko00941,ko00960,ko01100,ko01110,ko04712	MWSHY0098	Epigallocatechin	Flavonoids	C12136	ko00941,ko01110	0.947117	0.00412097	gene-meta
Cluster-29393.0	K00487	ko00130,ko00940,ko00941,ko00945,ko01100,ko01110	mws1068	Kaempferol (3,5,7,4'-Tetrahydroxyflavone)	Flavonoids	C05903	ko00941,ko00944,ko01100,ko01110	0.947107	0.00412257	gene-meta
Cluster-28361.1	K22845	ko00941,ko01110	mws1033	Homoeriodictyol	Flavonoids	C09756	ko00941	0.946978	0.00414242	gene-meta
Cluster-28361.1	K22845	ko00941,ko01110	MWSHY0124	Pinocembrin (Dihydrochrysin)	Flavonoids	C09827	ko00941	0.94673	0.00418095	gene-meta
Cluster-58756.5	K13082	ko00941,ko01100,ko01110	mws0914	3,5,7-Trihydroxyflavanone (Pinobanksin)	Flavonoids	C09826	ko00941	0.946669	0.00419046	gene-meta
Cluster-28361.1	K22845	ko00941,ko01110	mws1068	Kaempferol (3,5,7,4'-Tetrahydroxyflavone)	Flavonoids	C05903	ko00941,ko00944,ko01100,ko01110	0.946194	0.00426468	gene-meta
Cluster-57167.3	K01859	ko00941,ko01100,ko01110	MWSHY0124	Pinocembrin (Dihydrochrysin)	Flavonoids	C09827	ko00941	0.946152	0.0042714	gene-meta
Cluster-57167.1	K01859	ko00941,ko01100,ko01110	mws0463	Hesperetin	Flavonoids	C01709	ko00941	0.946003	0.00429486	gene-meta
Cluster-57167.3	K01859	ko00941,ko01100,ko01110	mws1033	Homoeriodictyol	Flavonoids	C09756	ko00941	0.94597	0.00430002	gene-meta
Cluster-42691.0	K00588	ko00940,ko00941,ko00945,ko01100,ko01110	mws0914	3,5,7-Trihydroxyflavanone (Pinobanksin)	Flavonoids	C09826	ko00941	0.945603	0.00435808	gene-meta
Cluster-57929.0	K00660	ko00941,ko00960,ko01100,ko01110,ko04712	mws0046	Naringenin-7-O-Neohesperidoside(Naringin)*	Flavonoids	C09789	ko00941	0.945304	0.0044056	gene-meta
Cluster-29393.0	K00487	ko00130,ko00940,ko00941,ko00945,ko01100,ko01110	Lmzp002365	Hesperetin-7-O-glucoside	Flavonoids	C16422	ko00941	0.945144	0.0044313	gene-meta
Cluster-66071.4	K01859	ko00941,ko01100,ko01110	mws0046	Naringenin-7-O-Neohesperidoside(Naringin)*	Flavonoids	C09789	ko00941	0.94468	0.00450575	gene-meta
Cluster-28361.1	K22845	ko00941,ko01110	MWSHY0145	Eriodictyol (5,7,3',4'-Tetrahydroxyflavanone)	Flavonoids	C05631	ko00941,ko01100,ko01110	0.944355	0.00455845	gene-meta
Cluster-65852.0	K00588	ko00940,ko00941,ko00945,ko01100,ko01110	mws0054	Catechin	Flavonoids	C06562	ko00941,ko01110	0.944132	0.00459465	gene-meta
Cluster-28361.1	K22845	ko00941,ko01110	mws0054	Catechin	Flavonoids	C06562	ko00941,ko01110	0.94411	0.00459821	gene-meta
Cluster-42691.0	K00588	ko00940,ko00941,ko00945,ko01100,ko01110	pme1201	Phloretin	Flavonoids	C00774	ko00941,ko01110	0.943497	0.00469875	gene-meta
Cluster-57167.1	K01859	ko00941,ko01100,ko01110	pme2960	Naringenin chalcone; 2',4,4',6'-Tetrahydroxychalcone	Flavonoids	C06561	ko00941,ko01100,ko01110	0.943091	0.00476579	gene-meta
Cluster-32929.0	K13065	ko00940,ko00941,ko00945,ko01100,ko01110	mws0046	Naringenin-7-O-Neohesperidoside(Naringin)*	Flavonoids	C09789	ko00941	0.942655	0.00483834	gene-meta
Cluster-58756.5	K13082	ko00941,ko01100,ko01110	MWSHY0017	Naringenin (5,7,4'-Trihydroxyflavanone)	Flavonoids	C00509	ko00941,ko00943,ko01100,ko01110	0.942517	0.00486145	gene-meta
Cluster-57929.0	K00660	ko00941,ko00960,ko01100,ko01110,ko04712	MWSHY0098	Epigallocatechin	Flavonoids	C12136	ko00941,ko01110	0.941733	0.0049937	gene-meta
Cluster-57929.1	K00660	ko00941,ko00960,ko01100,ko01110,ko04712	mws0046	Naringenin-7-O-Neohesperidoside(Naringin)*	Flavonoids	C09789	ko00941	0.941591	0.00501772	gene-meta
Cluster-58756.5	K13082	ko00941,ko01100,ko01110	Lmzp002365	Hesperetin-7-O-glucoside	Flavonoids	C16422	ko00941	0.941365	0.00505631	gene-meta
Cluster-43109.0	K13065	ko00940,ko00941,ko00945,ko01100,ko01110	mws0463	Hesperetin	Flavonoids	C01709	ko00941	0.941154	0.00509236	gene-meta
Cluster-58756.5	K13082	ko00941,ko01100,ko01110	pme1201	Phloretin	Flavonoids	C00774	ko00941,ko01110	0.941106	0.00510061	gene-meta
Cluster-42691.0	K00588	ko00940,ko00941,ko00945,ko01100,ko01110	MWSHY0017	Naringenin (5,7,4'-Trihydroxyflavanone)	Flavonoids	C00509	ko00941,ko00943,ko01100,ko01110	0.941045	0.00511106	gene-meta
Cluster-29853.0	K00588	ko00940,ko00941,ko00945,ko01100,ko01110	Lmzp002365	Hesperetin-7-O-glucoside	Flavonoids	C16422	ko00941	0.941044	0.00511123	gene-meta
Cluster-58756.5	K13082	ko00941,ko01100,ko01110	MWSHY0145	Eriodictyol (5,7,3',4'-Tetrahydroxyflavanone)	Flavonoids	C05631	ko00941,ko01100,ko01110	0.940292	0.00524114	gene-meta
Cluster-58756.5	K13082	ko00941,ko01100,ko01110	MWSHY0124	Pinocembrin (Dihydrochrysin)	Flavonoids	C09827	ko00941	0.940095	0.00527539	gene-meta
Cluster-58756.5	K13082	ko00941,ko01100,ko01110	mws1033	Homoeriodictyol	Flavonoids	C09756	ko00941	0.93976	0.00533398	gene-meta
Cluster-57167.3	K01859	ko00941,ko01100,ko01110	pme2954	Quercetin	Flavonoids	C00389	ko00941,ko00944,ko01100,ko01110	0.938757	0.00551115	gene-meta
Cluster-19607.4	K00660	ko00941,ko00960,ko01100,ko01110,ko04712	mws0054	Catechin	Flavonoids	C06562	ko00941,ko01110	0.938305	0.00559198	gene-meta
Cluster-28361.1	K22845	ko00941,ko01110	MWSHY0017	Naringenin (5,7,4'-Trihydroxyflavanone)	Flavonoids	C00509	ko00941,ko00943,ko01100,ko01110	0.937213	0.00578952	gene-meta
Cluster-63067.5	K00588	ko00940,ko00941,ko00945,ko01100,ko01110	MWSHY0098	Epigallocatechin	Flavonoids	C12136	ko00941,ko01110	0.936611	0.00589992	gene-meta
Cluster-57167.3	K01859	ko00941,ko01100,ko01110	mws0463	Hesperetin	Flavonoids	C01709	ko00941	0.936544	0.00591232	gene-meta
Cluster-42691.0	K00588	ko00940,ko00941,ko00945,ko01100,ko01110	mws0463	Hesperetin	Flavonoids	C01709	ko00941	0.936397	0.00593934	gene-meta
Cluster-28361.1	K22845	ko00941,ko01110	pme2960	Naringenin chalcone; 2',4,4',6'-Tetrahydroxychalcone	Flavonoids	C06561	ko00941,ko01100,ko01110	0.936288	0.00595955	gene-meta
Cluster-57167.1	K01859	ko00941,ko01100,ko01110	mws0914	3,5,7-Trihydroxyflavanone (Pinobanksin)	Flavonoids	C09826	ko00941	0.936276	0.00596165	gene-meta
Cluster-42691.0	K00588	ko00940,ko00941,ko00945,ko01100,ko01110	pme2960	Naringenin chalcone; 2',4,4',6'-Tetrahydroxychalcone	Flavonoids	C06561	ko00941,ko01100,ko01110	0.936204	0.00597505	gene-meta
Cluster-58756.5	K13082	ko00941,ko01100,ko01110	pme2960	Naringenin chalcone; 2',4,4',6'-Tetrahydroxychalcone	Flavonoids	C06561	ko00941,ko01100,ko01110	0.936038	0.00600586	gene-meta
Cluster-29393.0	K00487	ko00130,ko00940,ko00941,ko00945,ko01100,ko01110	mws0054	Catechin	Flavonoids	C06562	ko00941,ko01110	0.936002	0.00601255	gene-meta
Cluster-19607.14	K00660	ko00941,ko00960,ko01100,ko01110,ko04712	mws0463	Hesperetin	Flavonoids	C01709	ko00941	0.935882	0.00603486	gene-meta
Cluster-42691.0	K00588	ko00940,ko00941,ko00945,ko01100,ko01110	MWSHY0124	Pinocembrin (Dihydrochrysin)	Flavonoids	C09827	ko00941	0.935725	0.00606416	gene-meta
Cluster-42691.0	K00588	ko00940,ko00941,ko00945,ko01100,ko01110	mws1033	Homoeriodictyol	Flavonoids	C09756	ko00941	0.935387	0.00612741	gene-meta
Cluster-28361.1	K22845	ko00941,ko01110	pme1201	Phloretin	Flavonoids	C00774	ko00941,ko01110	0.935178	0.00616673	gene-meta
Cluster-42691.0	K00588	ko00940,ko00941,ko00945,ko01100,ko01110	MWSHY0145	Eriodictyol (5,7,3',4'-Tetrahydroxyflavanone)	Flavonoids	C05631	ko00941,ko01100,ko01110	0.935043	0.00619206	gene-meta
Cluster-58756.5	K13082	ko00941,ko01100,ko01110	pme2954	Quercetin	Flavonoids	C00389	ko00941,ko00944,ko01100,ko01110	0.933909	0.00640769	gene-meta
Cluster-57167.1	K01859	ko00941,ko01100,ko01110	MWSHY0017	Naringenin (5,7,4'-Trihydroxyflavanone)	Flavonoids	C00509	ko00941,ko00943,ko01100,ko01110	0.933649	0.00645754	gene-meta
Cluster-58756.5	K13082	ko00941,ko01100,ko01110	mws0463	Hesperetin	Flavonoids	C01709	ko00941	0.932661	0.00664908	gene-meta
Cluster-66071.8	K01859	ko00941,ko01100,ko01110	mws0046	Naringenin-7-O-Neohesperidoside(Naringin)*	Flavonoids	C09789	ko00941	0.931709	0.00683628	gene-meta
Cluster-57167.3	K01859	ko00941,ko01100,ko01110	Lmzp002365	Hesperetin-7-O-glucoside	Flavonoids	C16422	ko00941	0.931687	0.00684052	gene-meta
Cluster-42691.0	K00588	ko00940,ko00941,ko00945,ko01100,ko01110	pme2954	Quercetin	Flavonoids	C00389	ko00941,ko00944,ko01100,ko01110	0.930684	0.00704062	gene-meta
Cluster-28361.1	K22845	ko00941,ko01110	Lmzp002365	Hesperetin-7-O-glucoside	Flavonoids	C16422	ko00941	0.929669	0.00724574	gene-meta
Cluster-19607.14	K00660	ko00941,ko00960,ko01100,ko01110,ko04712	pme2954	Quercetin	Flavonoids	C00389	ko00941,ko00944,ko01100,ko01110	0.929531	0.00727383	gene-meta
Cluster-28361.1	K22845	ko00941,ko01110	mws0914	3,5,7-Trihydroxyflavanone (Pinobanksin)	Flavonoids	C09826	ko00941	0.928329	0.0075211	gene-meta
Cluster-43109.0	K13065	ko00940,ko00941,ko00945,ko01100,ko01110	pme2954	Quercetin	Flavonoids	C00389	ko00941,ko00944,ko01100,ko01110	0.928303	0.00752648	gene-meta
Cluster-49335.1	K22845	ko00941,ko01110	mws0914	3,5,7-Trihydroxyflavanone (Pinobanksin)	Flavonoids	C09826	ko00941	0.927918	0.00760648	gene-meta
Cluster-19607.14	K00660	ko00941,ko00960,ko01100,ko01110,ko04712	Lmzp002365	Hesperetin-7-O-glucoside	Flavonoids	C16422	ko00941	0.926743	0.00785336	gene-meta
Cluster-19607.14	K00660	ko00941,ko00960,ko01100,ko01110,ko04712	MWSHY0124	Pinocembrin (Dihydrochrysin)	Flavonoids	C09827	ko00941	0.926386	0.00792915	gene-meta
Cluster-62430.0	K13065	ko00940,ko00941,ko00945,ko01100,ko01110	mws0046	Naringenin-7-O-Neohesperidoside(Naringin)*	Flavonoids	C09789	ko00941	0.926366	0.00793335	gene-meta
Cluster-19607.14	K00660	ko00941,ko00960,ko01100,ko01110,ko04712	mws1033	Homoeriodictyol	Flavonoids	C09756	ko00941	0.926188	0.00797123	gene-meta
Cluster-42691.0	K00588	ko00940,ko00941,ko00945,ko01100,ko01110	Lmzp002365	Hesperetin-7-O-glucoside	Flavonoids	C16422	ko00941	0.925463	0.00812664	gene-meta
Cluster-57167.1	K01859	ko00941,ko01100,ko01110	pme1201	Phloretin	Flavonoids	C00774	ko00941,ko01110	0.924934	0.00824077	gene-meta
Cluster-62430.0	K13065	ko00940,ko00941,ko00945,ko01100,ko01110	MWSHY0098	Epigallocatechin	Flavonoids	C12136	ko00941,ko01110	0.923327	0.00859281	gene-meta
Cluster-43109.0	K13065	ko00940,ko00941,ko00945,ko01100,ko01110	pme1201	Phloretin	Flavonoids	C00774	ko00941,ko01110	0.92201	0.00888648	gene-meta
Cluster-19607.14	K00660	ko00941,ko00960,ko01100,ko01110,ko04712	MWSHY0145	Eriodictyol (5,7,3',4'-Tetrahydroxyflavanone)	Flavonoids	C05631	ko00941,ko01100,ko01110	0.921378	0.00902904	gene-meta
Cluster-43109.0	K13065	ko00940,ko00941,ko00945,ko01100,ko01110	mws1033	Homoeriodictyol	Flavonoids	C09756	ko00941	0.921202	0.00906899	gene-meta
Cluster-43109.0	K13065	ko00940,ko00941,ko00945,ko01100,ko01110	MWSHY0124	Pinocembrin (Dihydrochrysin)	Flavonoids	C09827	ko00941	0.921164	0.00907772	gene-meta
Cluster-43109.0	K13065	ko00940,ko00941,ko00945,ko01100,ko01110	mws1068	Kaempferol (3,5,7,4'-Tetrahydroxyflavone)	Flavonoids	C05903	ko00941,ko00944,ko01100,ko01110	0.920884	0.00914137	gene-meta
Cluster-58756.5	K13082	ko00941,ko01100,ko01110	mws1068	Kaempferol (3,5,7,4'-Tetrahydroxyflavone)	Flavonoids	C05903	ko00941,ko00944,ko01100,ko01110	0.920779	0.00916541	gene-meta
Cluster-49335.1	K22845	ko00941,ko01110	MWSHY0017	Naringenin (5,7,4'-Trihydroxyflavanone)	Flavonoids	C00509	ko00941,ko00943,ko01100,ko01110	0.919709	0.00941123	gene-meta
Cluster-49335.1	K22845	ko00941,ko01110	pme1201	Phloretin	Flavonoids	C00774	ko00941,ko01110	0.918211	0.00976061	gene-meta
Cluster-42691.0	K00588	ko00940,ko00941,ko00945,ko01100,ko01110	mws1068	Kaempferol (3,5,7,4'-Tetrahydroxyflavone)	Flavonoids	C05903	ko00941,ko00944,ko01100,ko01110	0.917073	0.0100302	gene-meta
Cluster-43109.0	K13065	ko00940,ko00941,ko00945,ko01100,ko01110	MWSHY0145	Eriodictyol (5,7,3',4'-Tetrahydroxyflavanone)	Flavonoids	C05631	ko00941,ko01100,ko01110	0.91609	0.0102659	gene-meta
Cluster-43109.0	K13065	ko00940,ko00941,ko00945,ko01100,ko01110	MWSHY0017	Naringenin (5,7,4'-Trihydroxyflavanone)	Flavonoids	C00509	ko00941,ko00943,ko01100,ko01110	0.915109	0.0105039	gene-meta
Cluster-19607.14	K00660	ko00941,ko00960,ko01100,ko01110,ko04712	pme1201	Phloretin	Flavonoids	C00774	ko00941,ko01110	0.913954	0.0107873	gene-meta
Cluster-58756.5	K13082	ko00941,ko01100,ko01110	mws0054	Catechin	Flavonoids	C06562	ko00941,ko01110	0.913909	0.0107985	gene-meta
Cluster-49335.1	K22845	ko00941,ko01110	pme2960	Naringenin chalcone; 2',4,4',6'-Tetrahydroxychalcone	Flavonoids	C06561	ko00941,ko01100,ko01110	0.913824	0.0108195	gene-meta
Cluster-19607.14	K00660	ko00941,ko00960,ko01100,ko01110,ko04712	MWSHY0017	Naringenin (5,7,4'-Trihydroxyflavanone)	Flavonoids	C00509	ko00941,ko00943,ko01100,ko01110	0.913328	0.0109426	gene-meta
Cluster-19607.14	K00660	ko00941,ko00960,ko01100,ko01110,ko04712	pme2960	Naringenin chalcone; 2',4,4',6'-Tetrahydroxychalcone	Flavonoids	C06561	ko00941,ko01100,ko01110	0.913229	0.0109671	gene-meta
Cluster-43109.0	K13065	ko00940,ko00941,ko00945,ko01100,ko01110	mws0054	Catechin	Flavonoids	C06562	ko00941,ko01110	0.911659	0.0113615	gene-meta
Cluster-34858.0	K01859	ko00941,ko01100,ko01110	mws0046	Naringenin-7-O-Neohesperidoside(Naringin)*	Flavonoids	C09789	ko00941	0.911004	0.0115279	gene-meta
Cluster-49335.1	K22845	ko00941,ko01110	MWSHY0145	Eriodictyol (5,7,3',4'-Tetrahydroxyflavanone)	Flavonoids	C05631	ko00941,ko01100,ko01110	0.910637	0.0116218	gene-meta
Cluster-19607.14	K00660	ko00941,ko00960,ko01100,ko01110,ko04712	mws0914	3,5,7-Trihydroxyflavanone (Pinobanksin)	Flavonoids	C09826	ko00941	0.910324	0.0117021	gene-meta
Cluster-49335.1	K22845	ko00941,ko01110	MWSHY0124	Pinocembrin (Dihydrochrysin)	Flavonoids	C09827	ko00941	0.907745	0.012374	gene-meta
Cluster-49335.1	K22845	ko00941,ko01110	mws1033	Homoeriodictyol	Flavonoids	C09756	ko00941	0.907423	0.0124592	gene-meta
Cluster-42691.0	K00588	ko00940,ko00941,ko00945,ko01100,ko01110	mws0054	Catechin	Flavonoids	C06562	ko00941,ko01110	0.906886	0.0126017	gene-meta
Cluster-43109.0	K13065	ko00940,ko00941,ko00945,ko01100,ko01110	pme2960	Naringenin chalcone; 2',4,4',6'-Tetrahydroxychalcone	Flavonoids	C06561	ko00941,ko01100,ko01110	0.906465	0.0127141	gene-meta
Cluster-57167.1	K01859	ko00941,ko01100,ko01110	mws1068	Kaempferol (3,5,7,4'-Tetrahydroxyflavone)	Flavonoids	C05903	ko00941,ko00944,ko01100,ko01110	0.906185	0.012789	gene-meta
Cluster-27377.0	K13065	ko00940,ko00941,ko00945,ko01100,ko01110	mws0046	Naringenin-7-O-Neohesperidoside(Naringin)*	Flavonoids	C09789	ko00941	0.904943	0.0131243	gene-meta
Cluster-43109.0	K13065	ko00940,ko00941,ko00945,ko01100,ko01110	mws0914	3,5,7-Trihydroxyflavanone (Pinobanksin)	Flavonoids	C09826	ko00941	0.904812	0.0131599	gene-meta
Cluster-66071.4	K01859	ko00941,ko01100,ko01110	MWSHY0098	Epigallocatechin	Flavonoids	C12136	ko00941,ko01110	0.903276	0.0135808	gene-meta
Cluster-49335.1	K22845	ko00941,ko01110	Lmzp002365	Hesperetin-7-O-glucoside	Flavonoids	C16422	ko00941	0.900934	0.014235	gene-meta
Cluster-49335.1	K22845	ko00941,ko01110	pme2954	Quercetin	Flavonoids	C00389	ko00941,ko00944,ko01100,ko01110	0.898135	0.0150362	gene-meta
Cluster-19607.14	K00660	ko00941,ko00960,ko01100,ko01110,ko04712	mws1068	Kaempferol (3,5,7,4'-Tetrahydroxyflavone)	Flavonoids	C05903	ko00941,ko00944,ko01100,ko01110	0.896438	0.0155321	gene-meta
Cluster-57167.1	K01859	ko00941,ko01100,ko01110	mws0054	Catechin	Flavonoids	C06562	ko00941,ko01110	0.896367	0.0155532	gene-meta
Cluster-49335.1	K22845	ko00941,ko01110	mws1068	Kaempferol (3,5,7,4'-Tetrahydroxyflavone)	Flavonoids	C05903	ko00941,ko00944,ko01100,ko01110	0.896123	0.0156253	gene-meta
Cluster-66071.8	K01859	ko00941,ko01100,ko01110	MWSHY0098	Epigallocatechin	Flavonoids	C12136	ko00941,ko01110	0.895965	0.0156718	gene-meta
Cluster-49335.1	K22845	ko00941,ko01110	mws0463	Hesperetin	Flavonoids	C01709	ko00941	0.895933	0.0156813	gene-meta
Cluster-43109.0	K13065	ko00940,ko00941,ko00945,ko01100,ko01110	Lmzp002365	Hesperetin-7-O-glucoside	Flavonoids	C16422	ko00941	0.895887	0.0156951	gene-meta
Cluster-49335.1	K22845	ko00941,ko01110	mws0054	Catechin	Flavonoids	C06562	ko00941,ko01110	0.892048	0.0168515	gene-meta
Cluster-63067.5	K00588	ko00940,ko00941,ko00945,ko01100,ko01110	mws0046	Naringenin-7-O-Neohesperidoside(Naringin)*	Flavonoids	C09789	ko00941	0.888799	0.0178609	gene-meta
Cluster-19607.14	K00660	ko00941,ko00960,ko01100,ko01110,ko04712	mws0054	Catechin	Flavonoids	C06562	ko00941,ko01110	0.883427	0.0195918	gene-meta
Cluster-30761.0	K13083	ko00941,ko00944,ko01110	mws0046	Naringenin-7-O-Neohesperidoside(Naringin)*	Flavonoids	C09789	ko00941	0.883412	0.0195968	gene-meta
Cluster-34858.0	K01859	ko00941,ko01100,ko01110	MWSHY0098	Epigallocatechin	Flavonoids	C12136	ko00941,ko01110	0.874097	0.0227793	gene-meta
Cluster-58756.6	K13082	ko00941,ko01100,ko01110	MWSHY0098	Epigallocatechin	Flavonoids	C12136	ko00941,ko01110	0.864225	0.0264008	gene-meta
Cluster-30761.0	K13083	ko00941,ko00944,ko01110	MWSHY0098	Epigallocatechin	Flavonoids	C12136	ko00941,ko01110	0.851101	0.0316058	gene-meta
Cluster-43949.4	K22845	ko00941,ko01110	mws0046	Naringenin-7-O-Neohesperidoside(Naringin)*	Flavonoids	C09789	ko00941	0.849125	0.0324277	gene-meta
Cluster-43949.4	K22845	ko00941,ko01110	MWSHY0098	Epigallocatechin	Flavonoids	C12136	ko00941,ko01110	0.825201	0.0431614	gene-meta
Cluster-58756.5	K13082	ko00941,ko01100,ko01110	mws0046	Naringenin-7-O-Neohesperidoside(Naringin)*	Flavonoids	C09789	ko00941	-0.8117	0.049847	gene-meta
Cluster-57167.3	K01859	ko00941,ko01100,ko01110	mws0046	Naringenin-7-O-Neohesperidoside(Naringin)*	Flavonoids	C09789	ko00941	-0.815532	0.0479042	gene-meta
Cluster-64884.11	K00588	ko00940,ko00941,ko00945,ko01100,ko01110	pme2960	Naringenin chalcone; 2',4,4',6'-Tetrahydroxychalcone	Flavonoids	C06561	ko00941,ko01100,ko01110	-0.820293	0.0455402	gene-meta
Cluster-42691.0	K00588	ko00940,ko00941,ko00945,ko01100,ko01110	mws0046	Naringenin-7-O-Neohesperidoside(Naringin)*	Flavonoids	C09789	ko00941	-0.822575	0.0444268	gene-meta
Cluster-58756.6	K13082	ko00941,ko01100,ko01110	pme2960	Naringenin chalcone; 2',4,4',6'-Tetrahydroxychalcone	Flavonoids	C06561	ko00941,ko01100,ko01110	-0.837253	0.0375747	gene-meta
Cluster-58756.6	K13082	ko00941,ko01100,ko01110	mws0054	Catechin	Flavonoids	C06562	ko00941,ko01110	-0.838442	0.0370433	gene-meta
Cluster-58756.6	K13082	ko00941,ko01100,ko01110	pme2954	Quercetin	Flavonoids	C00389	ko00941,ko00944,ko01100,ko01110	-0.841677	0.0356151	gene-meta
Cluster-58756.6	K13082	ko00941,ko01100,ko01110	mws0463	Hesperetin	Flavonoids	C01709	ko00941	-0.84244	0.0352819	gene-meta
Cluster-43949.4	K22845	ko00941,ko01110	pme2960	Naringenin chalcone; 2',4,4',6'-Tetrahydroxychalcone	Flavonoids	C06561	ko00941,ko01100,ko01110	-0.842465	0.0352712	gene-meta
Cluster-58756.6	K13082	ko00941,ko01100,ko01110	mws1068	Kaempferol (3,5,7,4'-Tetrahydroxyflavone)	Flavonoids	C05903	ko00941,ko00944,ko01100,ko01110	-0.844579	0.0343566	gene-meta
Cluster-43949.4	K22845	ko00941,ko01110	pme1201	Phloretin	Flavonoids	C00774	ko00941,ko01110	-0.847472	0.033123	gene-meta
Cluster-43949.4	K22845	ko00941,ko01110	mws0914	3,5,7-Trihydroxyflavanone (Pinobanksin)	Flavonoids	C09826	ko00941	-0.84808	0.0328663	gene-meta
Cluster-50625.0	K01859	ko00941,ko01100,ko01110	mws0046	Naringenin-7-O-Neohesperidoside(Naringin)*	Flavonoids	C09789	ko00941	-0.848727	0.0325945	gene-meta
Cluster-58756.6	K13082	ko00941,ko01100,ko01110	mws1033	Homoeriodictyol	Flavonoids	C09756	ko00941	-0.849907	0.0321014	gene-meta
Cluster-58756.6	K13082	ko00941,ko01100,ko01110	MWSHY0124	Pinocembrin (Dihydrochrysin)	Flavonoids	C09827	ko00941	-0.850409	0.0318926	gene-meta
Cluster-58756.6	K13082	ko00941,ko01100,ko01110	MWSHY0145	Eriodictyol (5,7,3',4'-Tetrahydroxyflavanone)	Flavonoids	C05631	ko00941,ko01100,ko01110	-0.850475	0.031865	gene-meta
Cluster-58756.6	K13082	ko00941,ko01100,ko01110	Lmzp002365	Hesperetin-7-O-glucoside	Flavonoids	C16422	ko00941	-0.852046	0.0312164	gene-meta
Cluster-63067.5	K00588	ko00940,ko00941,ko00945,ko01100,ko01110	pme2960	Naringenin chalcone; 2',4,4',6'-Tetrahydroxychalcone	Flavonoids	C06561	ko00941,ko01100,ko01110	-0.852587	0.0309943	gene-meta
Cluster-58756.6	K13082	ko00941,ko01100,ko01110	MWSHY0017	Naringenin (5,7,4'-Trihydroxyflavanone)	Flavonoids	C00509	ko00941,ko00943,ko01100,ko01110	-0.858932	0.0284468	gene-meta
Cluster-43949.4	K22845	ko00941,ko01110	mws0463	Hesperetin	Flavonoids	C01709	ko00941	-0.859775	0.0281158	gene-meta
Cluster-43949.4	K22845	ko00941,ko01110	MWSHY0017	Naringenin (5,7,4'-Trihydroxyflavanone)	Flavonoids	C00509	ko00941,ko00943,ko01100,ko01110	-0.859852	0.0280858	gene-meta
Cluster-58756.6	K13082	ko00941,ko01100,ko01110	mws0914	3,5,7-Trihydroxyflavanone (Pinobanksin)	Flavonoids	C09826	ko00941	-0.860363	0.0278865	gene-meta
Cluster-58756.6	K13082	ko00941,ko01100,ko01110	pme1201	Phloretin	Flavonoids	C00774	ko00941,ko01110	-0.863039	0.0268527	gene-meta
Cluster-57167.1	K01859	ko00941,ko01100,ko01110	MWSHY0098	Epigallocatechin	Flavonoids	C12136	ko00941,ko01110	-0.864212	0.0264056	gene-meta
Cluster-63067.5	K00588	ko00940,ko00941,ko00945,ko01100,ko01110	mws0914	3,5,7-Trihydroxyflavanone (Pinobanksin)	Flavonoids	C09826	ko00941	-0.873277	0.0230705	gene-meta
Cluster-43949.4	K22845	ko00941,ko01110	mws1068	Kaempferol (3,5,7,4'-Tetrahydroxyflavone)	Flavonoids	C05903	ko00941,ko00944,ko01100,ko01110	-0.874521	0.0226298	gene-meta
Cluster-63067.5	K00588	ko00940,ko00941,ko00945,ko01100,ko01110	Lmzp002365	Hesperetin-7-O-glucoside	Flavonoids	C16422	ko00941	-0.880387	0.0206054	gene-meta
Cluster-43949.4	K22845	ko00941,ko01110	MWSHY0145	Eriodictyol (5,7,3',4'-Tetrahydroxyflavanone)	Flavonoids	C05631	ko00941,ko01100,ko01110	-0.880399	0.0206011	gene-meta
Cluster-43949.4	K22845	ko00941,ko01110	mws0054	Catechin	Flavonoids	C06562	ko00941,ko01110	-0.881162	0.0203446	gene-meta
Cluster-43949.4	K22845	ko00941,ko01110	mws1033	Homoeriodictyol	Flavonoids	C09756	ko00941	-0.881338	0.0202857	gene-meta
Cluster-43949.4	K22845	ko00941,ko01110	MWSHY0124	Pinocembrin (Dihydrochrysin)	Flavonoids	C09827	ko00941	-0.881348	0.0202823	gene-meta
Cluster-43949.4	K22845	ko00941,ko01110	pme2954	Quercetin	Flavonoids	C00389	ko00941,ko00944,ko01100,ko01110	-0.882112	0.0200272	gene-meta
Cluster-19607.14	K00660	ko00941,ko00960,ko01100,ko01110,ko04712	MWSHY0098	Epigallocatechin	Flavonoids	C12136	ko00941,ko01110	-0.884456	0.0192543	gene-meta
Cluster-49335.1	K22845	ko00941,ko01110	MWSHY0098	Epigallocatechin	Flavonoids	C12136	ko00941,ko01110	-0.887677	0.018216	gene-meta
Cluster-29853.0	K00588	ko00940,ko00941,ko00945,ko01100,ko01110	mws0046	Naringenin-7-O-Neohesperidoside(Naringin)*	Flavonoids	C09789	ko00941	-0.888265	0.0180297	gene-meta
Cluster-63067.5	K00588	ko00940,ko00941,ko00945,ko01100,ko01110	mws0463	Hesperetin	Flavonoids	C01709	ko00941	-0.888365	0.017998	gene-meta
Cluster-63067.5	K00588	ko00940,ko00941,ko00945,ko01100,ko01110	MWSHY0145	Eriodictyol (5,7,3',4'-Tetrahydroxyflavanone)	Flavonoids	C05631	ko00941,ko01100,ko01110	-0.889232	0.0177247	gene-meta
Cluster-19607.3	K00660	ko00941,ko00960,ko01100,ko01110,ko04712	mws0046	Naringenin-7-O-Neohesperidoside(Naringin)*	Flavonoids	C09789	ko00941	-0.889492	0.0176434	gene-meta
Cluster-57167.1	K01859	ko00941,ko01100,ko01110	mws0046	Naringenin-7-O-Neohesperidoside(Naringin)*	Flavonoids	C09789	ko00941	-0.889779	0.0175535	gene-meta
Cluster-63067.5	K00588	ko00940,ko00941,ko00945,ko01100,ko01110	MWSHY0124	Pinocembrin (Dihydrochrysin)	Flavonoids	C09827	ko00941	-0.890374	0.0173681	gene-meta
Cluster-63067.5	K00588	ko00940,ko00941,ko00945,ko01100,ko01110	mws1033	Homoeriodictyol	Flavonoids	C09756	ko00941	-0.890388	0.0173637	gene-meta
Cluster-63067.5	K00588	ko00940,ko00941,ko00945,ko01100,ko01110	pme2954	Quercetin	Flavonoids	C00389	ko00941,ko00944,ko01100,ko01110	-0.891795	0.016929	gene-meta
Cluster-63067.5	K00588	ko00940,ko00941,ko00945,ko01100,ko01110	MWSHY0017	Naringenin (5,7,4'-Trihydroxyflavanone)	Flavonoids	C00509	ko00941,ko00943,ko01100,ko01110	-0.8918	0.0169274	gene-meta
Cluster-7539.0	K05278	ko00941,ko01100,ko01110	mws0046	Naringenin-7-O-Neohesperidoside(Naringin)*	Flavonoids	C09789	ko00941	-0.891807	0.0169253	gene-meta
Cluster-63067.5	K00588	ko00940,ko00941,ko00945,ko01100,ko01110	pme1201	Phloretin	Flavonoids	C00774	ko00941,ko01110	-0.897138	0.0153267	gene-meta
Cluster-44711.0	K22845	ko00941,ko01110	mws0046	Naringenin-7-O-Neohesperidoside(Naringin)*	Flavonoids	C09789	ko00941	-0.901231	0.0141512	gene-meta
Cluster-65852.0	K00588	ko00940,ko00941,ko00945,ko01100,ko01110	mws0046	Naringenin-7-O-Neohesperidoside(Naringin)*	Flavonoids	C09789	ko00941	-0.902192	0.0138818	gene-meta
Cluster-29393.0	K00487	ko00130,ko00940,ko00941,ko00945,ko01100,ko01110	mws0046	Naringenin-7-O-Neohesperidoside(Naringin)*	Flavonoids	C09789	ko00941	-0.905143	0.0130701	gene-meta
Cluster-55097.1	K01859	ko00941,ko01100,ko01110	mws0046	Naringenin-7-O-Neohesperidoside(Naringin)*	Flavonoids	C09789	ko00941	-0.908103	0.0122795	gene-meta
Cluster-57049.7	K01859	ko00941,ko01100,ko01110	mws0046	Naringenin-7-O-Neohesperidoside(Naringin)*	Flavonoids	C09789	ko00941	-0.909768	0.0118453	gene-meta
Cluster-28361.1	K22845	ko00941,ko01110	MWSHY0098	Epigallocatechin	Flavonoids	C12136	ko00941,ko01110	-0.910224	0.0117278	gene-meta
Cluster-19607.14	K00660	ko00941,ko00960,ko01100,ko01110,ko04712	mws0046	Naringenin-7-O-Neohesperidoside(Naringin)*	Flavonoids	C09789	ko00941	-0.911139	0.0114936	gene-meta
Cluster-58756.5	K13082	ko00941,ko01100,ko01110	MWSHY0098	Epigallocatechin	Flavonoids	C12136	ko00941,ko01110	-0.911616	0.0113724	gene-meta
Cluster-53620.4	K13065	ko00940,ko00941,ko00945,ko01100,ko01110	mws0046	Naringenin-7-O-Neohesperidoside(Naringin)*	Flavonoids	C09789	ko00941	-0.91306	0.0110093	gene-meta
Cluster-60688.0	K05278	ko00941,ko01100,ko01110	mws0046	Naringenin-7-O-Neohesperidoside(Naringin)*	Flavonoids	C09789	ko00941	-0.916346	0.0102042	gene-meta
Cluster-53574.0	K05278	ko00941,ko01100,ko01110	mws0046	Naringenin-7-O-Neohesperidoside(Naringin)*	Flavonoids	C09789	ko00941	-0.917953	0.00982132	gene-meta
Cluster-29853.0	K00588	ko00940,ko00941,ko00945,ko01100,ko01110	MWSHY0098	Epigallocatechin	Flavonoids	C12136	ko00941,ko01110	-0.918096	0.00978763	gene-meta
Cluster-42691.0	K00588	ko00940,ko00941,ko00945,ko01100,ko01110	MWSHY0098	Epigallocatechin	Flavonoids	C12136	ko00941,ko01110	-0.918523	0.00968725	gene-meta
Cluster-43949.4	K22845	ko00941,ko01110	Lmzp002365	Hesperetin-7-O-glucoside	Flavonoids	C16422	ko00941	-0.918825	0.00961653	gene-meta
Cluster-65852.0	K00588	ko00940,ko00941,ko00945,ko01100,ko01110	MWSHY0098	Epigallocatechin	Flavonoids	C12136	ko00941,ko01110	-0.920126	0.00931497	gene-meta
Cluster-43109.0	K13065	ko00940,ko00941,ko00945,ko01100,ko01110	MWSHY0098	Epigallocatechin	Flavonoids	C12136	ko00941,ko01110	-0.920771	0.00916727	gene-meta
Cluster-30761.0	K13083	ko00941,ko00944,ko01110	pme1201	Phloretin	Flavonoids	C00774	ko00941,ko01110	-0.921631	0.00897182	gene-meta
Cluster-12152.1	K13065	ko00940,ko00941,ko00945,ko01100,ko01110	mws0046	Naringenin-7-O-Neohesperidoside(Naringin)*	Flavonoids	C09789	ko00941	-0.923469	0.00856136	gene-meta
Cluster-57167.2	K01859	ko00941,ko01100,ko01110	MWSHY0098	Epigallocatechin	Flavonoids	C12136	ko00941,ko01110	-0.92403	0.00843793	gene-meta
Cluster-4499.3	K22845	ko00941,ko01110	mws0046	Naringenin-7-O-Neohesperidoside(Naringin)*	Flavonoids	C09789	ko00941	-0.926546	0.00789501	gene-meta
Cluster-30761.0	K13083	ko00941,ko00944,ko01110	mws1068	Kaempferol (3,5,7,4'-Tetrahydroxyflavone)	Flavonoids	C05903	ko00941,ko00944,ko01100,ko01110	-0.926745	0.0078529	gene-meta
Cluster-25561.0	K13082	ko00941,ko01100,ko01110	mws0046	Naringenin-7-O-Neohesperidoside(Naringin)*	Flavonoids	C09789	ko00941	-0.928197	0.0075484	gene-meta
Cluster-63067.5	K00588	ko00940,ko00941,ko00945,ko01100,ko01110	mws1068	Kaempferol (3,5,7,4'-Tetrahydroxyflavone)	Flavonoids	C05903	ko00941,ko00944,ko01100,ko01110	-0.929102	0.0073616	gene-meta
Cluster-30761.0	K13083	ko00941,ko00944,ko01110	mws0054	Catechin	Flavonoids	C06562	ko00941,ko01110	-0.930191	0.0071399	gene-meta
Cluster-4499.5	K22845	ko00941,ko01110	MWSHY0098	Epigallocatechin	Flavonoids	C12136	ko00941,ko01110	-0.930322	0.00711332	gene-meta
Cluster-30761.0	K13083	ko00941,ko00944,ko01110	mws0463	Hesperetin	Flavonoids	C01709	ko00941	-0.93092	0.0069932	gene-meta
Cluster-34858.0	K01859	ko00941,ko01100,ko01110	mws0054	Catechin	Flavonoids	C06562	ko00941,ko01110	-0.93207	0.00676503	gene-meta
Cluster-19607.2	K00660	ko00941,ko00960,ko01100,ko01110,ko04712	mws0046	Naringenin-7-O-Neohesperidoside(Naringin)*	Flavonoids	C09789	ko00941	-0.934045	0.00638157	gene-meta
Cluster-63067.5	K00588	ko00940,ko00941,ko00945,ko01100,ko01110	mws0054	Catechin	Flavonoids	C06562	ko00941,ko01110	-0.935487	0.00610862	gene-meta
Cluster-4499.3	K22845	ko00941,ko01110	MWSHY0098	Epigallocatechin	Flavonoids	C12136	ko00941,ko01110	-0.936126	0.00598951	gene-meta
Cluster-34858.0	K01859	ko00941,ko01100,ko01110	mws1068	Kaempferol (3,5,7,4'-Tetrahydroxyflavone)	Flavonoids	C05903	ko00941,ko00944,ko01100,ko01110	-0.936227	0.00597077	gene-meta
Cluster-19607.4	K00660	ko00941,ko00960,ko01100,ko01110,ko04712	MWSHY0098	Epigallocatechin	Flavonoids	C12136	ko00941,ko01110	-0.936725	0.0058789	gene-meta
Cluster-53620.0	K13065	ko00940,ko00941,ko00945,ko01100,ko01110	MWSHY0098	Epigallocatechin	Flavonoids	C12136	ko00941,ko01110	-0.938007	0.00564551	gene-meta
Cluster-30761.0	K13083	ko00941,ko00944,ko01110	MWSHY0017	Naringenin (5,7,4'-Trihydroxyflavanone)	Flavonoids	C00509	ko00941,ko00943,ko01100,ko01110	-0.938498	0.00555747	gene-meta
Cluster-57049.7	K01859	ko00941,ko01100,ko01110	MWSHY0098	Epigallocatechin	Flavonoids	C12136	ko00941,ko01110	-0.938776	0.00550782	gene-meta
Cluster-57167.3	K01859	ko00941,ko01100,ko01110	MWSHY0098	Epigallocatechin	Flavonoids	C12136	ko00941,ko01110	-0.939656	0.00535224	gene-meta
Cluster-60688.0	K05278	ko00941,ko01100,ko01110	MWSHY0098	Epigallocatechin	Flavonoids	C12136	ko00941,ko01110	-0.939874	0.00531405	gene-meta
Cluster-30761.0	K13083	ko00941,ko00944,ko01110	mws0914	3,5,7-Trihydroxyflavanone (Pinobanksin)	Flavonoids	C09826	ko00941	-0.940735	0.00516443	gene-meta
Cluster-7539.0	K05278	ko00941,ko01100,ko01110	MWSHY0098	Epigallocatechin	Flavonoids	C12136	ko00941,ko01110	-0.940755	0.00516104	gene-meta
Cluster-19607.4	K00660	ko00941,ko00960,ko01100,ko01110,ko04712	mws0046	Naringenin-7-O-Neohesperidoside(Naringin)*	Flavonoids	C09789	ko00941	-0.941138	0.00509507	gene-meta
Cluster-58982.0	K09754	ko00940,ko00941,ko00945,ko01100,ko01110	mws0046	Naringenin-7-O-Neohesperidoside(Naringin)*	Flavonoids	C09789	ko00941	-0.941273	0.00507208	gene-meta
Cluster-13637.0	K08695	ko00941,ko01100,ko01110	mws0046	Naringenin-7-O-Neohesperidoside(Naringin)*	Flavonoids	C09789	ko00941	-0.941621	0.00501263	gene-meta
Cluster-49335.3	K22845	ko00941,ko01110	mws0046	Naringenin-7-O-Neohesperidoside(Naringin)*	Flavonoids	C09789	ko00941	-0.942473	0.00486887	gene-meta
Cluster-25561.0	K13082	ko00941,ko01100,ko01110	MWSHY0098	Epigallocatechin	Flavonoids	C12136	ko00941,ko01110	-0.942591	0.00484903	gene-meta
Cluster-29393.0	K00487	ko00130,ko00940,ko00941,ko00945,ko01100,ko01110	MWSHY0098	Epigallocatechin	Flavonoids	C12136	ko00941,ko01110	-0.942843	0.00480701	gene-meta
Cluster-57167.0	K01859	ko00941,ko01100,ko01110	mws0046	Naringenin-7-O-Neohesperidoside(Naringin)*	Flavonoids	C09789	ko00941	-0.942869	0.00480271	gene-meta
Cluster-19607.2	K00660	ko00941,ko00960,ko01100,ko01110,ko04712	MWSHY0098	Epigallocatechin	Flavonoids	C12136	ko00941,ko01110	-0.942978	0.00478457	gene-meta
Cluster-19607.3	K00660	ko00941,ko00960,ko01100,ko01110,ko04712	MWSHY0098	Epigallocatechin	Flavonoids	C12136	ko00941,ko01110	-0.943807	0.00464782	gene-meta
Cluster-50625.0	K01859	ko00941,ko01100,ko01110	MWSHY0098	Epigallocatechin	Flavonoids	C12136	ko00941,ko01110	-0.944377	0.0045548	gene-meta
Cluster-19607.5	K00660	ko00941,ko00960,ko01100,ko01110,ko04712	MWSHY0098	Epigallocatechin	Flavonoids	C12136	ko00941,ko01110	-0.944958	0.00446112	gene-meta
Cluster-66071.4	K01859	ko00941,ko01100,ko01110	mws0054	Catechin	Flavonoids	C06562	ko00941,ko01110	-0.94555	0.00436649	gene-meta
Cluster-34858.0	K01859	ko00941,ko01100,ko01110	pme1201	Phloretin	Flavonoids	C00774	ko00941,ko01110	-0.945618	0.00435568	gene-meta
Cluster-4499.8	K22845	ko00941,ko01110	mws0046	Naringenin-7-O-Neohesperidoside(Naringin)*	Flavonoids	C09789	ko00941	-0.946228	0.00425942	gene-meta
Cluster-69455.0	K13081	ko00941,ko01110	mws0046	Naringenin-7-O-Neohesperidoside(Naringin)*	Flavonoids	C09789	ko00941	-0.946767	0.00417522	gene-meta
Cluster-52616.0	K05280	ko00941,ko00944,ko01100,ko01110	mws0046	Naringenin-7-O-Neohesperidoside(Naringin)*	Flavonoids	C09789	ko00941	-0.94703	0.00413447	gene-meta
Cluster-19607.6	K00660	ko00941,ko00960,ko01100,ko01110,ko04712	MWSHY0098	Epigallocatechin	Flavonoids	C12136	ko00941,ko01110	-0.947405	0.00407664	gene-meta
Cluster-30761.0	K13083	ko00941,ko00944,ko01110	pme2960	Naringenin chalcone; 2',4,4',6'-Tetrahydroxychalcone	Flavonoids	C06561	ko00941,ko01100,ko01110	-0.948257	0.00394668	gene-meta
Cluster-55858.0	K13082	ko00941,ko01100,ko01110	mws0046	Naringenin-7-O-Neohesperidoside(Naringin)*	Flavonoids	C09789	ko00941	-0.948899	0.00385029	gene-meta
Cluster-66071.8	K01859	ko00941,ko01100,ko01110	mws0054	Catechin	Flavonoids	C06562	ko00941,ko01110	-0.949303	0.00379018	gene-meta
Cluster-59129.0	K22845	ko00941,ko01110	mws0046	Naringenin-7-O-Neohesperidoside(Naringin)*	Flavonoids	C09789	ko00941	-0.949346	0.00378383	gene-meta
Cluster-4499.6	K22845	ko00941,ko01110	MWSHY0098	Epigallocatechin	Flavonoids	C12136	ko00941,ko01110	-0.949512	0.00375917	gene-meta
Cluster-55858.0	K13082	ko00941,ko01100,ko01110	MWSHY0098	Epigallocatechin	Flavonoids	C12136	ko00941,ko01110	-0.949639	0.00374052	gene-meta
Cluster-30761.0	K13083	ko00941,ko00944,ko01110	pme2954	Quercetin	Flavonoids	C00389	ko00941,ko00944,ko01100,ko01110	-0.950018	0.00368487	gene-meta
Cluster-53620.4	K13065	ko00940,ko00941,ko00945,ko01100,ko01110	MWSHY0098	Epigallocatechin	Flavonoids	C12136	ko00941,ko01110	-0.950324	0.00364024	gene-meta
Cluster-19607.12	K00660	ko00941,ko00960,ko01100,ko01110,ko04712	MWSHY0098	Epigallocatechin	Flavonoids	C12136	ko00941,ko01110	-0.950439	0.00362358	gene-meta
Cluster-19607.10	K00660	ko00941,ko00960,ko01100,ko01110,ko04712	MWSHY0098	Epigallocatechin	Flavonoids	C12136	ko00941,ko01110	-0.950584	0.00360261	gene-meta
Cluster-19607.6	K00660	ko00941,ko00960,ko01100,ko01110,ko04712	mws0046	Naringenin-7-O-Neohesperidoside(Naringin)*	Flavonoids	C09789	ko00941	-0.951049	0.00353569	gene-meta
Cluster-30761.0	K13083	ko00941,ko00944,ko01110	MWSHY0124	Pinocembrin (Dihydrochrysin)	Flavonoids	C09827	ko00941	-0.951553	0.00346381	gene-meta
Cluster-30761.0	K13083	ko00941,ko00944,ko01110	mws1033	Homoeriodictyol	Flavonoids	C09756	ko00941	-0.951669	0.0034474	gene-meta
Cluster-22814.0	K05280	ko00941,ko00944,ko01100,ko01110	MWSHY0098	Epigallocatechin	Flavonoids	C12136	ko00941,ko01110	-0.951923	0.00341154	gene-meta
Cluster-66071.4	K01859	ko00941,ko01100,ko01110	mws1068	Kaempferol (3,5,7,4'-Tetrahydroxyflavone)	Flavonoids	C05903	ko00941,ko00944,ko01100,ko01110	-0.952177	0.00337589	gene-meta
Cluster-6224.0	K13065	ko00940,ko00941,ko00945,ko01100,ko01110	MWSHY0098	Epigallocatechin	Flavonoids	C12136	ko00941,ko01110	-0.952511	0.00332919	gene-meta
Cluster-65852.1	K00588	ko00940,ko00941,ko00945,ko01100,ko01110	MWSHY0098	Epigallocatechin	Flavonoids	C12136	ko00941,ko01110	-0.952671	0.0033071	gene-meta
Cluster-19607.7	K00660	ko00941,ko00960,ko01100,ko01110,ko04712	MWSHY0098	Epigallocatechin	Flavonoids	C12136	ko00941,ko01110	-0.952752	0.00329584	gene-meta
Cluster-66071.8	K01859	ko00941,ko01100,ko01110	mws1068	Kaempferol (3,5,7,4'-Tetrahydroxyflavone)	Flavonoids	C05903	ko00941,ko00944,ko01100,ko01110	-0.952895	0.00327604	gene-meta
Cluster-53620.2	K13065	ko00940,ko00941,ko00945,ko01100,ko01110	mws0046	Naringenin-7-O-Neohesperidoside(Naringin)*	Flavonoids	C09789	ko00941	-0.952985	0.00326368	gene-meta
Cluster-30761.0	K13083	ko00941,ko00944,ko01110	MWSHY0145	Eriodictyol (5,7,3',4'-Tetrahydroxyflavanone)	Flavonoids	C05631	ko00941,ko01100,ko01110	-0.953817	0.00315004	gene-meta
Cluster-20933.0	K13065	ko00940,ko00941,ko00945,ko01100,ko01110	MWSHY0098	Epigallocatechin	Flavonoids	C12136	ko00941,ko01110	-0.953864	0.00314371	gene-meta
Cluster-58982.0	K09754	ko00940,ko00941,ko00945,ko01100,ko01110	MWSHY0098	Epigallocatechin	Flavonoids	C12136	ko00941,ko01110	-0.953886	0.00314078	gene-meta
Cluster-55097.1	K01859	ko00941,ko01100,ko01110	MWSHY0098	Epigallocatechin	Flavonoids	C12136	ko00941,ko01110	-0.954038	0.00312027	gene-meta
Cluster-65441.0	K13065	ko00940,ko00941,ko00945,ko01100,ko01110	MWSHY0098	Epigallocatechin	Flavonoids	C12136	ko00941,ko01110	-0.954295	0.00308568	gene-meta
Cluster-65852.1	K00588	ko00940,ko00941,ko00945,ko01100,ko01110	mws0046	Naringenin-7-O-Neohesperidoside(Naringin)*	Flavonoids	C09789	ko00941	-0.954444	0.00306571	gene-meta
Cluster-18560.0	K00487	ko00130,ko00940,ko00941,ko00945,ko01100,ko01110	mws0046	Naringenin-7-O-Neohesperidoside(Naringin)*	Flavonoids	C09789	ko00941	-0.954469	0.00306246	gene-meta
Cluster-52616.0	K05280	ko00941,ko00944,ko01100,ko01110	MWSHY0098	Epigallocatechin	Flavonoids	C12136	ko00941,ko01110	-0.954475	0.00306162	gene-meta
Cluster-53620.1	K13065	ko00940,ko00941,ko00945,ko01100,ko01110	mws0046	Naringenin-7-O-Neohesperidoside(Naringin)*	Flavonoids	C09789	ko00941	-0.954731	0.00302757	gene-meta
Cluster-13637.0	K08695	ko00941,ko01100,ko01110	MWSHY0098	Epigallocatechin	Flavonoids	C12136	ko00941,ko01110	-0.954895	0.00300581	gene-meta
Cluster-57167.0	K01859	ko00941,ko01100,ko01110	MWSHY0098	Epigallocatechin	Flavonoids	C12136	ko00941,ko01110	-0.954952	0.00299822	gene-meta
Cluster-53620.2	K13065	ko00940,ko00941,ko00945,ko01100,ko01110	MWSHY0098	Epigallocatechin	Flavonoids	C12136	ko00941,ko01110	-0.955167	0.00296994	gene-meta
Cluster-20933.0	K13065	ko00940,ko00941,ko00945,ko01100,ko01110	mws0046	Naringenin-7-O-Neohesperidoside(Naringin)*	Flavonoids	C09789	ko00941	-0.955172	0.00296931	gene-meta
Cluster-69455.0	K13081	ko00941,ko01110	MWSHY0098	Epigallocatechin	Flavonoids	C12136	ko00941,ko01110	-0.955192	0.00296667	gene-meta
Cluster-18560.1	K00487	ko00130,ko00940,ko00941,ko00945,ko01100,ko01110	mws0046	Naringenin-7-O-Neohesperidoside(Naringin)*	Flavonoids	C09789	ko00941	-0.95524	0.0029603	gene-meta
Cluster-12152.0	K13065	ko00940,ko00941,ko00945,ko01100,ko01110	MWSHY0098	Epigallocatechin	Flavonoids	C12136	ko00941,ko01110	-0.955695	0.00290094	gene-meta
Cluster-19607.8	K00660	ko00941,ko00960,ko01100,ko01110,ko04712	MWSHY0098	Epigallocatechin	Flavonoids	C12136	ko00941,ko01110	-0.9558	0.00288729	gene-meta
Cluster-12152.1	K13065	ko00940,ko00941,ko00945,ko01100,ko01110	MWSHY0098	Epigallocatechin	Flavonoids	C12136	ko00941,ko01110	-0.955903	0.0028739	gene-meta
Cluster-19607.1	K00660	ko00941,ko00960,ko01100,ko01110,ko04712	MWSHY0098	Epigallocatechin	Flavonoids	C12136	ko00941,ko01110	-0.956025	0.00285822	gene-meta
Cluster-53574.0	K05278	ko00941,ko01100,ko01110	MWSHY0098	Epigallocatechin	Flavonoids	C12136	ko00941,ko01110	-0.956084	0.00285059	gene-meta
Cluster-19607.11	K00660	ko00941,ko00960,ko01100,ko01110,ko04712	MWSHY0098	Epigallocatechin	Flavonoids	C12136	ko00941,ko01110	-0.956161	0.00284065	gene-meta
Cluster-19607.10	K00660	ko00941,ko00960,ko01100,ko01110,ko04712	mws0046	Naringenin-7-O-Neohesperidoside(Naringin)*	Flavonoids	C09789	ko00941	-0.956349	0.00281657	gene-meta
Cluster-19607.8	K00660	ko00941,ko00960,ko01100,ko01110,ko04712	mws0046	Naringenin-7-O-Neohesperidoside(Naringin)*	Flavonoids	C09789	ko00941	-0.956353	0.00281599	gene-meta
Cluster-4499.8	K22845	ko00941,ko01110	MWSHY0098	Epigallocatechin	Flavonoids	C12136	ko00941,ko01110	-0.956656	0.00277733	gene-meta
Cluster-19607.1	K00660	ko00941,ko00960,ko01100,ko01110,ko04712	mws0046	Naringenin-7-O-Neohesperidoside(Naringin)*	Flavonoids	C09789	ko00941	-0.956661	0.00277668	gene-meta
Cluster-49335.3	K22845	ko00941,ko01110	MWSHY0098	Epigallocatechin	Flavonoids	C12136	ko00941,ko01110	-0.956705	0.00277109	gene-meta
Cluster-62430.0	K13065	ko00940,ko00941,ko00945,ko01100,ko01110	mws0054	Catechin	Flavonoids	C06562	ko00941,ko01110	-0.956735	0.00276728	gene-meta
Cluster-62430.4	K13065	ko00940,ko00941,ko00945,ko01100,ko01110	MWSHY0098	Epigallocatechin	Flavonoids	C12136	ko00941,ko01110	-0.956887	0.00274806	gene-meta
Cluster-40809.0	K13065	ko00940,ko00941,ko00945,ko01100,ko01110	MWSHY0098	Epigallocatechin	Flavonoids	C12136	ko00941,ko01110	-0.956927	0.002743	gene-meta
Cluster-53620.0	K13065	ko00940,ko00941,ko00945,ko01100,ko01110	mws0046	Naringenin-7-O-Neohesperidoside(Naringin)*	Flavonoids	C09789	ko00941	-0.957227	0.0027052	gene-meta
Cluster-53620.1	K13065	ko00940,ko00941,ko00945,ko01100,ko01110	MWSHY0098	Epigallocatechin	Flavonoids	C12136	ko00941,ko01110	-0.958604	0.002535	gene-meta
Cluster-34858.0	K01859	ko00941,ko01100,ko01110	MWSHY0017	Naringenin (5,7,4'-Trihydroxyflavanone)	Flavonoids	C00509	ko00941,ko00943,ko01100,ko01110	-0.958936	0.00249475	gene-meta
Cluster-18560.0	K00487	ko00130,ko00940,ko00941,ko00945,ko01100,ko01110	MWSHY0098	Epigallocatechin	Flavonoids	C12136	ko00941,ko01110	-0.959157	0.00246818	gene-meta
Cluster-66071.8	K01859	ko00941,ko01100,ko01110	pme1201	Phloretin	Flavonoids	C00774	ko00941,ko01110	-0.959234	0.00245897	gene-meta
Cluster-22814.0	K05280	ko00941,ko00944,ko01100,ko01110	mws0046	Naringenin-7-O-Neohesperidoside(Naringin)*	Flavonoids	C09789	ko00941	-0.959544	0.00242189	gene-meta
Cluster-18560.1	K00487	ko00130,ko00940,ko00941,ko00945,ko01100,ko01110	MWSHY0098	Epigallocatechin	Flavonoids	C12136	ko00941,ko01110	-0.959716	0.00240148	gene-meta
Cluster-64884.0	K00588	ko00940,ko00941,ko00945,ko01100,ko01110	MWSHY0098	Epigallocatechin	Flavonoids	C12136	ko00941,ko01110	-0.960097	0.00235656	gene-meta
Cluster-59129.0	K22845	ko00941,ko01110	MWSHY0098	Epigallocatechin	Flavonoids	C12136	ko00941,ko01110	-0.960347	0.00232742	gene-meta
Cluster-19607.9	K00660	ko00941,ko00960,ko01100,ko01110,ko04712	MWSHY0098	Epigallocatechin	Flavonoids	C12136	ko00941,ko01110	-0.960639	0.00229343	gene-meta
Cluster-44711.0	K22845	ko00941,ko01110	MWSHY0098	Epigallocatechin	Flavonoids	C12136	ko00941,ko01110	-0.960893	0.0022641	gene-meta
Cluster-62430.0	K13065	ko00940,ko00941,ko00945,ko01100,ko01110	mws1068	Kaempferol (3,5,7,4'-Tetrahydroxyflavone)	Flavonoids	C05903	ko00941,ko00944,ko01100,ko01110	-0.961162	0.00223335	gene-meta
Cluster-34858.0	K01859	ko00941,ko01100,ko01110	mws0914	3,5,7-Trihydroxyflavanone (Pinobanksin)	Flavonoids	C09826	ko00941	-0.962377	0.00209666	gene-meta
Cluster-63513.0	K00487	ko00130,ko00940,ko00941,ko00945,ko01100,ko01110	MWSHY0098	Epigallocatechin	Flavonoids	C12136	ko00941,ko01110	-0.962667	0.00206462	gene-meta
Cluster-34858.0	K01859	ko00941,ko01100,ko01110	mws0463	Hesperetin	Flavonoids	C01709	ko00941	-0.962818	0.00204802	gene-meta
Cluster-19607.7	K00660	ko00941,ko00960,ko01100,ko01110,ko04712	mws0046	Naringenin-7-O-Neohesperidoside(Naringin)*	Flavonoids	C09789	ko00941	-0.962894	0.00203974	gene-meta
Cluster-62430.4	K13065	ko00940,ko00941,ko00945,ko01100,ko01110	mws0046	Naringenin-7-O-Neohesperidoside(Naringin)*	Flavonoids	C09789	ko00941	-0.962934	0.00203539	gene-meta
Cluster-40809.0	K13065	ko00940,ko00941,ko00945,ko01100,ko01110	mws0046	Naringenin-7-O-Neohesperidoside(Naringin)*	Flavonoids	C09789	ko00941	-0.963205	0.00200592	gene-meta
Cluster-4499.6	K22845	ko00941,ko01110	mws0046	Naringenin-7-O-Neohesperidoside(Naringin)*	Flavonoids	C09789	ko00941	-0.964892	0.00182726	gene-meta
Cluster-19607.11	K00660	ko00941,ko00960,ko01100,ko01110,ko04712	mws0046	Naringenin-7-O-Neohesperidoside(Naringin)*	Flavonoids	C09789	ko00941	-0.965531	0.0017617	gene-meta
Cluster-66071.4	K01859	ko00941,ko01100,ko01110	pme1201	Phloretin	Flavonoids	C00774	ko00941,ko01110	-0.966334	0.00168098	gene-meta
Cluster-63513.0	K00487	ko00130,ko00940,ko00941,ko00945,ko01100,ko01110	mws0046	Naringenin-7-O-Neohesperidoside(Naringin)*	Flavonoids	C09789	ko00941	-0.966365	0.00167793	gene-meta
Cluster-62430.0	K13065	ko00940,ko00941,ko00945,ko01100,ko01110	pme1201	Phloretin	Flavonoids	C00774	ko00941,ko01110	-0.966959	0.00161957	gene-meta
Cluster-27377.0	K13065	ko00940,ko00941,ko00945,ko01100,ko01110	mws0054	Catechin	Flavonoids	C06562	ko00941,ko01110	-0.967458	0.00157129	gene-meta
Cluster-19607.9	K00660	ko00941,ko00960,ko01100,ko01110,ko04712	mws0046	Naringenin-7-O-Neohesperidoside(Naringin)*	Flavonoids	C09789	ko00941	-0.9679	0.00152909	gene-meta
Cluster-6224.0	K13065	ko00940,ko00941,ko00945,ko01100,ko01110	mws0046	Naringenin-7-O-Neohesperidoside(Naringin)*	Flavonoids	C09789	ko00941	-0.970033	0.0013336	gene-meta
Cluster-30761.0	K13083	ko00941,ko00944,ko01110	Lmzp002365	Hesperetin-7-O-glucoside	Flavonoids	C16422	ko00941	-0.970054	0.00133168	gene-meta
Cluster-66071.8	K01859	ko00941,ko01100,ko01110	MWSHY0017	Naringenin (5,7,4'-Trihydroxyflavanone)	Flavonoids	C00509	ko00941,ko00943,ko01100,ko01110	-0.970616	0.00128247	gene-meta
Cluster-34858.0	K01859	ko00941,ko01100,ko01110	pme2960	Naringenin chalcone; 2',4,4',6'-Tetrahydroxychalcone	Flavonoids	C06561	ko00941,ko01100,ko01110	-0.971623	0.00119649	gene-meta
Cluster-66071.4	K01859	ko00941,ko01100,ko01110	Lmzp002365	Hesperetin-7-O-glucoside	Flavonoids	C16422	ko00941	-0.971703	0.00118976	gene-meta
Cluster-12152.0	K13065	ko00940,ko00941,ko00945,ko01100,ko01110	mws0046	Naringenin-7-O-Neohesperidoside(Naringin)*	Flavonoids	C09789	ko00941	-0.972198	0.00114871	gene-meta
Cluster-66071.8	K01859	ko00941,ko01100,ko01110	mws0914	3,5,7-Trihydroxyflavanone (Pinobanksin)	Flavonoids	C09826	ko00941	-0.972305	0.00113993	gene-meta
Cluster-57929.1	K00660	ko00941,ko00960,ko01100,ko01110,ko04712	mws0054	Catechin	Flavonoids	C06562	ko00941,ko01110	-0.972643	0.00111235	gene-meta
Cluster-27377.0	K13065	ko00940,ko00941,ko00945,ko01100,ko01110	mws1068	Kaempferol (3,5,7,4'-Tetrahydroxyflavone)	Flavonoids	C05903	ko00941,ko00944,ko01100,ko01110	-0.972903	0.00109145	gene-meta
Cluster-62430.0	K13065	ko00940,ko00941,ko00945,ko01100,ko01110	mws0914	3,5,7-Trihydroxyflavanone (Pinobanksin)	Flavonoids	C09826	ko00941	-0.973026	0.0010816	gene-meta
Cluster-65441.0	K13065	ko00940,ko00941,ko00945,ko01100,ko01110	mws0046	Naringenin-7-O-Neohesperidoside(Naringin)*	Flavonoids	C09789	ko00941	-0.973244	0.00106425	gene-meta
Cluster-43109.0	K13065	ko00940,ko00941,ko00945,ko01100,ko01110	mws0046	Naringenin-7-O-Neohesperidoside(Naringin)*	Flavonoids	C09789	ko00941	-0.97329	0.00106058	gene-meta
Cluster-66071.4	K01859	ko00941,ko01100,ko01110	MWSHY0017	Naringenin (5,7,4'-Trihydroxyflavanone)	Flavonoids	C00509	ko00941,ko00943,ko01100,ko01110	-0.973555	0.00103977	gene-meta
Cluster-62430.0	K13065	ko00940,ko00941,ko00945,ko01100,ko01110	pme2960	Naringenin chalcone; 2',4,4',6'-Tetrahydroxychalcone	Flavonoids	C06561	ko00941,ko01100,ko01110	-0.97371	0.00102764	gene-meta
Cluster-62430.0	K13065	ko00940,ko00941,ko00945,ko01100,ko01110	MWSHY0017	Naringenin (5,7,4'-Trihydroxyflavanone)	Flavonoids	C00509	ko00941,ko00943,ko01100,ko01110	-0.974073	0.000999581	gene-meta
Cluster-57929.0	K00660	ko00941,ko00960,ko01100,ko01110,ko04712	mws0054	Catechin	Flavonoids	C06562	ko00941,ko01110	-0.974087	0.000998558	gene-meta
Cluster-34858.0	K01859	ko00941,ko01100,ko01110	pme2954	Quercetin	Flavonoids	C00389	ko00941,ko00944,ko01100,ko01110	-0.974331	0.000979924	gene-meta
Cluster-34858.0	K01859	ko00941,ko01100,ko01110	MWSHY0145	Eriodictyol (5,7,3',4'-Tetrahydroxyflavanone)	Flavonoids	C05631	ko00941,ko01100,ko01110	-0.974482	0.000968459	gene-meta
Cluster-34858.0	K01859	ko00941,ko01100,ko01110	mws1033	Homoeriodictyol	Flavonoids	C09756	ko00941	-0.974753	0.000948061	gene-meta
Cluster-34858.0	K01859	ko00941,ko01100,ko01110	MWSHY0124	Pinocembrin (Dihydrochrysin)	Flavonoids	C09827	ko00941	-0.974781	0.000945964	gene-meta
Cluster-66071.8	K01859	ko00941,ko01100,ko01110	mws0463	Hesperetin	Flavonoids	C01709	ko00941	-0.974913	0.000936158	gene-meta
Cluster-66071.4	K01859	ko00941,ko01100,ko01110	mws0914	3,5,7-Trihydroxyflavanone (Pinobanksin)	Flavonoids	C09826	ko00941	-0.977571	0.000748933	gene-meta
Cluster-64884.0	K00588	ko00940,ko00941,ko00945,ko01100,ko01110	mws0046	Naringenin-7-O-Neohesperidoside(Naringin)*	Flavonoids	C09789	ko00941	-0.977699	0.000740483	gene-meta
Cluster-57929.1	K00660	ko00941,ko00960,ko01100,ko01110,ko04712	Lmzp002365	Hesperetin-7-O-glucoside	Flavonoids	C16422	ko00941	-0.977726	0.000738678	gene-meta
Cluster-62430.0	K13065	ko00940,ko00941,ko00945,ko01100,ko01110	mws0463	Hesperetin	Flavonoids	C01709	ko00941	-0.978077	0.000715649	gene-meta
Cluster-57929.1	K00660	ko00941,ko00960,ko01100,ko01110,ko04712	mws1068	Kaempferol (3,5,7,4'-Tetrahydroxyflavone)	Flavonoids	C05903	ko00941,ko00944,ko01100,ko01110	-0.978307	0.000700785	gene-meta
Cluster-27377.0	K13065	ko00940,ko00941,ko00945,ko01100,ko01110	pme2960	Naringenin chalcone; 2',4,4',6'-Tetrahydroxychalcone	Flavonoids	C06561	ko00941,ko01100,ko01110	-0.978661	0.000678178	gene-meta
Cluster-19607.5	K00660	ko00941,ko00960,ko01100,ko01110,ko04712	mws0046	Naringenin-7-O-Neohesperidoside(Naringin)*	Flavonoids	C09789	ko00941	-0.978769	0.000671345	gene-meta
Cluster-57929.0	K00660	ko00941,ko00960,ko01100,ko01110,ko04712	mws1068	Kaempferol (3,5,7,4'-Tetrahydroxyflavone)	Flavonoids	C05903	ko00941,ko00944,ko01100,ko01110	-0.978888	0.000663868	gene-meta
Cluster-27377.0	K13065	ko00940,ko00941,ko00945,ko01100,ko01110	Lmzp002365	Hesperetin-7-O-glucoside	Flavonoids	C16422	ko00941	-0.979198	0.000644566	gene-meta
Cluster-66071.8	K01859	ko00941,ko01100,ko01110	pme2960	Naringenin chalcone; 2',4,4',6'-Tetrahydroxychalcone	Flavonoids	C06561	ko00941,ko01100,ko01110	-0.980133	0.000588152	gene-meta
Cluster-66071.4	K01859	ko00941,ko01100,ko01110	MWSHY0145	Eriodictyol (5,7,3',4'-Tetrahydroxyflavanone)	Flavonoids	C05631	ko00941,ko01100,ko01110	-0.980149	0.000587153	gene-meta
Cluster-19607.12	K00660	ko00941,ko00960,ko01100,ko01110,ko04712	mws0046	Naringenin-7-O-Neohesperidoside(Naringin)*	Flavonoids	C09789	ko00941	-0.98018	0.000585385	gene-meta
Cluster-66071.4	K01859	ko00941,ko01100,ko01110	MWSHY0124	Pinocembrin (Dihydrochrysin)	Flavonoids	C09827	ko00941	-0.980543	0.000564205	gene-meta
Cluster-66071.4	K01859	ko00941,ko01100,ko01110	mws1033	Homoeriodictyol	Flavonoids	C09756	ko00941	-0.980609	0.000560393	gene-meta
Cluster-66071.4	K01859	ko00941,ko01100,ko01110	mws0463	Hesperetin	Flavonoids	C01709	ko00941	-0.980865	0.000545702	gene-meta
Cluster-66071.4	K01859	ko00941,ko01100,ko01110	pme2954	Quercetin	Flavonoids	C00389	ko00941,ko00944,ko01100,ko01110	-0.981772	0.00049535	gene-meta
Cluster-27377.0	K13065	ko00940,ko00941,ko00945,ko01100,ko01110	mws0463	Hesperetin	Flavonoids	C01709	ko00941	-0.982308	0.000466747	gene-meta
Cluster-27377.0	K13065	ko00940,ko00941,ko00945,ko01100,ko01110	pme2954	Quercetin	Flavonoids	C00389	ko00941,ko00944,ko01100,ko01110	-0.982419	0.000460928	gene-meta
Cluster-32929.0	K13065	ko00940,ko00941,ko00945,ko01100,ko01110	mws0054	Catechin	Flavonoids	C06562	ko00941,ko01110	-0.983178	0.000422101	gene-meta
Cluster-27377.0	K13065	ko00940,ko00941,ko00945,ko01100,ko01110	pme1201	Phloretin	Flavonoids	C00774	ko00941,ko01110	-0.983955	0.00038408	gene-meta
Cluster-66071.8	K01859	ko00941,ko01100,ko01110	MWSHY0145	Eriodictyol (5,7,3',4'-Tetrahydroxyflavanone)	Flavonoids	C05631	ko00941,ko01100,ko01110	-0.984031	0.000380495	gene-meta
Cluster-62430.0	K13065	ko00940,ko00941,ko00945,ko01100,ko01110	MWSHY0145	Eriodictyol (5,7,3',4'-Tetrahydroxyflavanone)	Flavonoids	C05631	ko00941,ko01100,ko01110	-0.984143	0.000375193	gene-meta
Cluster-27837.0	K13065	ko00940,ko00941,ko00945,ko01100,ko01110	Lmzp002365	Hesperetin-7-O-glucoside	Flavonoids	C16422	ko00941	-0.984227	0.000371218	gene-meta
Cluster-66071.8	K01859	ko00941,ko01100,ko01110	MWSHY0124	Pinocembrin (Dihydrochrysin)	Flavonoids	C09827	ko00941	-0.984426	0.000361925	gene-meta
Cluster-66071.8	K01859	ko00941,ko01100,ko01110	mws1033	Homoeriodictyol	Flavonoids	C09756	ko00941	-0.984428	0.000361846	gene-meta
Cluster-27377.0	K13065	ko00940,ko00941,ko00945,ko01100,ko01110	MWSHY0145	Eriodictyol (5,7,3',4'-Tetrahydroxyflavanone)	Flavonoids	C05631	ko00941,ko01100,ko01110	-0.984545	0.000356443	gene-meta
Cluster-66071.8	K01859	ko00941,ko01100,ko01110	pme2954	Quercetin	Flavonoids	C00389	ko00941,ko00944,ko01100,ko01110	-0.984594	0.000354187	gene-meta
Cluster-27377.0	K13065	ko00940,ko00941,ko00945,ko01100,ko01110	mws1033	Homoeriodictyol	Flavonoids	C09756	ko00941	-0.98485	0.000342568	gene-meta
Cluster-62430.0	K13065	ko00940,ko00941,ko00945,ko01100,ko01110	pme2954	Quercetin	Flavonoids	C00389	ko00941,ko00944,ko01100,ko01110	-0.98489	0.000340758	gene-meta
Cluster-27377.0	K13065	ko00940,ko00941,ko00945,ko01100,ko01110	MWSHY0017	Naringenin (5,7,4'-Trihydroxyflavanone)	Flavonoids	C00509	ko00941,ko00943,ko01100,ko01110	-0.985016	0.000335115	gene-meta
Cluster-27377.0	K13065	ko00940,ko00941,ko00945,ko01100,ko01110	MWSHY0124	Pinocembrin (Dihydrochrysin)	Flavonoids	C09827	ko00941	-0.985022	0.000334826	gene-meta
Cluster-27377.0	K13065	ko00940,ko00941,ko00945,ko01100,ko01110	mws0914	3,5,7-Trihydroxyflavanone (Pinobanksin)	Flavonoids	C09826	ko00941	-0.985085	0.000332048	gene-meta
Cluster-62430.0	K13065	ko00940,ko00941,ko00945,ko01100,ko01110	mws1033	Homoeriodictyol	Flavonoids	C09756	ko00941	-0.985257	0.000324447	gene-meta
Cluster-62430.0	K13065	ko00940,ko00941,ko00945,ko01100,ko01110	MWSHY0124	Pinocembrin (Dihydrochrysin)	Flavonoids	C09827	ko00941	-0.985361	0.00031988	gene-meta
Cluster-32929.0	K13065	ko00940,ko00941,ko00945,ko01100,ko01110	mws1068	Kaempferol (3,5,7,4'-Tetrahydroxyflavone)	Flavonoids	C05903	ko00941,ko00944,ko01100,ko01110	-0.985945	0.000294914	gene-meta
Cluster-57929.0	K00660	ko00941,ko00960,ko01100,ko01110,ko04712	Lmzp002365	Hesperetin-7-O-glucoside	Flavonoids	C16422	ko00941	-0.988401	0.000201035	gene-meta
Cluster-57929.0	K00660	ko00941,ko00960,ko01100,ko01110,ko04712	pme1201	Phloretin	Flavonoids	C00774	ko00941,ko01110	-0.988532	0.00019652	gene-meta
Cluster-66071.4	K01859	ko00941,ko01100,ko01110	pme2960	Naringenin chalcone; 2',4,4',6'-Tetrahydroxychalcone	Flavonoids	C06561	ko00941,ko01100,ko01110	-0.988677	0.000191576	gene-meta
Cluster-27837.0	K13065	ko00940,ko00941,ko00945,ko01100,ko01110	pme2960	Naringenin chalcone; 2',4,4',6'-Tetrahydroxychalcone	Flavonoids	C06561	ko00941,ko01100,ko01110	-0.988778	0.000188189	gene-meta
Cluster-57929.1	K00660	ko00941,ko00960,ko01100,ko01110,ko04712	pme1201	Phloretin	Flavonoids	C00774	ko00941,ko01110	-0.990642	0.00013095	gene-meta
Cluster-32929.0	K13065	ko00940,ko00941,ko00945,ko01100,ko01110	pme1201	Phloretin	Flavonoids	C00774	ko00941,ko01110	-0.990947	0.000122563	gene-meta
Cluster-57167.2	K01859	ko00941,ko01100,ko01110	mws0046	Naringenin-7-O-Neohesperidoside(Naringin)*	Flavonoids	C09789	ko00941	-0.991348	0.000111965	gene-meta
Cluster-27837.0	K13065	ko00940,ko00941,ko00945,ko01100,ko01110	mws0914	3,5,7-Trihydroxyflavanone (Pinobanksin)	Flavonoids	C09826	ko00941	-0.992082	9.37914e-05	gene-meta
Cluster-32929.0	K13065	ko00940,ko00941,ko00945,ko01100,ko01110	Lmzp002365	Hesperetin-7-O-glucoside	Flavonoids	C16422	ko00941	-0.99219	9.12602e-05	gene-meta
Cluster-34858.0	K01859	ko00941,ko01100,ko01110	Lmzp002365	Hesperetin-7-O-glucoside	Flavonoids	C16422	ko00941	-0.992394	8.6553e-05	gene-meta
Cluster-57929.1	K00660	ko00941,ko00960,ko01100,ko01110,ko04712	pme2954	Quercetin	Flavonoids	C00389	ko00941,ko00944,ko01100,ko01110	-0.993197	6.92544e-05	gene-meta
Cluster-27837.0	K13065	ko00940,ko00941,ko00945,ko01100,ko01110	mws0054	Catechin	Flavonoids	C06562	ko00941,ko01110	-0.993268	6.78329e-05	gene-meta
Cluster-57929.0	K00660	ko00941,ko00960,ko01100,ko01110,ko04712	MWSHY0017	Naringenin (5,7,4'-Trihydroxyflavanone)	Flavonoids	C00509	ko00941,ko00943,ko01100,ko01110	-0.99351	6.30365e-05	gene-meta
Cluster-57929.1	K00660	ko00941,ko00960,ko01100,ko01110,ko04712	MWSHY0017	Naringenin (5,7,4'-Trihydroxyflavanone)	Flavonoids	C00509	ko00941,ko00943,ko01100,ko01110	-0.993605	6.12191e-05	gene-meta
Cluster-57929.1	K00660	ko00941,ko00960,ko01100,ko01110,ko04712	MWSHY0124	Pinocembrin (Dihydrochrysin)	Flavonoids	C09827	ko00941	-0.993649	6.03815e-05	gene-meta
Cluster-57929.1	K00660	ko00941,ko00960,ko01100,ko01110,ko04712	mws1033	Homoeriodictyol	Flavonoids	C09756	ko00941	-0.993649	6.03681e-05	gene-meta
Cluster-57929.1	K00660	ko00941,ko00960,ko01100,ko01110,ko04712	MWSHY0145	Eriodictyol (5,7,3',4'-Tetrahydroxyflavanone)	Flavonoids	C05631	ko00941,ko01100,ko01110	-0.993695	5.95068e-05	gene-meta
Cluster-32929.0	K13065	ko00940,ko00941,ko00945,ko01100,ko01110	mws0463	Hesperetin	Flavonoids	C01709	ko00941	-0.994582	4.39602e-05	gene-meta
Cluster-57929.1	K00660	ko00941,ko00960,ko01100,ko01110,ko04712	mws0463	Hesperetin	Flavonoids	C01709	ko00941	-0.99478	4.07994e-05	gene-meta
Cluster-27837.0	K13065	ko00940,ko00941,ko00945,ko01100,ko01110	pme1201	Phloretin	Flavonoids	C00774	ko00941,ko01110	-0.995114	3.57564e-05	gene-meta
Cluster-57929.0	K00660	ko00941,ko00960,ko01100,ko01110,ko04712	mws0914	3,5,7-Trihydroxyflavanone (Pinobanksin)	Flavonoids	C09826	ko00941	-0.995184	3.47411e-05	gene-meta
Cluster-4499.5	K22845	ko00941,ko01110	mws0046	Naringenin-7-O-Neohesperidoside(Naringin)*	Flavonoids	C09789	ko00941	-0.995203	3.44588e-05	gene-meta
Cluster-57929.0	K00660	ko00941,ko00960,ko01100,ko01110,ko04712	mws0463	Hesperetin	Flavonoids	C01709	ko00941	-0.995235	3.39985e-05	gene-meta
Cluster-27837.0	K13065	ko00940,ko00941,ko00945,ko01100,ko01110	mws1068	Kaempferol (3,5,7,4'-Tetrahydroxyflavone)	Flavonoids	C05903	ko00941,ko00944,ko01100,ko01110	-0.99575	2.7053e-05	gene-meta
Cluster-62430.0	K13065	ko00940,ko00941,ko00945,ko01100,ko01110	Lmzp002365	Hesperetin-7-O-glucoside	Flavonoids	C16422	ko00941	-0.995883	2.53936e-05	gene-meta
Cluster-57929.1	K00660	ko00941,ko00960,ko01100,ko01110,ko04712	mws0914	3,5,7-Trihydroxyflavanone (Pinobanksin)	Flavonoids	C09826	ko00941	-0.995982	2.41849e-05	gene-meta
Cluster-27837.0	K13065	ko00940,ko00941,ko00945,ko01100,ko01110	MWSHY0017	Naringenin (5,7,4'-Trihydroxyflavanone)	Flavonoids	C00509	ko00941,ko00943,ko01100,ko01110	-0.99611	2.26661e-05	gene-meta
Cluster-32929.0	K13065	ko00940,ko00941,ko00945,ko01100,ko01110	MWSHY0017	Naringenin (5,7,4'-Trihydroxyflavanone)	Flavonoids	C00509	ko00941,ko00943,ko01100,ko01110	-0.996187	2.17821e-05	gene-meta
Cluster-66071.8	K01859	ko00941,ko01100,ko01110	Lmzp002365	Hesperetin-7-O-glucoside	Flavonoids	C16422	ko00941	-0.996262	2.0934e-05	gene-meta
Cluster-27837.0	K13065	ko00940,ko00941,ko00945,ko01100,ko01110	MWSHY0145	Eriodictyol (5,7,3',4'-Tetrahydroxyflavanone)	Flavonoids	C05631	ko00941,ko01100,ko01110	-0.996607	1.72481e-05	gene-meta
Cluster-32929.0	K13065	ko00940,ko00941,ko00945,ko01100,ko01110	mws0914	3,5,7-Trihydroxyflavanone (Pinobanksin)	Flavonoids	C09826	ko00941	-0.996614	1.71755e-05	gene-meta
Cluster-57929.0	K00660	ko00941,ko00960,ko01100,ko01110,ko04712	pme2954	Quercetin	Flavonoids	C00389	ko00941,ko00944,ko01100,ko01110	-0.996765	1.56802e-05	gene-meta
Cluster-57929.0	K00660	ko00941,ko00960,ko01100,ko01110,ko04712	MWSHY0145	Eriodictyol (5,7,3',4'-Tetrahydroxyflavanone)	Flavonoids	C05631	ko00941,ko01100,ko01110	-0.99697	1.37564e-05	gene-meta
Cluster-57929.0	K00660	ko00941,ko00960,ko01100,ko01110,ko04712	MWSHY0124	Pinocembrin (Dihydrochrysin)	Flavonoids	C09827	ko00941	-0.997045	1.3084e-05	gene-meta
Cluster-57929.0	K00660	ko00941,ko00960,ko01100,ko01110,ko04712	mws1033	Homoeriodictyol	Flavonoids	C09756	ko00941	-0.997046	1.30734e-05	gene-meta
Cluster-27837.0	K13065	ko00940,ko00941,ko00945,ko01100,ko01110	MWSHY0124	Pinocembrin (Dihydrochrysin)	Flavonoids	C09827	ko00941	-0.997161	1.20763e-05	gene-meta
Cluster-27837.0	K13065	ko00940,ko00941,ko00945,ko01100,ko01110	mws1033	Homoeriodictyol	Flavonoids	C09756	ko00941	-0.997167	1.20262e-05	gene-meta
Cluster-27837.0	K13065	ko00940,ko00941,ko00945,ko01100,ko01110	mws0463	Hesperetin	Flavonoids	C01709	ko00941	-0.997411	1.00438e-05	gene-meta
Cluster-32929.0	K13065	ko00940,ko00941,ko00945,ko01100,ko01110	pme2960	Naringenin chalcone; 2',4,4',6'-Tetrahydroxychalcone	Flavonoids	C06561	ko00941,ko01100,ko01110	-0.997516	9.24866e-06	gene-meta
Cluster-27837.0	K13065	ko00940,ko00941,ko00945,ko01100,ko01110	pme2954	Quercetin	Flavonoids	C00389	ko00941,ko00944,ko01100,ko01110	-0.997608	8.57542e-06	gene-meta
Cluster-28361.1	K22845	ko00941,ko01110	mws0046	Naringenin-7-O-Neohesperidoside(Naringin)*	Flavonoids	C09789	ko00941	-0.997919	6.48997e-06	gene-meta
Cluster-32929.0	K13065	ko00940,ko00941,ko00945,ko01100,ko01110	pme2954	Quercetin	Flavonoids	C00389	ko00941,ko00944,ko01100,ko01110	-0.998207	4.81738e-06	gene-meta
Cluster-57929.0	K00660	ko00941,ko00960,ko01100,ko01110,ko04712	pme2960	Naringenin chalcone; 2',4,4',6'-Tetrahydroxychalcone	Flavonoids	C06561	ko00941,ko01100,ko01110	-0.998662	2.6845e-06	gene-meta
Cluster-57929.1	K00660	ko00941,ko00960,ko01100,ko01110,ko04712	pme2960	Naringenin chalcone; 2',4,4',6'-Tetrahydroxychalcone	Flavonoids	C06561	ko00941,ko01100,ko01110	-0.99883	2.05285e-06	gene-meta
Cluster-32929.0	K13065	ko00940,ko00941,ko00945,ko01100,ko01110	MWSHY0124	Pinocembrin (Dihydrochrysin)	Flavonoids	C09827	ko00941	-0.999031	1.40887e-06	gene-meta
Cluster-32929.0	K13065	ko00940,ko00941,ko00945,ko01100,ko01110	mws1033	Homoeriodictyol	Flavonoids	C09756	ko00941	-0.999036	1.39245e-06	gene-meta
Cluster-32929.0	K13065	ko00940,ko00941,ko00945,ko01100,ko01110	MWSHY0145	Eriodictyol (5,7,3',4'-Tetrahydroxyflavanone)	Flavonoids	C05631	ko00941,ko01100,ko01110	-0.999411	5.21061e-07	gene-meta
