# Supplementary material for: Combined Metabolomics and Transcriptomics Analysis of the Distribution of Flavonoids in the Fibrous Root and Taproot of Polygonatum kingianum Coll.et Hemsl
Source: Genes (Basel). 2024 Jun 22;15(7):828. doi: 10.3390/genes15070828 (PMC11275391; doi:10.3390/genes15070828)
Supplement: Supplementary file 1 [file genes-15-00828-s001.zip › Table S9 Connection network between DEGs and DAMs of isoflavonoid biosynthesis between WR and RR of Polygonatum kingianum Coll.et Hemsl.xlsx]

## Sheet: Sheet1
geneID	KO	KEGG_map_geneID	metaID	Compounds	Class I	CID	KEGG_map_metaID	coefficient	pvalue	relationType
Cluster-50202.0	K13264	ko00943,ko00944	MWSHY0017	Naringenin (5,7,4'-Trihydroxyflavanone)	Flavonoids	C00509	ko00941,ko00943,ko01100,ko01110	0.998898	1.82036e-06	gene-meta
Cluster-41493.0	K13260	ko00943,ko01100,ko01110	MWSHY0017	Naringenin (5,7,4'-Trihydroxyflavanone)	Flavonoids	C00509	ko00941,ko00943,ko01100,ko01110	0.996718	1.61415e-05	gene-meta
Cluster-67214.1	K13258	ko00943,ko01100,ko01110	MWSHY0017	Naringenin (5,7,4'-Trihydroxyflavanone)	Flavonoids	C00509	ko00941,ko00943,ko01100,ko01110	0.996341	2.00536e-05	gene-meta
Cluster-67214.2	K13258	ko00943,ko01100,ko01110	MWSHY0017	Naringenin (5,7,4'-Trihydroxyflavanone)	Flavonoids	C00509	ko00941,ko00943,ko01100,ko01110	0.994438	4.63187e-05	gene-meta
Cluster-15276.0	K25075	ko00943,ko01100,ko01110	MWSHY0017	Naringenin (5,7,4'-Trihydroxyflavanone)	Flavonoids	C00509	ko00941,ko00943,ko01100,ko01110	0.993956	5.46903e-05	gene-meta
Cluster-49510.1	K25075	ko00943,ko01100,ko01110	MWSHY0017	Naringenin (5,7,4'-Trihydroxyflavanone)	Flavonoids	C00509	ko00941,ko00943,ko01100,ko01110	0.993197	6.92694e-05	gene-meta
Cluster-6463.0	K13264	ko00943,ko00944	MWSHY0017	Naringenin (5,7,4'-Trihydroxyflavanone)	Flavonoids	C00509	ko00941,ko00943,ko01100,ko01110	0.991187	0.000116149	gene-meta
Cluster-34602.0	K13258	ko00943,ko01100,ko01110	MWSHY0017	Naringenin (5,7,4'-Trihydroxyflavanone)	Flavonoids	C00509	ko00941,ko00943,ko01100,ko01110	0.988113	0.000211119	gene-meta
Cluster-12678.0	K13258	ko00943,ko01100,ko01110	MWSHY0017	Naringenin (5,7,4'-Trihydroxyflavanone)	Flavonoids	C00509	ko00941,ko00943,ko01100,ko01110	0.987735	0.000224738	gene-meta
Cluster-28303.0	K13260	ko00943,ko01100,ko01110	mws1172	Trifolirhizin (Maackiain-3-O-glucoside)	Flavonoids	C10538	ko00943	0.987153	0.000246526	gene-meta
Cluster-42875.0	K13260	ko00943,ko01100,ko01110	MWSHY0017	Naringenin (5,7,4'-Trihydroxyflavanone)	Flavonoids	C00509	ko00941,ko00943,ko01100,ko01110	0.987063	0.000249964	gene-meta
Cluster-49510.0	K25075	ko00943,ko01100,ko01110	MWSHY0017	Naringenin (5,7,4'-Trihydroxyflavanone)	Flavonoids	C00509	ko00941,ko00943,ko01100,ko01110	0.986303	0.000280115	gene-meta
Cluster-65701.1	K13258	ko00943,ko01100,ko01110	MWSHY0017	Naringenin (5,7,4'-Trihydroxyflavanone)	Flavonoids	C00509	ko00941,ko00943,ko01100,ko01110	0.984534	0.000356959	gene-meta
Cluster-4410.1	K13264	ko00943,ko00944	MWSHY0017	Naringenin (5,7,4'-Trihydroxyflavanone)	Flavonoids	C00509	ko00941,ko00943,ko01100,ko01110	0.983415	0.000410324	gene-meta
Cluster-71282.0	K25075	ko00943,ko01100,ko01110	MWSHY0017	Naringenin (5,7,4'-Trihydroxyflavanone)	Flavonoids	C00509	ko00941,ko00943,ko01100,ko01110	0.98106	0.000534703	gene-meta
Cluster-52739.1	K13264	ko00943,ko00944	MWSHY0017	Naringenin (5,7,4'-Trihydroxyflavanone)	Flavonoids	C00509	ko00941,ko00943,ko01100,ko01110	0.978589	0.000682768	gene-meta
Cluster-62057.1	K25075	ko00943,ko01100,ko01110	MWSHY0017	Naringenin (5,7,4'-Trihydroxyflavanone)	Flavonoids	C00509	ko00941,ko00943,ko01100,ko01110	0.97767	0.000742353	gene-meta
Cluster-2318.0	K13260	ko00943,ko01100,ko01110	MWSHY0017	Naringenin (5,7,4'-Trihydroxyflavanone)	Flavonoids	C00509	ko00941,ko00943,ko01100,ko01110	0.97071	0.0012743	gene-meta
Cluster-12509.0	K25075	ko00943,ko01100,ko01110	MWSHY0017	Naringenin (5,7,4'-Trihydroxyflavanone)	Flavonoids	C00509	ko00941,ko00943,ko01100,ko01110	0.969686	0.00136444	gene-meta
Cluster-4410.0	K13264	ko00943,ko00944	MWSHY0017	Naringenin (5,7,4'-Trihydroxyflavanone)	Flavonoids	C00509	ko00941,ko00943,ko01100,ko01110	0.969411	0.00138925	gene-meta
Cluster-52103.1	K13260	ko00943,ko01100,ko01110	MWSHY0017	Naringenin (5,7,4'-Trihydroxyflavanone)	Flavonoids	C00509	ko00941,ko00943,ko01100,ko01110	0.965342	0.00178097	gene-meta
Cluster-67214.3	K13258	ko00943,ko01100,ko01110	MWSHY0017	Naringenin (5,7,4'-Trihydroxyflavanone)	Flavonoids	C00509	ko00941,ko00943,ko01100,ko01110	0.963201	0.0020063	gene-meta
Cluster-71282.3	K25075	ko00943,ko01100,ko01110	MWSHY0017	Naringenin (5,7,4'-Trihydroxyflavanone)	Flavonoids	C00509	ko00941,ko00943,ko01100,ko01110	0.9562	0.00283564	gene-meta
Cluster-70226.0	K13258	ko00943,ko01100,ko01110	MWSHY0017	Naringenin (5,7,4'-Trihydroxyflavanone)	Flavonoids	C00509	ko00941,ko00943,ko01100,ko01110	0.952249	0.0033658	gene-meta
Cluster-71282.1	K25075	ko00943,ko01100,ko01110	MWSHY0017	Naringenin (5,7,4'-Trihydroxyflavanone)	Flavonoids	C00509	ko00941,ko00943,ko01100,ko01110	0.92277	0.00871647	gene-meta
Cluster-66262.0	K13258	ko00943,ko01100,ko01110	MWSHY0017	Naringenin (5,7,4'-Trihydroxyflavanone)	Flavonoids	C00509	ko00941,ko00943,ko01100,ko01110	0.885708	0.0188475	gene-meta
Cluster-66262.0	K13258	ko00943,ko01100,ko01110	mws1172	Trifolirhizin (Maackiain-3-O-glucoside)	Flavonoids	C10538	ko00943	-0.853665	0.0305539	gene-meta
Cluster-71282.1	K25075	ko00943,ko01100,ko01110	mws1172	Trifolirhizin (Maackiain-3-O-glucoside)	Flavonoids	C10538	ko00943	-0.925696	0.00807651	gene-meta
Cluster-12509.0	K25075	ko00943,ko01100,ko01110	mws1172	Trifolirhizin (Maackiain-3-O-glucoside)	Flavonoids	C10538	ko00943	-0.94045	0.00521369	gene-meta
Cluster-2318.0	K13260	ko00943,ko01100,ko01110	mws1172	Trifolirhizin (Maackiain-3-O-glucoside)	Flavonoids	C10538	ko00943	-0.94435	0.00455925	gene-meta
Cluster-71282.3	K25075	ko00943,ko01100,ko01110	mws1172	Trifolirhizin (Maackiain-3-O-glucoside)	Flavonoids	C10538	ko00943	-0.944512	0.00453289	gene-meta
Cluster-70226.0	K13258	ko00943,ko01100,ko01110	mws1172	Trifolirhizin (Maackiain-3-O-glucoside)	Flavonoids	C10538	ko00943	-0.945673	0.00434692	gene-meta
Cluster-52103.1	K13260	ko00943,ko01100,ko01110	mws1172	Trifolirhizin (Maackiain-3-O-glucoside)	Flavonoids	C10538	ko00943	-0.947861	0.0040068	gene-meta
Cluster-52739.1	K13264	ko00943,ko00944	mws1172	Trifolirhizin (Maackiain-3-O-glucoside)	Flavonoids	C10538	ko00943	-0.95028	0.00364665	gene-meta
Cluster-4410.0	K13264	ko00943,ko00944	mws1172	Trifolirhizin (Maackiain-3-O-glucoside)	Flavonoids	C10538	ko00943	-0.955425	0.00293606	gene-meta
Cluster-67214.3	K13258	ko00943,ko01100,ko01110	mws1172	Trifolirhizin (Maackiain-3-O-glucoside)	Flavonoids	C10538	ko00943	-0.967532	0.00156415	gene-meta
Cluster-49510.0	K25075	ko00943,ko01100,ko01110	mws1172	Trifolirhizin (Maackiain-3-O-glucoside)	Flavonoids	C10538	ko00943	-0.967955	0.00152386	gene-meta
Cluster-42875.0	K13260	ko00943,ko01100,ko01110	mws1172	Trifolirhizin (Maackiain-3-O-glucoside)	Flavonoids	C10538	ko00943	-0.968141	0.0015063	gene-meta
Cluster-12678.0	K13258	ko00943,ko01100,ko01110	mws1172	Trifolirhizin (Maackiain-3-O-glucoside)	Flavonoids	C10538	ko00943	-0.968304	0.00149105	gene-meta
Cluster-65701.1	K13258	ko00943,ko01100,ko01110	mws1172	Trifolirhizin (Maackiain-3-O-glucoside)	Flavonoids	C10538	ko00943	-0.968794	0.00144555	gene-meta
Cluster-62057.1	K25075	ko00943,ko01100,ko01110	mws1172	Trifolirhizin (Maackiain-3-O-glucoside)	Flavonoids	C10538	ko00943	-0.97312	0.00107405	gene-meta
Cluster-34602.0	K13258	ko00943,ko01100,ko01110	mws1172	Trifolirhizin (Maackiain-3-O-glucoside)	Flavonoids	C10538	ko00943	-0.979248	0.000641507	gene-meta
Cluster-6463.0	K13264	ko00943,ko00944	mws1172	Trifolirhizin (Maackiain-3-O-glucoside)	Flavonoids	C10538	ko00943	-0.981559	0.000506984	gene-meta
Cluster-4410.1	K13264	ko00943,ko00944	mws1172	Trifolirhizin (Maackiain-3-O-glucoside)	Flavonoids	C10538	ko00943	-0.984067	0.000378775	gene-meta
Cluster-67214.2	K13258	ko00943,ko01100,ko01110	mws1172	Trifolirhizin (Maackiain-3-O-glucoside)	Flavonoids	C10538	ko00943	-0.984226	0.00037128	gene-meta
Cluster-15276.0	K25075	ko00943,ko01100,ko01110	mws1172	Trifolirhizin (Maackiain-3-O-glucoside)	Flavonoids	C10538	ko00943	-0.984329	0.000366434	gene-meta
Cluster-49510.1	K25075	ko00943,ko01100,ko01110	mws1172	Trifolirhizin (Maackiain-3-O-glucoside)	Flavonoids	C10538	ko00943	-0.985005	0.000335574	gene-meta
Cluster-71282.0	K25075	ko00943,ko01100,ko01110	mws1172	Trifolirhizin (Maackiain-3-O-glucoside)	Flavonoids	C10538	ko00943	-0.986484	0.000272788	gene-meta
Cluster-50202.0	K13264	ko00943,ko00944	mws1172	Trifolirhizin (Maackiain-3-O-glucoside)	Flavonoids	C10538	ko00943	-0.989316	0.000170604	gene-meta
Cluster-67214.1	K13258	ko00943,ko01100,ko01110	mws1172	Trifolirhizin (Maackiain-3-O-glucoside)	Flavonoids	C10538	ko00943	-0.993432	6.4564e-05	gene-meta
Cluster-41493.0	K13260	ko00943,ko01100,ko01110	mws1172	Trifolirhizin (Maackiain-3-O-glucoside)	Flavonoids	C10538	ko00943	-0.997182	1.19018e-05	gene-meta
Cluster-28303.0	K13260	ko00943,ko01100,ko01110	MWSHY0017	Naringenin (5,7,4'-Trihydroxyflavanone)	Flavonoids	C00509	ko00941,ko00943,ko01100,ko01110	-0.998046	5.72134e-06	gene-meta

## Sheet: Sheet2
geneID	KO	KEGG_map_geneID	metaID	Compounds	物质	Class I	CID	KEGG_map_metaID	coefficient	pvalue	relationType
Cluster-12509.0	K25075	ko00943,ko01100,ko01110	MWSHY0017	Naringenin (5,7,4'-Trihydroxyflavanone)	柚皮素	Flavonoids	C00509	ko00941,ko00943,ko01100,ko01110	0.969686	0.00136444	gene-meta
Cluster-12678.0	K13258	ko00943,ko01100,ko01110	MWSHY0017	Naringenin (5,7,4'-Trihydroxyflavanone)	柚皮素	Flavonoids	C00509	ko00941,ko00943,ko01100,ko01110	0.987735	0.000224738	gene-meta
Cluster-15276.0	K25075	ko00943,ko01100,ko01110	MWSHY0017	Naringenin (5,7,4'-Trihydroxyflavanone)	柚皮素	Flavonoids	C00509	ko00941,ko00943,ko01100,ko01110	0.993956	5.46903e-05	gene-meta
Cluster-2318.0	K13260	ko00943,ko01100,ko01110	MWSHY0017	Naringenin (5,7,4'-Trihydroxyflavanone)	柚皮素	Flavonoids	C00509	ko00941,ko00943,ko01100,ko01110	0.97071	0.0012743	gene-meta
Cluster-28303.0	K13260	ko00943,ko01100,ko01110	MWSHY0017	Naringenin (5,7,4'-Trihydroxyflavanone)	柚皮素	Flavonoids	C00509	ko00941,ko00943,ko01100,ko01110	-0.998046	5.72134e-06	gene-meta
Cluster-34602.0	K13258	ko00943,ko01100,ko01110	MWSHY0017	Naringenin (5,7,4'-Trihydroxyflavanone)	柚皮素	Flavonoids	C00509	ko00941,ko00943,ko01100,ko01110	0.988113	0.000211119	gene-meta
Cluster-41493.0	K13260	ko00943,ko01100,ko01110	MWSHY0017	Naringenin (5,7,4'-Trihydroxyflavanone)	柚皮素	Flavonoids	C00509	ko00941,ko00943,ko01100,ko01110	0.996718	1.61415e-05	gene-meta
Cluster-42875.0	K13260	ko00943,ko01100,ko01110	MWSHY0017	Naringenin (5,7,4'-Trihydroxyflavanone)	柚皮素	Flavonoids	C00509	ko00941,ko00943,ko01100,ko01110	0.987063	0.000249964	gene-meta
Cluster-4410.0	K13264	ko00943,ko00944	MWSHY0017	Naringenin (5,7,4'-Trihydroxyflavanone)	柚皮素	Flavonoids	C00509	ko00941,ko00943,ko01100,ko01110	0.969411	0.00138925	gene-meta
Cluster-4410.1	K13264	ko00943,ko00944	MWSHY0017	Naringenin (5,7,4'-Trihydroxyflavanone)	柚皮素	Flavonoids	C00509	ko00941,ko00943,ko01100,ko01110	0.983415	0.000410324	gene-meta
Cluster-49510.0	K25075	ko00943,ko01100,ko01110	MWSHY0017	Naringenin (5,7,4'-Trihydroxyflavanone)	柚皮素	Flavonoids	C00509	ko00941,ko00943,ko01100,ko01110	0.986303	0.000280115	gene-meta
Cluster-49510.1	K25075	ko00943,ko01100,ko01110	MWSHY0017	Naringenin (5,7,4'-Trihydroxyflavanone)	柚皮素	Flavonoids	C00509	ko00941,ko00943,ko01100,ko01110	0.993197	6.92694e-05	gene-meta
Cluster-50202.0	K13264	ko00943,ko00944	MWSHY0017	Naringenin (5,7,4'-Trihydroxyflavanone)	柚皮素	Flavonoids	C00509	ko00941,ko00943,ko01100,ko01110	0.998898	1.82036e-06	gene-meta
Cluster-52103.1	K13260	ko00943,ko01100,ko01110	MWSHY0017	Naringenin (5,7,4'-Trihydroxyflavanone)	柚皮素	Flavonoids	C00509	ko00941,ko00943,ko01100,ko01110	0.965342	0.00178097	gene-meta
Cluster-52739.1	K13264	ko00943,ko00944	MWSHY0017	Naringenin (5,7,4'-Trihydroxyflavanone)	柚皮素	Flavonoids	C00509	ko00941,ko00943,ko01100,ko01110	0.978589	0.000682768	gene-meta
Cluster-62057.1	K25075	ko00943,ko01100,ko01110	MWSHY0017	Naringenin (5,7,4'-Trihydroxyflavanone)	柚皮素	Flavonoids	C00509	ko00941,ko00943,ko01100,ko01110	0.97767	0.000742353	gene-meta
Cluster-6463.0	K13264	ko00943,ko00944	MWSHY0017	Naringenin (5,7,4'-Trihydroxyflavanone)	柚皮素	Flavonoids	C00509	ko00941,ko00943,ko01100,ko01110	0.991187	0.000116149	gene-meta
Cluster-65701.1	K13258	ko00943,ko01100,ko01110	MWSHY0017	Naringenin (5,7,4'-Trihydroxyflavanone)	柚皮素	Flavonoids	C00509	ko00941,ko00943,ko01100,ko01110	0.984534	0.000356959	gene-meta
Cluster-66262.0	K13258	ko00943,ko01100,ko01110	MWSHY0017	Naringenin (5,7,4'-Trihydroxyflavanone)	柚皮素	Flavonoids	C00509	ko00941,ko00943,ko01100,ko01110	0.885708	0.0188475	gene-meta
Cluster-67214.1	K13258	ko00943,ko01100,ko01110	MWSHY0017	Naringenin (5,7,4'-Trihydroxyflavanone)	柚皮素	Flavonoids	C00509	ko00941,ko00943,ko01100,ko01110	0.996341	2.00536e-05	gene-meta
Cluster-67214.2	K13258	ko00943,ko01100,ko01110	MWSHY0017	Naringenin (5,7,4'-Trihydroxyflavanone)	柚皮素	Flavonoids	C00509	ko00941,ko00943,ko01100,ko01110	0.994438	4.63187e-05	gene-meta
Cluster-67214.3	K13258	ko00943,ko01100,ko01110	MWSHY0017	Naringenin (5,7,4'-Trihydroxyflavanone)	柚皮素	Flavonoids	C00509	ko00941,ko00943,ko01100,ko01110	0.963201	0.0020063	gene-meta
Cluster-70226.0	K13258	ko00943,ko01100,ko01110	MWSHY0017	Naringenin (5,7,4'-Trihydroxyflavanone)	柚皮素	Flavonoids	C00509	ko00941,ko00943,ko01100,ko01110	0.952249	0.0033658	gene-meta
Cluster-71282.0	K25075	ko00943,ko01100,ko01110	MWSHY0017	Naringenin (5,7,4'-Trihydroxyflavanone)	柚皮素	Flavonoids	C00509	ko00941,ko00943,ko01100,ko01110	0.98106	0.000534703	gene-meta
Cluster-71282.1	K25075	ko00943,ko01100,ko01110	MWSHY0017	Naringenin (5,7,4'-Trihydroxyflavanone)	柚皮素	Flavonoids	C00509	ko00941,ko00943,ko01100,ko01110	0.92277	0.00871647	gene-meta
Cluster-71282.3	K25075	ko00943,ko01100,ko01110	MWSHY0017	Naringenin (5,7,4'-Trihydroxyflavanone)	柚皮素	Flavonoids	C00509	ko00941,ko00943,ko01100,ko01110	0.9562	0.00283564	gene-meta
Cluster-12509.0	K25075	ko00943,ko01100,ko01110	mws1172	Trifolirhizin (Maackiain-3-O-glucoside)	三叶豆紫檀苷	Flavonoids	C10538	ko00943	-0.94045	0.00521369	gene-meta
Cluster-12678.0	K13258	ko00943,ko01100,ko01110	mws1172	Trifolirhizin (Maackiain-3-O-glucoside)	三叶豆紫檀苷	Flavonoids	C10538	ko00943	-0.968304	0.00149105	gene-meta
Cluster-15276.0	K25075	ko00943,ko01100,ko01110	mws1172	Trifolirhizin (Maackiain-3-O-glucoside)	三叶豆紫檀苷	Flavonoids	C10538	ko00943	-0.984329	0.000366434	gene-meta
Cluster-2318.0	K13260	ko00943,ko01100,ko01110	mws1172	Trifolirhizin (Maackiain-3-O-glucoside)	三叶豆紫檀苷	Flavonoids	C10538	ko00943	-0.94435	0.00455925	gene-meta
Cluster-28303.0	K13260	ko00943,ko01100,ko01110	mws1172	Trifolirhizin (Maackiain-3-O-glucoside)	三叶豆紫檀苷	Flavonoids	C10538	ko00943	0.987153	0.000246526	gene-meta
Cluster-34602.0	K13258	ko00943,ko01100,ko01110	mws1172	Trifolirhizin (Maackiain-3-O-glucoside)	三叶豆紫檀苷	Flavonoids	C10538	ko00943	-0.979248	0.000641507	gene-meta
Cluster-41493.0	K13260	ko00943,ko01100,ko01110	mws1172	Trifolirhizin (Maackiain-3-O-glucoside)	三叶豆紫檀苷	Flavonoids	C10538	ko00943	-0.997182	1.19018e-05	gene-meta
Cluster-42875.0	K13260	ko00943,ko01100,ko01110	mws1172	Trifolirhizin (Maackiain-3-O-glucoside)	三叶豆紫檀苷	Flavonoids	C10538	ko00943	-0.968141	0.0015063	gene-meta
Cluster-4410.0	K13264	ko00943,ko00944	mws1172	Trifolirhizin (Maackiain-3-O-glucoside)	三叶豆紫檀苷	Flavonoids	C10538	ko00943	-0.955425	0.00293606	gene-meta
Cluster-4410.1	K13264	ko00943,ko00944	mws1172	Trifolirhizin (Maackiain-3-O-glucoside)	三叶豆紫檀苷	Flavonoids	C10538	ko00943	-0.984067	0.000378775	gene-meta
Cluster-49510.0	K25075	ko00943,ko01100,ko01110	mws1172	Trifolirhizin (Maackiain-3-O-glucoside)	三叶豆紫檀苷	Flavonoids	C10538	ko00943	-0.967955	0.00152386	gene-meta
Cluster-49510.1	K25075	ko00943,ko01100,ko01110	mws1172	Trifolirhizin (Maackiain-3-O-glucoside)	三叶豆紫檀苷	Flavonoids	C10538	ko00943	-0.985005	0.000335574	gene-meta
Cluster-50202.0	K13264	ko00943,ko00944	mws1172	Trifolirhizin (Maackiain-3-O-glucoside)	三叶豆紫檀苷	Flavonoids	C10538	ko00943	-0.989316	0.000170604	gene-meta
Cluster-52103.1	K13260	ko00943,ko01100,ko01110	mws1172	Trifolirhizin (Maackiain-3-O-glucoside)	三叶豆紫檀苷	Flavonoids	C10538	ko00943	-0.947861	0.0040068	gene-meta
Cluster-52739.1	K13264	ko00943,ko00944	mws1172	Trifolirhizin (Maackiain-3-O-glucoside)	三叶豆紫檀苷	Flavonoids	C10538	ko00943	-0.95028	0.00364665	gene-meta
Cluster-62057.1	K25075	ko00943,ko01100,ko01110	mws1172	Trifolirhizin (Maackiain-3-O-glucoside)	三叶豆紫檀苷	Flavonoids	C10538	ko00943	-0.97312	0.00107405	gene-meta
Cluster-6463.0	K13264	ko00943,ko00944	mws1172	Trifolirhizin (Maackiain-3-O-glucoside)	三叶豆紫檀苷	Flavonoids	C10538	ko00943	-0.981559	0.000506984	gene-meta
Cluster-65701.1	K13258	ko00943,ko01100,ko01110	mws1172	Trifolirhizin (Maackiain-3-O-glucoside)	三叶豆紫檀苷	Flavonoids	C10538	ko00943	-0.968794	0.00144555	gene-meta
Cluster-66262.0	K13258	ko00943,ko01100,ko01110	mws1172	Trifolirhizin (Maackiain-3-O-glucoside)	三叶豆紫檀苷	Flavonoids	C10538	ko00943	-0.853665	0.0305539	gene-meta
Cluster-67214.1	K13258	ko00943,ko01100,ko01110	mws1172	Trifolirhizin (Maackiain-3-O-glucoside)	三叶豆紫檀苷	Flavonoids	C10538	ko00943	-0.993432	6.4564e-05	gene-meta
Cluster-67214.2	K13258	ko00943,ko01100,ko01110	mws1172	Trifolirhizin (Maackiain-3-O-glucoside)	三叶豆紫檀苷	Flavonoids	C10538	ko00943	-0.984226	0.00037128	gene-meta
Cluster-67214.3	K13258	ko00943,ko01100,ko01110	mws1172	Trifolirhizin (Maackiain-3-O-glucoside)	三叶豆紫檀苷	Flavonoids	C10538	ko00943	-0.967532	0.00156415	gene-meta
Cluster-70226.0	K13258	ko00943,ko01100,ko01110	mws1172	Trifolirhizin (Maackiain-3-O-glucoside)	三叶豆紫檀苷	Flavonoids	C10538	ko00943	-0.945673	0.00434692	gene-meta
Cluster-71282.0	K25075	ko00943,ko01100,ko01110	mws1172	Trifolirhizin (Maackiain-3-O-glucoside)	三叶豆紫檀苷	Flavonoids	C10538	ko00943	-0.986484	0.000272788	gene-meta
Cluster-71282.1	K25075	ko00943,ko01100,ko01110	mws1172	Trifolirhizin (Maackiain-3-O-glucoside)	三叶豆紫檀苷	Flavonoids	C10538	ko00943	-0.925696	0.00807651	gene-meta
Cluster-71282.3	K25075	ko00943,ko01100,ko01110	mws1172	Trifolirhizin (Maackiain-3-O-glucoside)	三叶豆紫檀苷	Flavonoids	C10538	ko00943	-0.944512	0.00453289	gene-meta
